# Supplementary material for: Exploring salicylic acid biosynthesis in Trichoderma spp. using an enhanced transformation approach
Source: Fungal Biol Biotechnol. 2026 Feb 10;13:3. doi: 10.1186/s40694-026-00208-0 (PMC12930902; doi:10.1186/s40694-026-00208-0)
Supplement: Supplementary file 1 — Supplementary Material 1. [file 40694_2026_208_MOESM1_ESM.zip]

Archive with 9 entries (8 files):
- Supplementary figures/
- Supplementary figures/FigureS1.png
- Supplementary figures/FigureS2.png
- Supplementary figures/FigureS3.png
- Supplementary figures/FigureS4.png
- Supplementary figures/FigureS5.png
- Supplementary figures/FigureS6.png
- Supplementary figures/FigureS7.png
- Supplementary figures/Supplementary_Figures_Legends (2).docx
