# Supplementary material for: Exploring salicylic acid biosynthesis in Trichoderma spp. using an enhanced transformation approach
Source: Fungal Biol Biotechnol. 2026 Feb 10;13:3. doi: 10.1186/s40694-026-00208-0 (PMC12930902; doi:10.1186/s40694-026-00208-0)
Supplement: Supplementary file 2 — Supplementary Material 2. [file 40694_2026_208_MOESM2_ESM.zip]

Archive with 5 entries (4 files):
- Supplementary tables/
- Supplementary tables/Table S4.xlsx
- Supplementary tables/TableS1.docx
- Supplementary tables/TableS2.docx
- Supplementary tables/TableS3.docx
