# Supplementary material for: Exploring salicylic acid biosynthesis in Trichoderma spp. using an enhanced transformation approach
Source: Fungal Biol Biotechnol. 2026 Feb 10;13:3. doi: 10.1186/s40694-026-00208-0 (PMC12930902; doi:10.1186/s40694-026-00208-0)
Supplement: Supplementary file 2 — Supplementary Material 2. [file 40694_2026_208_MOESM2_ESM.zip › Supplementary tables/Table S4.xlsx]

## Sheet: PAL
Name		lenght	Analysis	Domain ID	Domain name	Domain start	Domain end				Integrated domain ID	Functionaldomain name	GO term
XP_010090109.1_phenylalanine_ammonia-lyase_[Morus_notabilis]	b0c47b5089fff045f7465ae92607f450	708	Pfam	PF00221	Aromatic amino acid lyase	53	525	0	T	19-01-2026	IPR001106	Aromatic amino acid lyase	-	MetaCyc:PWY-5028|MetaCyc:PWY-5030|Reactome:R-BTA-70921|Reactome:R-CEL-70921|Reactome:R-DDI-70921|Reactome:R-HSA-70921|Reactome:R-MMU-70921|Reactome:R-RNO-70921
XP_010090109.1_phenylalanine_ammonia-lyase_[Morus_notabilis]	b0c47b5089fff045f7465ae92607f450	708	Gene3D	G3DSA:1.20.200.10	Fumarase/aspartase (Central domain)	250	705	0	T	19-01-2026	-	-	-	-
XP_010090109.1_phenylalanine_ammonia-lyase_[Morus_notabilis]	b0c47b5089fff045f7465ae92607f450	708	NCBIfam	TIGR01226	phenylalanine ammonia-lyase	17	702	0	T	19-01-2026	IPR005922	Phenylalanine ammonia-lyase	GO:0005737(InterPro)|GO:0006559(InterPro)|GO:0016841(InterPro)	MetaCyc:PWY-1121|MetaCyc:PWY-5048|MetaCyc:PWY-5883|MetaCyc:PWY-6444|MetaCyc:PWY-6457|MetaCyc:PWY-8157
XP_010090109.1_phenylalanine_ammonia-lyase_[Morus_notabilis]	b0c47b5089fff045f7465ae92607f450	708	Gene3D	G3DSA:1.10.275.10	-	5	249	7.1e-84	T	19-01-2026	IPR024083	Fumarase/histidase, N-terminal	-	Reactome:R-BTA-70635|Reactome:R-BTA-70921|Reactome:R-CEL-70921|Reactome:R-CEL-71403|Reactome:R-CEL-9837999|Reactome:R-DDI-70921|Reactome:R-DDI-71403|Reactome:R-DDI-9837999|Reactome:R-DRE-71403|Reactome:R-GGA-187630|Reactome:R-GGA-70635|Reactome:R-HSA-70635|Reactome:R-HSA-70921|Reactome:R-HSA-71403|Reactome:R-HSA-9837999|Reactome:R-MMU-70635|Reactome:R-MMU-70921|Reactome:R-MMU-71403|Reactome:R-MMU…
XP_010090109.1_phenylalanine_ammonia-lyase_[Morus_notabilis]	b0c47b5089fff045f7465ae92607f450	708	ProSitePatterns	PS00488	Phenylalanine and histidine ammonia-lyases signature.	186	202	-	T	19-01-2026	IPR022313	Phenylalanine/histidine ammonia-lyases, active site	GO:0016841(InterPro)	MetaCyc:PWY-5028|MetaCyc:PWY-5030|Reactome:R-BTA-70921|Reactome:R-CEL-70921|Reactome:R-DDI-70921|Reactome:R-HSA-70921|Reactome:R-MMU-70921|Reactome:R-RNO-70921
XP_010090109.1_phenylalanine_ammonia-lyase_[Morus_notabilis]	b0c47b5089fff045f7465ae92607f450	708	CDD	cd00332	PAL-HAL	51	513	0	T	19-01-2026	IPR001106	Aromatic amino acid lyase	-	MetaCyc:PWY-5028|MetaCyc:PWY-5030|Reactome:R-BTA-70921|Reactome:R-CEL-70921|Reactome:R-DDI-70921|Reactome:R-HSA-70921|Reactome:R-MMU-70921|Reactome:R-RNO-70921
XP_010090109.1_phenylalanine_ammonia-lyase_[Morus_notabilis]	b0c47b5089fff045f7465ae92607f450	708	Gene3D	G3DSA:1.10.274.20	-	516	646	0	T	19-01-2026	IPR023144	Phenylalanine ammonia-lyase, shielding domain superfamily	-	MetaCyc:PWY-1121|MetaCyc:PWY-5048|MetaCyc:PWY-5883|MetaCyc:PWY-6444|MetaCyc:PWY-6457|MetaCyc:PWY-8157
XP_010090109.1_phenylalanine_ammonia-lyase_[Morus_notabilis]	b0c47b5089fff045f7465ae92607f450	708	PANTHER	PTHR10362	HISTIDINE AMMONIA-LYASE	14	705	0	T	19-01-2026	IPR001106	Aromatic amino acid lyase	-	MetaCyc:PWY-5028|MetaCyc:PWY-5030|Reactome:R-BTA-70921|Reactome:R-CEL-70921|Reactome:R-DDI-70921|Reactome:R-HSA-70921|Reactome:R-MMU-70921|Reactome:R-RNO-70921
XP_010090109.1_phenylalanine_ammonia-lyase_[Morus_notabilis]	b0c47b5089fff045f7465ae92607f450	708	SUPERFAMILY	SSF48557	L-aspartase-like	15	705	0	T	19-01-2026	IPR008948	L-Aspartase-like	GO:0003824(InterPro)	Reactome:R-BTA-70635|Reactome:R-BTA-70921|Reactome:R-CEL-70921|Reactome:R-CEL-71403|Reactome:R-CEL-73817|Reactome:R-CEL-9837999|Reactome:R-DDI-70921|Reactome:R-DDI-71403|Reactome:R-DDI-9837999|Reactome:R-DRE-71403|Reactome:R-GGA-187630|Reactome:R-GGA-419140|Reactome:R-GGA-421203|Reactome:R-GGA-70635|Reactome:R-HSA-70635|Reactome:R-HSA-70921|Reactome:R-HSA-71403|Reactome:R-HSA-73817|Reactome:R-HSA…
XP_010090109.1_phenylalanine_ammonia-lyase_[Morus_notabilis]	b0c47b5089fff045f7465ae92607f450	708	FunFam	G3DSA:1.10.275.10:FF:000009	Phenylalanine ammonia-lyase	5	249	4.9e-97	T	19-01-2026	-	-	-	-
XP_062155531.1_phenylalanine_ammonia-lyase_[Alnus_glutinosa]	eb53cc4193f5e218c8a7c7ed7c90af5d	708	Gene3D	G3DSA:1.10.274.20	-	521	642	0	T	19-01-2026	IPR023144	Phenylalanine ammonia-lyase, shielding domain superfamily	-	MetaCyc:PWY-1121|MetaCyc:PWY-5048|MetaCyc:PWY-5883|MetaCyc:PWY-6444|MetaCyc:PWY-6457|MetaCyc:PWY-8157
XP_062155531.1_phenylalanine_ammonia-lyase_[Alnus_glutinosa]	eb53cc4193f5e218c8a7c7ed7c90af5d	708	PANTHER	PTHR10362	HISTIDINE AMMONIA-LYASE	17	707	0	T	19-01-2026	IPR001106	Aromatic amino acid lyase	-	MetaCyc:PWY-5028|MetaCyc:PWY-5030|Reactome:R-BTA-70921|Reactome:R-CEL-70921|Reactome:R-DDI-70921|Reactome:R-HSA-70921|Reactome:R-MMU-70921|Reactome:R-RNO-70921
XP_062155531.1_phenylalanine_ammonia-lyase_[Alnus_glutinosa]	eb53cc4193f5e218c8a7c7ed7c90af5d	708	Gene3D	G3DSA:1.20.200.10	Fumarase/aspartase (Central domain)	255	703	0	T	19-01-2026	-	-	-	-
XP_062155531.1_phenylalanine_ammonia-lyase_[Alnus_glutinosa]	eb53cc4193f5e218c8a7c7ed7c90af5d	708	Gene3D	G3DSA:1.10.275.10	-	8	254	6.6e-97	T	19-01-2026	IPR024083	Fumarase/histidase, N-terminal	-	Reactome:R-BTA-70635|Reactome:R-BTA-70921|Reactome:R-CEL-70921|Reactome:R-CEL-71403|Reactome:R-CEL-9837999|Reactome:R-DDI-70921|Reactome:R-DDI-71403|Reactome:R-DDI-9837999|Reactome:R-DRE-71403|Reactome:R-GGA-187630|Reactome:R-GGA-70635|Reactome:R-HSA-70635|Reactome:R-HSA-70921|Reactome:R-HSA-71403|Reactome:R-HSA-9837999|Reactome:R-MMU-70635|Reactome:R-MMU-70921|Reactome:R-MMU-71403|Reactome:R-MMU…
XP_062155531.1_phenylalanine_ammonia-lyase_[Alnus_glutinosa]	eb53cc4193f5e218c8a7c7ed7c90af5d	708	SUPERFAMILY	SSF48557	L-aspartase-like	17	707	0	T	19-01-2026	IPR008948	L-Aspartase-like	GO:0003824(InterPro)	Reactome:R-BTA-70635|Reactome:R-BTA-70921|Reactome:R-CEL-70921|Reactome:R-CEL-71403|Reactome:R-CEL-73817|Reactome:R-CEL-9837999|Reactome:R-DDI-70921|Reactome:R-DDI-71403|Reactome:R-DDI-9837999|Reactome:R-DRE-71403|Reactome:R-GGA-187630|Reactome:R-GGA-419140|Reactome:R-GGA-421203|Reactome:R-GGA-70635|Reactome:R-HSA-70635|Reactome:R-HSA-70921|Reactome:R-HSA-71403|Reactome:R-HSA-73817|Reactome:R-HSA…
XP_062155531.1_phenylalanine_ammonia-lyase_[Alnus_glutinosa]	eb53cc4193f5e218c8a7c7ed7c90af5d	708	FunFam	G3DSA:1.10.275.10:FF:000009	Phenylalanine ammonia-lyase	9	254	0	T	19-01-2026	-	-	-	-
XP_062155531.1_phenylalanine_ammonia-lyase_[Alnus_glutinosa]	eb53cc4193f5e218c8a7c7ed7c90af5d	708	Pfam	PF00221	Aromatic amino acid lyase	55	532	0	T	19-01-2026	IPR001106	Aromatic amino acid lyase	-	MetaCyc:PWY-5028|MetaCyc:PWY-5030|Reactome:R-BTA-70921|Reactome:R-CEL-70921|Reactome:R-DDI-70921|Reactome:R-HSA-70921|Reactome:R-MMU-70921|Reactome:R-RNO-70921
XP_062155531.1_phenylalanine_ammonia-lyase_[Alnus_glutinosa]	eb53cc4193f5e218c8a7c7ed7c90af5d	708	NCBIfam	TIGR01226	phenylalanine ammonia-lyase	17	698	0	T	19-01-2026	IPR005922	Phenylalanine ammonia-lyase	GO:0005737(InterPro)|GO:0006559(InterPro)|GO:0016841(InterPro)	MetaCyc:PWY-1121|MetaCyc:PWY-5048|MetaCyc:PWY-5883|MetaCyc:PWY-6444|MetaCyc:PWY-6457|MetaCyc:PWY-8157
XP_062155531.1_phenylalanine_ammonia-lyase_[Alnus_glutinosa]	eb53cc4193f5e218c8a7c7ed7c90af5d	708	CDD	cd00332	PAL-HAL	53	518	0	T	19-01-2026	IPR001106	Aromatic amino acid lyase	-	MetaCyc:PWY-5028|MetaCyc:PWY-5030|Reactome:R-BTA-70921|Reactome:R-CEL-70921|Reactome:R-DDI-70921|Reactome:R-HSA-70921|Reactome:R-MMU-70921|Reactome:R-RNO-70921
XP_062155531.1_phenylalanine_ammonia-lyase_[Alnus_glutinosa]	eb53cc4193f5e218c8a7c7ed7c90af5d	708	FunFam	G3DSA:1.20.200.10:FF:000009	Phenylalanine ammonia-lyase	255	550	0	T	19-01-2026	-	-	-	-
XP_062155531.1_phenylalanine_ammonia-lyase_[Alnus_glutinosa]	eb53cc4193f5e218c8a7c7ed7c90af5d	708	ProSitePatterns	PS00488	Phenylalanine and histidine ammonia-lyases signature.	190	206	-	T	19-01-2026	IPR022313	Phenylalanine/histidine ammonia-lyases, active site	GO:0016841(InterPro)	MetaCyc:PWY-5028|MetaCyc:PWY-5030|Reactome:R-BTA-70921|Reactome:R-CEL-70921|Reactome:R-DDI-70921|Reactome:R-HSA-70921|Reactome:R-MMU-70921|Reactome:R-RNO-70921
XP_062155531.1_phenylalanine_ammonia-lyase_[Alnus_glutinosa]	eb53cc4193f5e218c8a7c7ed7c90af5d	708	FunFam	G3DSA:1.10.274.20:FF:000001	Phenylalanine ammonia-lyase	521	642	3.4e-66	T	19-01-2026	-	-	-	-
WP_413281788.1_HAL/PAL/TAL_family_ammonia-lyase_[Floridanema_evergladense]	4fbbd7efedf4337c509eba53d5662b90	554	FunFam	G3DSA:1.20.200.10:FF:000012	Tyrosine ammonia-lyase	218	549	4.9e-102	T	19-01-2026	-	-	-	-
WP_413281788.1_HAL/PAL/TAL_family_ammonia-lyase_[Floridanema_evergladense]	4fbbd7efedf4337c509eba53d5662b90	554	CDD	cd00332	PAL-HAL	25	482	0	T	19-01-2026	IPR001106	Aromatic amino acid lyase	-	MetaCyc:PWY-5028|MetaCyc:PWY-5030|Reactome:R-BTA-70921|Reactome:R-CEL-70921|Reactome:R-DDI-70921|Reactome:R-HSA-70921|Reactome:R-MMU-70921|Reactome:R-RNO-70921
WP_413281788.1_HAL/PAL/TAL_family_ammonia-lyase_[Floridanema_evergladense]	4fbbd7efedf4337c509eba53d5662b90	554	FunFam	G3DSA:1.10.275.10:FF:000005	Histidine ammonia-lyase	15	216	6.2e-65	T	19-01-2026	-	-	-	-
WP_413281788.1_HAL/PAL/TAL_family_ammonia-lyase_[Floridanema_evergladense]	4fbbd7efedf4337c509eba53d5662b90	554	Pfam	PF00221	Aromatic amino acid lyase	25	509	0	T	19-01-2026	IPR001106	Aromatic amino acid lyase	-	MetaCyc:PWY-5028|MetaCyc:PWY-5030|Reactome:R-BTA-70921|Reactome:R-CEL-70921|Reactome:R-DDI-70921|Reactome:R-HSA-70921|Reactome:R-MMU-70921|Reactome:R-RNO-70921
WP_413281788.1_HAL/PAL/TAL_family_ammonia-lyase_[Floridanema_evergladense]	4fbbd7efedf4337c509eba53d5662b90	554	ProSitePatterns	PS00488	Phenylalanine and histidine ammonia-lyases signature.	155	171	-	T	19-01-2026	IPR022313	Phenylalanine/histidine ammonia-lyases, active site	GO:0016841(InterPro)	MetaCyc:PWY-5028|MetaCyc:PWY-5030|Reactome:R-BTA-70921|Reactome:R-CEL-70921|Reactome:R-DDI-70921|Reactome:R-HSA-70921|Reactome:R-MMU-70921|Reactome:R-RNO-70921
WP_413281788.1_HAL/PAL/TAL_family_ammonia-lyase_[Floridanema_evergladense]	4fbbd7efedf4337c509eba53d5662b90	554	Gene3D	G3DSA:1.20.200.10	Fumarase/aspartase (Central domain)	218	553	4.2e-104	T	19-01-2026	-	-	-	-
WP_413281788.1_HAL/PAL/TAL_family_ammonia-lyase_[Floridanema_evergladense]	4fbbd7efedf4337c509eba53d5662b90	554	PANTHER	PTHR10362	HISTIDINE AMMONIA-LYASE	14	485	6.1e-120	T	19-01-2026	IPR001106	Aromatic amino acid lyase	-	MetaCyc:PWY-5028|MetaCyc:PWY-5030|Reactome:R-BTA-70921|Reactome:R-CEL-70921|Reactome:R-DDI-70921|Reactome:R-HSA-70921|Reactome:R-MMU-70921|Reactome:R-RNO-70921
WP_413281788.1_HAL/PAL/TAL_family_ammonia-lyase_[Floridanema_evergladense]	4fbbd7efedf4337c509eba53d5662b90	554	Gene3D	G3DSA:1.10.275.10	-	17	217	9.8e-69	T	19-01-2026	IPR024083	Fumarase/histidase, N-terminal	-	Reactome:R-BTA-70635|Reactome:R-BTA-70921|Reactome:R-CEL-70921|Reactome:R-CEL-71403|Reactome:R-CEL-9837999|Reactome:R-DDI-70921|Reactome:R-DDI-71403|Reactome:R-DDI-9837999|Reactome:R-DRE-71403|Reactome:R-GGA-187630|Reactome:R-GGA-70635|Reactome:R-HSA-70635|Reactome:R-HSA-70921|Reactome:R-HSA-71403|Reactome:R-HSA-9837999|Reactome:R-MMU-70635|Reactome:R-MMU-70921|Reactome:R-MMU-71403|Reactome:R-MMU…
WP_413281788.1_HAL/PAL/TAL_family_ammonia-lyase_[Floridanema_evergladense]	4fbbd7efedf4337c509eba53d5662b90	554	SUPERFAMILY	SSF48557	L-aspartase-like	11	528	0	T	19-01-2026	IPR008948	L-Aspartase-like	GO:0003824(InterPro)	Reactome:R-BTA-70635|Reactome:R-BTA-70921|Reactome:R-CEL-70921|Reactome:R-CEL-71403|Reactome:R-CEL-73817|Reactome:R-CEL-9837999|Reactome:R-DDI-70921|Reactome:R-DDI-71403|Reactome:R-DDI-9837999|Reactome:R-DRE-71403|Reactome:R-GGA-187630|Reactome:R-GGA-419140|Reactome:R-GGA-421203|Reactome:R-GGA-70635|Reactome:R-HSA-70635|Reactome:R-HSA-70921|Reactome:R-HSA-71403|Reactome:R-HSA-73817|Reactome:R-HSA…
PON50188.1_Phenylalanine_ammonia-lyase_[Parasponia_andersonii]	35c4d74112371a36fd8d8f7d1a587ae6	721	ProSitePatterns	PS00488	Phenylalanine and histidine ammonia-lyases signature.	204	220	-	T	19-01-2026	IPR022313	Phenylalanine/histidine ammonia-lyases, active site	GO:0016841(InterPro)	MetaCyc:PWY-5028|MetaCyc:PWY-5030|Reactome:R-BTA-70921|Reactome:R-CEL-70921|Reactome:R-DDI-70921|Reactome:R-HSA-70921|Reactome:R-MMU-70921|Reactome:R-RNO-70921
PON50188.1_Phenylalanine_ammonia-lyase_[Parasponia_andersonii]	35c4d74112371a36fd8d8f7d1a587ae6	721	Gene3D	G3DSA:1.10.275.10	-	21	268	1.2e-95	T	19-01-2026	IPR024083	Fumarase/histidase, N-terminal	-	Reactome:R-BTA-70635|Reactome:R-BTA-70921|Reactome:R-CEL-70921|Reactome:R-CEL-71403|Reactome:R-CEL-9837999|Reactome:R-DDI-70921|Reactome:R-DDI-71403|Reactome:R-DDI-9837999|Reactome:R-DRE-71403|Reactome:R-GGA-187630|Reactome:R-GGA-70635|Reactome:R-HSA-70635|Reactome:R-HSA-70921|Reactome:R-HSA-71403|Reactome:R-HSA-9837999|Reactome:R-MMU-70635|Reactome:R-MMU-70921|Reactome:R-MMU-71403|Reactome:R-MMU…
PON50188.1_Phenylalanine_ammonia-lyase_[Parasponia_andersonii]	35c4d74112371a36fd8d8f7d1a587ae6	721	Pfam	PF00221	Aromatic amino acid lyase	68	546	0	T	19-01-2026	IPR001106	Aromatic amino acid lyase	-	MetaCyc:PWY-5028|MetaCyc:PWY-5030|Reactome:R-BTA-70921|Reactome:R-CEL-70921|Reactome:R-DDI-70921|Reactome:R-HSA-70921|Reactome:R-MMU-70921|Reactome:R-RNO-70921
PON50188.1_Phenylalanine_ammonia-lyase_[Parasponia_andersonii]	35c4d74112371a36fd8d8f7d1a587ae6	721	Gene3D	G3DSA:1.10.274.20	-	535	655	0	T	19-01-2026	IPR023144	Phenylalanine ammonia-lyase, shielding domain superfamily	-	MetaCyc:PWY-1121|MetaCyc:PWY-5048|MetaCyc:PWY-5883|MetaCyc:PWY-6444|MetaCyc:PWY-6457|MetaCyc:PWY-8157
PON50188.1_Phenylalanine_ammonia-lyase_[Parasponia_andersonii]	35c4d74112371a36fd8d8f7d1a587ae6	721	FunFam	G3DSA:1.10.274.20:FF:000001	Phenylalanine ammonia-lyase	535	655	7e-57	T	19-01-2026	-	-	-	-
PON50188.1_Phenylalanine_ammonia-lyase_[Parasponia_andersonii]	35c4d74112371a36fd8d8f7d1a587ae6	721	FunFam	G3DSA:1.20.200.10:FF:000009	Phenylalanine ammonia-lyase	269	559	0	T	19-01-2026	-	-	-	-
PON50188.1_Phenylalanine_ammonia-lyase_[Parasponia_andersonii]	35c4d74112371a36fd8d8f7d1a587ae6	721	PANTHER	PTHR10362	HISTIDINE AMMONIA-LYASE	30	720	0	T	19-01-2026	IPR001106	Aromatic amino acid lyase	-	MetaCyc:PWY-5028|MetaCyc:PWY-5030|Reactome:R-BTA-70921|Reactome:R-CEL-70921|Reactome:R-DDI-70921|Reactome:R-HSA-70921|Reactome:R-MMU-70921|Reactome:R-RNO-70921
PON50188.1_Phenylalanine_ammonia-lyase_[Parasponia_andersonii]	35c4d74112371a36fd8d8f7d1a587ae6	721	Gene3D	G3DSA:1.20.200.10	Fumarase/aspartase (Central domain)	269	716	0	T	19-01-2026	-	-	-	-
PON50188.1_Phenylalanine_ammonia-lyase_[Parasponia_andersonii]	35c4d74112371a36fd8d8f7d1a587ae6	721	NCBIfam	TIGR01226	phenylalanine ammonia-lyase	30	711	0	T	19-01-2026	IPR005922	Phenylalanine ammonia-lyase	GO:0005737(InterPro)|GO:0006559(InterPro)|GO:0016841(InterPro)	MetaCyc:PWY-1121|MetaCyc:PWY-5048|MetaCyc:PWY-5883|MetaCyc:PWY-6444|MetaCyc:PWY-6457|MetaCyc:PWY-8157
PON50188.1_Phenylalanine_ammonia-lyase_[Parasponia_andersonii]	35c4d74112371a36fd8d8f7d1a587ae6	721	CDD	cd00332	PAL-HAL	66	532	0	T	19-01-2026	IPR001106	Aromatic amino acid lyase	-	MetaCyc:PWY-5028|MetaCyc:PWY-5030|Reactome:R-BTA-70921|Reactome:R-CEL-70921|Reactome:R-DDI-70921|Reactome:R-HSA-70921|Reactome:R-MMU-70921|Reactome:R-RNO-70921
PON50188.1_Phenylalanine_ammonia-lyase_[Parasponia_andersonii]	35c4d74112371a36fd8d8f7d1a587ae6	721	SUPERFAMILY	SSF48557	L-aspartase-like	29	720	0	T	19-01-2026	IPR008948	L-Aspartase-like	GO:0003824(InterPro)	Reactome:R-BTA-70635|Reactome:R-BTA-70921|Reactome:R-CEL-70921|Reactome:R-CEL-71403|Reactome:R-CEL-73817|Reactome:R-CEL-9837999|Reactome:R-DDI-70921|Reactome:R-DDI-71403|Reactome:R-DDI-9837999|Reactome:R-DRE-71403|Reactome:R-GGA-187630|Reactome:R-GGA-419140|Reactome:R-GGA-421203|Reactome:R-GGA-70635|Reactome:R-HSA-70635|Reactome:R-HSA-70921|Reactome:R-HSA-71403|Reactome:R-HSA-73817|Reactome:R-HSA…
PON50188.1_Phenylalanine_ammonia-lyase_[Parasponia_andersonii]	35c4d74112371a36fd8d8f7d1a587ae6	721	FunFam	G3DSA:1.10.275.10:FF:000009	Phenylalanine ammonia-lyase	21	268	0	T	19-01-2026	-	-	-	-
KAL7920263.1_L-Aspartase-like_protein_[Trichoderma_austrokoningii]	7d4d177d78d868ec79c7fd69e060f6db	742	ProSitePatterns	PS00488	Phenylalanine and histidine ammonia-lyases signature.	187	203	-	T	19-01-2026	IPR022313	Phenylalanine/histidine ammonia-lyases, active site	GO:0016841(InterPro)	MetaCyc:PWY-5028|MetaCyc:PWY-5030|Reactome:R-BTA-70921|Reactome:R-CEL-70921|Reactome:R-DDI-70921|Reactome:R-HSA-70921|Reactome:R-MMU-70921|Reactome:R-RNO-70921
KAL7920263.1_L-Aspartase-like_protein_[Trichoderma_austrokoningii]	7d4d177d78d868ec79c7fd69e060f6db	742	MobiDBLite	mobidb-lite	consensus disorder prediction	664	687	-	T	19-01-2026	-	-	-	-
KAL7920263.1_L-Aspartase-like_protein_[Trichoderma_austrokoningii]	7d4d177d78d868ec79c7fd69e060f6db	742	Gene3D	G3DSA:1.10.274.20	-	518	630	4.6e-135	T	19-01-2026	IPR023144	Phenylalanine ammonia-lyase, shielding domain superfamily	-	MetaCyc:PWY-1121|MetaCyc:PWY-5048|MetaCyc:PWY-5883|MetaCyc:PWY-6444|MetaCyc:PWY-6457|MetaCyc:PWY-8157
KAL7920263.1_L-Aspartase-like_protein_[Trichoderma_austrokoningii]	7d4d177d78d868ec79c7fd69e060f6db	742	NCBIfam	TIGR01226	phenylalanine ammonia-lyase	26	738	5.6e-187	T	19-01-2026	IPR005922	Phenylalanine ammonia-lyase	GO:0005737(InterPro)|GO:0006559(InterPro)|GO:0016841(InterPro)	MetaCyc:PWY-1121|MetaCyc:PWY-5048|MetaCyc:PWY-5883|MetaCyc:PWY-6444|MetaCyc:PWY-6457|MetaCyc:PWY-8157
KAL7920263.1_L-Aspartase-like_protein_[Trichoderma_austrokoningii]	7d4d177d78d868ec79c7fd69e060f6db	742	SUPERFAMILY	SSF48557	L-aspartase-like	15	740	4.47e-192	T	19-01-2026	IPR008948	L-Aspartase-like	GO:0003824(InterPro)	Reactome:R-BTA-70635|Reactome:R-BTA-70921|Reactome:R-CEL-70921|Reactome:R-CEL-71403|Reactome:R-CEL-73817|Reactome:R-CEL-9837999|Reactome:R-DDI-70921|Reactome:R-DDI-71403|Reactome:R-DDI-9837999|Reactome:R-DRE-71403|Reactome:R-GGA-187630|Reactome:R-GGA-419140|Reactome:R-GGA-421203|Reactome:R-GGA-70635|Reactome:R-HSA-70635|Reactome:R-HSA-70921|Reactome:R-HSA-71403|Reactome:R-HSA-73817|Reactome:R-HSA…
KAL7920263.1_L-Aspartase-like_protein_[Trichoderma_austrokoningii]	7d4d177d78d868ec79c7fd69e060f6db	742	Gene3D	G3DSA:1.20.200.10	Fumarase/aspartase (Central domain)	260	657	4.6e-135	T	19-01-2026	-	-	-	-
KAL7920263.1_L-Aspartase-like_protein_[Trichoderma_austrokoningii]	7d4d177d78d868ec79c7fd69e060f6db	742	Gene3D	G3DSA:1.10.275.10	-	6	256	2.9e-73	T	19-01-2026	IPR024083	Fumarase/histidase, N-terminal	-	Reactome:R-BTA-70635|Reactome:R-BTA-70921|Reactome:R-CEL-70921|Reactome:R-CEL-71403|Reactome:R-CEL-9837999|Reactome:R-DDI-70921|Reactome:R-DDI-71403|Reactome:R-DDI-9837999|Reactome:R-DRE-71403|Reactome:R-GGA-187630|Reactome:R-GGA-70635|Reactome:R-HSA-70635|Reactome:R-HSA-70921|Reactome:R-HSA-71403|Reactome:R-HSA-9837999|Reactome:R-MMU-70635|Reactome:R-MMU-70921|Reactome:R-MMU-71403|Reactome:R-MMU…
KAL7920263.1_L-Aspartase-like_protein_[Trichoderma_austrokoningii]	7d4d177d78d868ec79c7fd69e060f6db	742	PANTHER	PTHR10362	HISTIDINE AMMONIA-LYASE	30	739	9.5e-162	T	19-01-2026	IPR001106	Aromatic amino acid lyase	-	MetaCyc:PWY-5028|MetaCyc:PWY-5030|Reactome:R-BTA-70921|Reactome:R-CEL-70921|Reactome:R-DDI-70921|Reactome:R-HSA-70921|Reactome:R-MMU-70921|Reactome:R-RNO-70921
KAL7920263.1_L-Aspartase-like_protein_[Trichoderma_austrokoningii]	7d4d177d78d868ec79c7fd69e060f6db	742	Pfam	PF00221	Aromatic amino acid lyase	38	518	1.8e-149	T	19-01-2026	IPR001106	Aromatic amino acid lyase	-	MetaCyc:PWY-5028|MetaCyc:PWY-5030|Reactome:R-BTA-70921|Reactome:R-CEL-70921|Reactome:R-DDI-70921|Reactome:R-HSA-70921|Reactome:R-MMU-70921|Reactome:R-RNO-70921
KAL7920263.1_L-Aspartase-like_protein_[Trichoderma_austrokoningii]	7d4d177d78d868ec79c7fd69e060f6db	742	CDD	cd00332	PAL-HAL	36	515	1.55251e-169	T	19-01-2026	IPR001106	Aromatic amino acid lyase	-	MetaCyc:PWY-5028|MetaCyc:PWY-5030|Reactome:R-BTA-70921|Reactome:R-CEL-70921|Reactome:R-DDI-70921|Reactome:R-HSA-70921|Reactome:R-MMU-70921|Reactome:R-RNO-70921
WP_283756954.1_HAL/PAL/TAL_family_ammonia-lyase_[Roseofilum_casamattae]	12bf406bc379ed446d3702ad892d5d87	600	Pfam	PF00221	Aromatic amino acid lyase	66	549	0	T	19-01-2026	IPR001106	Aromatic amino acid lyase	-	MetaCyc:PWY-5028|MetaCyc:PWY-5030|Reactome:R-BTA-70921|Reactome:R-CEL-70921|Reactome:R-DDI-70921|Reactome:R-HSA-70921|Reactome:R-MMU-70921|Reactome:R-RNO-70921
WP_283756954.1_HAL/PAL/TAL_family_ammonia-lyase_[Roseofilum_casamattae]	12bf406bc379ed446d3702ad892d5d87	600	CDD	cd00332	PAL-HAL	64	523	0	T	19-01-2026	IPR001106	Aromatic amino acid lyase	-	MetaCyc:PWY-5028|MetaCyc:PWY-5030|Reactome:R-BTA-70921|Reactome:R-CEL-70921|Reactome:R-DDI-70921|Reactome:R-HSA-70921|Reactome:R-MMU-70921|Reactome:R-RNO-70921
WP_283756954.1_HAL/PAL/TAL_family_ammonia-lyase_[Roseofilum_casamattae]	12bf406bc379ed446d3702ad892d5d87	600	MobiDBLite	mobidb-lite	consensus disorder prediction	1	56	-	T	19-01-2026	-	-	-	-
WP_283756954.1_HAL/PAL/TAL_family_ammonia-lyase_[Roseofilum_casamattae]	12bf406bc379ed446d3702ad892d5d87	600	PANTHER	PTHR10362	HISTIDINE AMMONIA-LYASE	45	526	4.3e-127	T	19-01-2026	IPR001106	Aromatic amino acid lyase	-	MetaCyc:PWY-5028|MetaCyc:PWY-5030|Reactome:R-BTA-70921|Reactome:R-CEL-70921|Reactome:R-DDI-70921|Reactome:R-HSA-70921|Reactome:R-MMU-70921|Reactome:R-RNO-70921
WP_283756954.1_HAL/PAL/TAL_family_ammonia-lyase_[Roseofilum_casamattae]	12bf406bc379ed446d3702ad892d5d87	600	ProSitePatterns	PS00488	Phenylalanine and histidine ammonia-lyases signature.	196	212	-	T	19-01-2026	IPR022313	Phenylalanine/histidine ammonia-lyases, active site	GO:0016841(InterPro)	MetaCyc:PWY-5028|MetaCyc:PWY-5030|Reactome:R-BTA-70921|Reactome:R-CEL-70921|Reactome:R-DDI-70921|Reactome:R-HSA-70921|Reactome:R-MMU-70921|Reactome:R-RNO-70921
WP_283756954.1_HAL/PAL/TAL_family_ammonia-lyase_[Roseofilum_casamattae]	12bf406bc379ed446d3702ad892d5d87	600	SUPERFAMILY	SSF48557	L-aspartase-like	48	565	0	T	19-01-2026	IPR008948	L-Aspartase-like	GO:0003824(InterPro)	Reactome:R-BTA-70635|Reactome:R-BTA-70921|Reactome:R-CEL-70921|Reactome:R-CEL-71403|Reactome:R-CEL-73817|Reactome:R-CEL-9837999|Reactome:R-DDI-70921|Reactome:R-DDI-71403|Reactome:R-DDI-9837999|Reactome:R-DRE-71403|Reactome:R-GGA-187630|Reactome:R-GGA-419140|Reactome:R-GGA-421203|Reactome:R-GGA-70635|Reactome:R-HSA-70635|Reactome:R-HSA-70921|Reactome:R-HSA-71403|Reactome:R-HSA-73817|Reactome:R-HSA…
WP_283756954.1_HAL/PAL/TAL_family_ammonia-lyase_[Roseofilum_casamattae]	12bf406bc379ed446d3702ad892d5d87	600	Gene3D	G3DSA:1.20.200.10	Fumarase/aspartase (Central domain)	259	600	7.3e-107	T	19-01-2026	-	-	-	-
WP_283756954.1_HAL/PAL/TAL_family_ammonia-lyase_[Roseofilum_casamattae]	12bf406bc379ed446d3702ad892d5d87	600	FunFam	G3DSA:1.20.200.10:FF:000012	Tyrosine ammonia-lyase	259	590	5.5e-110	T	19-01-2026	-	-	-	-
WP_283756954.1_HAL/PAL/TAL_family_ammonia-lyase_[Roseofilum_casamattae]	12bf406bc379ed446d3702ad892d5d87	600	Gene3D	G3DSA:1.10.275.10	-	58	258	3.8e-67	T	19-01-2026	IPR024083	Fumarase/histidase, N-terminal	-	Reactome:R-BTA-70635|Reactome:R-BTA-70921|Reactome:R-CEL-70921|Reactome:R-CEL-71403|Reactome:R-CEL-9837999|Reactome:R-DDI-70921|Reactome:R-DDI-71403|Reactome:R-DDI-9837999|Reactome:R-DRE-71403|Reactome:R-GGA-187630|Reactome:R-GGA-70635|Reactome:R-HSA-70635|Reactome:R-HSA-70921|Reactome:R-HSA-71403|Reactome:R-HSA-9837999|Reactome:R-MMU-70635|Reactome:R-MMU-70921|Reactome:R-MMU-71403|Reactome:R-MMU…
WP_283756954.1_HAL/PAL/TAL_family_ammonia-lyase_[Roseofilum_casamattae]	12bf406bc379ed446d3702ad892d5d87	600	FunFam	G3DSA:1.10.275.10:FF:000005	Histidine ammonia-lyase	56	257	2.7e-64	T	19-01-2026	-	-	-	-
KAM0512821.1_hypothetical_protein_ACHAPE_008454_[Trichoderma_viride]	c23223919cd80cb43a72383e0218e6b4	462	PANTHER	PTHR10362	HISTIDINE AMMONIA-LYASE	3	459	2.5e-82	T	19-01-2026	IPR001106	Aromatic amino acid lyase	-	MetaCyc:PWY-5028|MetaCyc:PWY-5030|Reactome:R-BTA-70921|Reactome:R-CEL-70921|Reactome:R-DDI-70921|Reactome:R-HSA-70921|Reactome:R-MMU-70921|Reactome:R-RNO-70921
KAM0512821.1_hypothetical_protein_ACHAPE_008454_[Trichoderma_viride]	c23223919cd80cb43a72383e0218e6b4	462	Gene3D	G3DSA:1.20.200.10	Fumarase/aspartase (Central domain)	1	377	1.4e-122	T	19-01-2026	-	-	-	-
KAM0512821.1_hypothetical_protein_ACHAPE_008454_[Trichoderma_viride]	c23223919cd80cb43a72383e0218e6b4	462	Pfam	PF00221	Aromatic amino acid lyase	1	235	6.2e-74	T	19-01-2026	IPR001106	Aromatic amino acid lyase	-	MetaCyc:PWY-5028|MetaCyc:PWY-5030|Reactome:R-BTA-70921|Reactome:R-CEL-70921|Reactome:R-DDI-70921|Reactome:R-HSA-70921|Reactome:R-MMU-70921|Reactome:R-RNO-70921
KAM0512821.1_hypothetical_protein_ACHAPE_008454_[Trichoderma_viride]	c23223919cd80cb43a72383e0218e6b4	462	SUPERFAMILY	SSF48557	L-aspartase-like	1	460	1.77e-102	T	19-01-2026	IPR008948	L-Aspartase-like	GO:0003824(InterPro)	Reactome:R-BTA-70635|Reactome:R-BTA-70921|Reactome:R-CEL-70921|Reactome:R-CEL-71403|Reactome:R-CEL-73817|Reactome:R-CEL-9837999|Reactome:R-DDI-70921|Reactome:R-DDI-71403|Reactome:R-DDI-9837999|Reactome:R-DRE-71403|Reactome:R-GGA-187630|Reactome:R-GGA-419140|Reactome:R-GGA-421203|Reactome:R-GGA-70635|Reactome:R-HSA-70635|Reactome:R-HSA-70921|Reactome:R-HSA-71403|Reactome:R-HSA-73817|Reactome:R-HSA…
KAM0512821.1_hypothetical_protein_ACHAPE_008454_[Trichoderma_viride]	c23223919cd80cb43a72383e0218e6b4	462	Gene3D	G3DSA:1.10.274.20	-	234	346	1.4e-122	T	19-01-2026	IPR023144	Phenylalanine ammonia-lyase, shielding domain superfamily	-	MetaCyc:PWY-1121|MetaCyc:PWY-5048|MetaCyc:PWY-5883|MetaCyc:PWY-6444|MetaCyc:PWY-6457|MetaCyc:PWY-8157
KAK4419196.1_Phenylalanine_ammonia-lyase_[Sesamum_alatum]	a16bd6f296cce6e04cc10091c6c0e147	712	Gene3D	G3DSA:1.20.200.10	Fumarase/aspartase (Central domain)	259	707	0	T	19-01-2026	-	-	-	-
KAK4419196.1_Phenylalanine_ammonia-lyase_[Sesamum_alatum]	a16bd6f296cce6e04cc10091c6c0e147	712	SUPERFAMILY	SSF48557	L-aspartase-like	21	712	0	T	19-01-2026	IPR008948	L-Aspartase-like	GO:0003824(InterPro)	Reactome:R-BTA-70635|Reactome:R-BTA-70921|Reactome:R-CEL-70921|Reactome:R-CEL-71403|Reactome:R-CEL-73817|Reactome:R-CEL-9837999|Reactome:R-DDI-70921|Reactome:R-DDI-71403|Reactome:R-DDI-9837999|Reactome:R-DRE-71403|Reactome:R-GGA-187630|Reactome:R-GGA-419140|Reactome:R-GGA-421203|Reactome:R-GGA-70635|Reactome:R-HSA-70635|Reactome:R-HSA-70921|Reactome:R-HSA-71403|Reactome:R-HSA-73817|Reactome:R-HSA…
KAK4419196.1_Phenylalanine_ammonia-lyase_[Sesamum_alatum]	a16bd6f296cce6e04cc10091c6c0e147	712	Gene3D	G3DSA:1.10.274.20	-	525	646	0	T	19-01-2026	IPR023144	Phenylalanine ammonia-lyase, shielding domain superfamily	-	MetaCyc:PWY-1121|MetaCyc:PWY-5048|MetaCyc:PWY-5883|MetaCyc:PWY-6444|MetaCyc:PWY-6457|MetaCyc:PWY-8157
KAK4419196.1_Phenylalanine_ammonia-lyase_[Sesamum_alatum]	a16bd6f296cce6e04cc10091c6c0e147	712	ProSitePatterns	PS00488	Phenylalanine and histidine ammonia-lyases signature.	194	210	-	T	19-01-2026	IPR022313	Phenylalanine/histidine ammonia-lyases, active site	GO:0016841(InterPro)	MetaCyc:PWY-5028|MetaCyc:PWY-5030|Reactome:R-BTA-70921|Reactome:R-CEL-70921|Reactome:R-DDI-70921|Reactome:R-HSA-70921|Reactome:R-MMU-70921|Reactome:R-RNO-70921
KAK4419196.1_Phenylalanine_ammonia-lyase_[Sesamum_alatum]	a16bd6f296cce6e04cc10091c6c0e147	712	Gene3D	G3DSA:1.10.275.10	-	12	258	3.1e-98	T	19-01-2026	IPR024083	Fumarase/histidase, N-terminal	-	Reactome:R-BTA-70635|Reactome:R-BTA-70921|Reactome:R-CEL-70921|Reactome:R-CEL-71403|Reactome:R-CEL-9837999|Reactome:R-DDI-70921|Reactome:R-DDI-71403|Reactome:R-DDI-9837999|Reactome:R-DRE-71403|Reactome:R-GGA-187630|Reactome:R-GGA-70635|Reactome:R-HSA-70635|Reactome:R-HSA-70921|Reactome:R-HSA-71403|Reactome:R-HSA-9837999|Reactome:R-MMU-70635|Reactome:R-MMU-70921|Reactome:R-MMU-71403|Reactome:R-MMU…
KAK4419196.1_Phenylalanine_ammonia-lyase_[Sesamum_alatum]	a16bd6f296cce6e04cc10091c6c0e147	712	FunFam	G3DSA:1.10.274.20:FF:000001	Phenylalanine ammonia-lyase	525	646	5.2e-66	T	19-01-2026	-	-	-	-
KAK4419196.1_Phenylalanine_ammonia-lyase_[Sesamum_alatum]	a16bd6f296cce6e04cc10091c6c0e147	712	FunFam	G3DSA:1.10.275.10:FF:000009	Phenylalanine ammonia-lyase	12	258	0	T	19-01-2026	-	-	-	-
KAK4419196.1_Phenylalanine_ammonia-lyase_[Sesamum_alatum]	a16bd6f296cce6e04cc10091c6c0e147	712	Pfam	PF00221	Aromatic amino acid lyase	59	532	0	T	19-01-2026	IPR001106	Aromatic amino acid lyase	-	MetaCyc:PWY-5028|MetaCyc:PWY-5030|Reactome:R-BTA-70921|Reactome:R-CEL-70921|Reactome:R-DDI-70921|Reactome:R-HSA-70921|Reactome:R-MMU-70921|Reactome:R-RNO-70921
KAK4419196.1_Phenylalanine_ammonia-lyase_[Sesamum_alatum]	a16bd6f296cce6e04cc10091c6c0e147	712	FunFam	G3DSA:1.20.200.10:FF:000009	Phenylalanine ammonia-lyase	259	550	0	T	19-01-2026	-	-	-	-
KAK4419196.1_Phenylalanine_ammonia-lyase_[Sesamum_alatum]	a16bd6f296cce6e04cc10091c6c0e147	712	PANTHER	PTHR10362	HISTIDINE AMMONIA-LYASE	21	712	0	T	19-01-2026	IPR001106	Aromatic amino acid lyase	-	MetaCyc:PWY-5028|MetaCyc:PWY-5030|Reactome:R-BTA-70921|Reactome:R-CEL-70921|Reactome:R-DDI-70921|Reactome:R-HSA-70921|Reactome:R-MMU-70921|Reactome:R-RNO-70921
KAK4419196.1_Phenylalanine_ammonia-lyase_[Sesamum_alatum]	a16bd6f296cce6e04cc10091c6c0e147	712	CDD	cd00332	PAL-HAL	57	522	0	T	19-01-2026	IPR001106	Aromatic amino acid lyase	-	MetaCyc:PWY-5028|MetaCyc:PWY-5030|Reactome:R-BTA-70921|Reactome:R-CEL-70921|Reactome:R-DDI-70921|Reactome:R-HSA-70921|Reactome:R-MMU-70921|Reactome:R-RNO-70921
KAK4419196.1_Phenylalanine_ammonia-lyase_[Sesamum_alatum]	a16bd6f296cce6e04cc10091c6c0e147	712	NCBIfam	TIGR01226	phenylalanine ammonia-lyase	21	702	0	T	19-01-2026	IPR005922	Phenylalanine ammonia-lyase	GO:0005737(InterPro)|GO:0006559(InterPro)|GO:0016841(InterPro)	MetaCyc:PWY-1121|MetaCyc:PWY-5048|MetaCyc:PWY-5883|MetaCyc:PWY-6444|MetaCyc:PWY-6457|MetaCyc:PWY-8157
WP_228675961.1_HAL/PAL/TAL_family_ammonia-lyase_[Nostoc_sphaeroides]	6e9c1798696c4cd01f202ee5150c83c0	567	Pfam	PF00221	Aromatic amino acid lyase	33	516	0	T	19-01-2026	IPR001106	Aromatic amino acid lyase	-	MetaCyc:PWY-5028|MetaCyc:PWY-5030|Reactome:R-BTA-70921|Reactome:R-CEL-70921|Reactome:R-DDI-70921|Reactome:R-HSA-70921|Reactome:R-MMU-70921|Reactome:R-RNO-70921
WP_228675961.1_HAL/PAL/TAL_family_ammonia-lyase_[Nostoc_sphaeroides]	6e9c1798696c4cd01f202ee5150c83c0	567	SUPERFAMILY	SSF48557	L-aspartase-like	21	529	0	T	19-01-2026	IPR008948	L-Aspartase-like	GO:0003824(InterPro)	Reactome:R-BTA-70635|Reactome:R-BTA-70921|Reactome:R-CEL-70921|Reactome:R-CEL-71403|Reactome:R-CEL-73817|Reactome:R-CEL-9837999|Reactome:R-DDI-70921|Reactome:R-DDI-71403|Reactome:R-DDI-9837999|Reactome:R-DRE-71403|Reactome:R-GGA-187630|Reactome:R-GGA-419140|Reactome:R-GGA-421203|Reactome:R-GGA-70635|Reactome:R-HSA-70635|Reactome:R-HSA-70921|Reactome:R-HSA-71403|Reactome:R-HSA-73817|Reactome:R-HSA…
WP_228675961.1_HAL/PAL/TAL_family_ammonia-lyase_[Nostoc_sphaeroides]	6e9c1798696c4cd01f202ee5150c83c0	567	ProSitePatterns	PS00488	Phenylalanine and histidine ammonia-lyases signature.	163	179	-	T	19-01-2026	IPR022313	Phenylalanine/histidine ammonia-lyases, active site	GO:0016841(InterPro)	MetaCyc:PWY-5028|MetaCyc:PWY-5030|Reactome:R-BTA-70921|Reactome:R-CEL-70921|Reactome:R-DDI-70921|Reactome:R-HSA-70921|Reactome:R-MMU-70921|Reactome:R-RNO-70921
WP_228675961.1_HAL/PAL/TAL_family_ammonia-lyase_[Nostoc_sphaeroides]	6e9c1798696c4cd01f202ee5150c83c0	567	CDD	cd00332	PAL-HAL	32	490	0	T	19-01-2026	IPR001106	Aromatic amino acid lyase	-	MetaCyc:PWY-5028|MetaCyc:PWY-5030|Reactome:R-BTA-70921|Reactome:R-CEL-70921|Reactome:R-DDI-70921|Reactome:R-HSA-70921|Reactome:R-MMU-70921|Reactome:R-RNO-70921
WP_228675961.1_HAL/PAL/TAL_family_ammonia-lyase_[Nostoc_sphaeroides]	6e9c1798696c4cd01f202ee5150c83c0	567	FunFam	G3DSA:1.10.275.10:FF:000005	Histidine ammonia-lyase	23	224	8.8e-65	T	19-01-2026	-	-	-	-
WP_228675961.1_HAL/PAL/TAL_family_ammonia-lyase_[Nostoc_sphaeroides]	6e9c1798696c4cd01f202ee5150c83c0	567	PANTHER	PTHR10362	HISTIDINE AMMONIA-LYASE	23	492	1.6e-128	T	19-01-2026	IPR001106	Aromatic amino acid lyase	-	MetaCyc:PWY-5028|MetaCyc:PWY-5030|Reactome:R-BTA-70921|Reactome:R-CEL-70921|Reactome:R-DDI-70921|Reactome:R-HSA-70921|Reactome:R-MMU-70921|Reactome:R-RNO-70921
WP_228675961.1_HAL/PAL/TAL_family_ammonia-lyase_[Nostoc_sphaeroides]	6e9c1798696c4cd01f202ee5150c83c0	567	Gene3D	G3DSA:1.20.200.10	Fumarase/aspartase (Central domain)	226	567	1.5e-110	T	19-01-2026	-	-	-	-
WP_228675961.1_HAL/PAL/TAL_family_ammonia-lyase_[Nostoc_sphaeroides]	6e9c1798696c4cd01f202ee5150c83c0	567	FunFam	G3DSA:1.20.200.10:FF:000012	Tyrosine ammonia-lyase	226	557	1.9e-116	T	19-01-2026	-	-	-	-
WP_228675961.1_HAL/PAL/TAL_family_ammonia-lyase_[Nostoc_sphaeroides]	6e9c1798696c4cd01f202ee5150c83c0	567	Gene3D	G3DSA:1.10.275.10	-	25	225	1.6e-64	T	19-01-2026	IPR024083	Fumarase/histidase, N-terminal	-	Reactome:R-BTA-70635|Reactome:R-BTA-70921|Reactome:R-CEL-70921|Reactome:R-CEL-71403|Reactome:R-CEL-9837999|Reactome:R-DDI-70921|Reactome:R-DDI-71403|Reactome:R-DDI-9837999|Reactome:R-DRE-71403|Reactome:R-GGA-187630|Reactome:R-GGA-70635|Reactome:R-HSA-70635|Reactome:R-HSA-70921|Reactome:R-HSA-71403|Reactome:R-HSA-9837999|Reactome:R-MMU-70635|Reactome:R-MMU-70921|Reactome:R-MMU-71403|Reactome:R-MMU…
GKZ29870.1_hypothetical_protein_AbraIFM66950_006831_[Aspergillus_brasiliensis]	b47f689649f051c85b19dc6fd7f0d4d7	750	PANTHER	PTHR10362	HISTIDINE AMMONIA-LYASE	45	730	0	T	19-01-2026	IPR001106	Aromatic amino acid lyase	-	MetaCyc:PWY-5028|MetaCyc:PWY-5030|Reactome:R-BTA-70921|Reactome:R-CEL-70921|Reactome:R-DDI-70921|Reactome:R-HSA-70921|Reactome:R-MMU-70921|Reactome:R-RNO-70921
GKZ29870.1_hypothetical_protein_AbraIFM66950_006831_[Aspergillus_brasiliensis]	b47f689649f051c85b19dc6fd7f0d4d7	750	Gene3D	G3DSA:1.10.274.20	-	545	661	0	T	19-01-2026	IPR023144	Phenylalanine ammonia-lyase, shielding domain superfamily	-	MetaCyc:PWY-1121|MetaCyc:PWY-5048|MetaCyc:PWY-5883|MetaCyc:PWY-6444|MetaCyc:PWY-6457|MetaCyc:PWY-8157
GKZ29870.1_hypothetical_protein_AbraIFM66950_006831_[Aspergillus_brasiliensis]	b47f689649f051c85b19dc6fd7f0d4d7	750	CDD	cd00332	PAL-HAL	73	542	0	T	19-01-2026	IPR001106	Aromatic amino acid lyase	-	MetaCyc:PWY-5028|MetaCyc:PWY-5030|Reactome:R-BTA-70921|Reactome:R-CEL-70921|Reactome:R-DDI-70921|Reactome:R-HSA-70921|Reactome:R-MMU-70921|Reactome:R-RNO-70921
GKZ29870.1_hypothetical_protein_AbraIFM66950_006831_[Aspergillus_brasiliensis]	b47f689649f051c85b19dc6fd7f0d4d7	750	Pfam	PF00221	Aromatic amino acid lyase	73	548	0	T	19-01-2026	IPR001106	Aromatic amino acid lyase	-	MetaCyc:PWY-5028|MetaCyc:PWY-5030|Reactome:R-BTA-70921|Reactome:R-CEL-70921|Reactome:R-DDI-70921|Reactome:R-HSA-70921|Reactome:R-MMU-70921|Reactome:R-RNO-70921
GKZ29870.1_hypothetical_protein_AbraIFM66950_006831_[Aspergillus_brasiliensis]	b47f689649f051c85b19dc6fd7f0d4d7	750	ProSitePatterns	PS00488	Phenylalanine and histidine ammonia-lyases signature.	219	235	-	T	19-01-2026	IPR022313	Phenylalanine/histidine ammonia-lyases, active site	GO:0016841(InterPro)	MetaCyc:PWY-5028|MetaCyc:PWY-5030|Reactome:R-BTA-70921|Reactome:R-CEL-70921|Reactome:R-DDI-70921|Reactome:R-HSA-70921|Reactome:R-MMU-70921|Reactome:R-RNO-70921
GKZ29870.1_hypothetical_protein_AbraIFM66950_006831_[Aspergillus_brasiliensis]	b47f689649f051c85b19dc6fd7f0d4d7	750	Gene3D	G3DSA:1.20.200.10	Fumarase/aspartase (Central domain)	285	730	0	T	19-01-2026	-	-	-	-
GKZ29870.1_hypothetical_protein_AbraIFM66950_006831_[Aspergillus_brasiliensis]	b47f689649f051c85b19dc6fd7f0d4d7	750	SUPERFAMILY	SSF48557	L-aspartase-like	50	729	0	T	19-01-2026	IPR008948	L-Aspartase-like	GO:0003824(InterPro)	Reactome:R-BTA-70635|Reactome:R-BTA-70921|Reactome:R-CEL-70921|Reactome:R-CEL-71403|Reactome:R-CEL-73817|Reactome:R-CEL-9837999|Reactome:R-DDI-70921|Reactome:R-DDI-71403|Reactome:R-DDI-9837999|Reactome:R-DRE-71403|Reactome:R-GGA-187630|Reactome:R-GGA-419140|Reactome:R-GGA-421203|Reactome:R-GGA-70635|Reactome:R-HSA-70635|Reactome:R-HSA-70921|Reactome:R-HSA-71403|Reactome:R-HSA-73817|Reactome:R-HSA…
GKZ29870.1_hypothetical_protein_AbraIFM66950_006831_[Aspergillus_brasiliensis]	b47f689649f051c85b19dc6fd7f0d4d7	750	Gene3D	G3DSA:1.10.275.10	-	35	283	8.2e-76	T	19-01-2026	IPR024083	Fumarase/histidase, N-terminal	-	Reactome:R-BTA-70635|Reactome:R-BTA-70921|Reactome:R-CEL-70921|Reactome:R-CEL-71403|Reactome:R-CEL-9837999|Reactome:R-DDI-70921|Reactome:R-DDI-71403|Reactome:R-DDI-9837999|Reactome:R-DRE-71403|Reactome:R-GGA-187630|Reactome:R-GGA-70635|Reactome:R-HSA-70635|Reactome:R-HSA-70921|Reactome:R-HSA-71403|Reactome:R-HSA-9837999|Reactome:R-MMU-70635|Reactome:R-MMU-70921|Reactome:R-MMU-71403|Reactome:R-MMU…
GKZ29870.1_hypothetical_protein_AbraIFM66950_006831_[Aspergillus_brasiliensis]	b47f689649f051c85b19dc6fd7f0d4d7	750	NCBIfam	TIGR01226	phenylalanine ammonia-lyase	46	729	0	T	19-01-2026	IPR005922	Phenylalanine ammonia-lyase	GO:0005737(InterPro)|GO:0006559(InterPro)|GO:0016841(InterPro)	MetaCyc:PWY-1121|MetaCyc:PWY-5048|MetaCyc:PWY-5883|MetaCyc:PWY-6444|MetaCyc:PWY-6457|MetaCyc:PWY-8157
KAK0737766.1_L-Aspartase-like_protein_[Schizothecium_vesticola]	dd6858691ec056287f7ab9e4a4f0ecce	713	Gene3D	G3DSA:1.10.275.10	-	5	240	3.3e-80	T	19-01-2026	IPR024083	Fumarase/histidase, N-terminal	-	Reactome:R-BTA-70635|Reactome:R-BTA-70921|Reactome:R-CEL-70921|Reactome:R-CEL-71403|Reactome:R-CEL-9837999|Reactome:R-DDI-70921|Reactome:R-DDI-71403|Reactome:R-DDI-9837999|Reactome:R-DRE-71403|Reactome:R-GGA-187630|Reactome:R-GGA-70635|Reactome:R-HSA-70635|Reactome:R-HSA-70921|Reactome:R-HSA-71403|Reactome:R-HSA-9837999|Reactome:R-MMU-70635|Reactome:R-MMU-70921|Reactome:R-MMU-71403|Reactome:R-MMU…
KAK0737766.1_L-Aspartase-like_protein_[Schizothecium_vesticola]	dd6858691ec056287f7ab9e4a4f0ecce	713	Phobius	CYTOPLASMIC_DOMAIN	Region of a membrane-bound protein predicted to be outside the membrane, in the cytoplasm.	502	713	-	T	19-01-2026	-	-	-	-
KAK0737766.1_L-Aspartase-like_protein_[Schizothecium_vesticola]	dd6858691ec056287f7ab9e4a4f0ecce	713	Gene3D	G3DSA:1.20.200.10	Fumarase/aspartase (Central domain)	244	636	0	T	19-01-2026	-	-	-	-
KAK0737766.1_L-Aspartase-like_protein_[Schizothecium_vesticola]	dd6858691ec056287f7ab9e4a4f0ecce	713	NCBIfam	TIGR01226	phenylalanine ammonia-lyase	27	702	0	T	19-01-2026	IPR005922	Phenylalanine ammonia-lyase	GO:0005737(InterPro)|GO:0006559(InterPro)|GO:0016841(InterPro)	MetaCyc:PWY-1121|MetaCyc:PWY-5048|MetaCyc:PWY-5883|MetaCyc:PWY-6444|MetaCyc:PWY-6457|MetaCyc:PWY-8157
KAK0737766.1_L-Aspartase-like_protein_[Schizothecium_vesticola]	dd6858691ec056287f7ab9e4a4f0ecce	713	SUPERFAMILY	SSF48557	L-aspartase-like	9	701	0	T	19-01-2026	IPR008948	L-Aspartase-like	GO:0003824(InterPro)	Reactome:R-BTA-70635|Reactome:R-BTA-70921|Reactome:R-CEL-70921|Reactome:R-CEL-71403|Reactome:R-CEL-73817|Reactome:R-CEL-9837999|Reactome:R-DDI-70921|Reactome:R-DDI-71403|Reactome:R-DDI-9837999|Reactome:R-DRE-71403|Reactome:R-GGA-187630|Reactome:R-GGA-419140|Reactome:R-GGA-421203|Reactome:R-GGA-70635|Reactome:R-HSA-70635|Reactome:R-HSA-70921|Reactome:R-HSA-71403|Reactome:R-HSA-73817|Reactome:R-HSA…
KAK0737766.1_L-Aspartase-like_protein_[Schizothecium_vesticola]	dd6858691ec056287f7ab9e4a4f0ecce	713	PANTHER	PTHR10362	HISTIDINE AMMONIA-LYASE	27	701	0	T	19-01-2026	IPR001106	Aromatic amino acid lyase	-	MetaCyc:PWY-5028|MetaCyc:PWY-5030|Reactome:R-BTA-70921|Reactome:R-CEL-70921|Reactome:R-DDI-70921|Reactome:R-HSA-70921|Reactome:R-MMU-70921|Reactome:R-RNO-70921
KAK0737766.1_L-Aspartase-like_protein_[Schizothecium_vesticola]	dd6858691ec056287f7ab9e4a4f0ecce	713	Pfam	PF00221	Aromatic amino acid lyase	33	504	0	T	19-01-2026	IPR001106	Aromatic amino acid lyase	-	MetaCyc:PWY-5028|MetaCyc:PWY-5030|Reactome:R-BTA-70921|Reactome:R-CEL-70921|Reactome:R-DDI-70921|Reactome:R-HSA-70921|Reactome:R-MMU-70921|Reactome:R-RNO-70921
KAK0737766.1_L-Aspartase-like_protein_[Schizothecium_vesticola]	dd6858691ec056287f7ab9e4a4f0ecce	713	Phobius	TRANSMEMBRANE	Region of a membrane-bound protein predicted to be embedded in the membrane.	481	501	-	T	19-01-2026	-	-	-	-
KAK0737766.1_L-Aspartase-like_protein_[Schizothecium_vesticola]	dd6858691ec056287f7ab9e4a4f0ecce	713	CDD	cd00332	PAL-HAL	31	500	0	T	19-01-2026	IPR001106	Aromatic amino acid lyase	-	MetaCyc:PWY-5028|MetaCyc:PWY-5030|Reactome:R-BTA-70921|Reactome:R-CEL-70921|Reactome:R-DDI-70921|Reactome:R-HSA-70921|Reactome:R-MMU-70921|Reactome:R-RNO-70921
KAK0737766.1_L-Aspartase-like_protein_[Schizothecium_vesticola]	dd6858691ec056287f7ab9e4a4f0ecce	713	Gene3D	G3DSA:1.10.274.20	-	503	611	0	T	19-01-2026	IPR023144	Phenylalanine ammonia-lyase, shielding domain superfamily	-	MetaCyc:PWY-1121|MetaCyc:PWY-5048|MetaCyc:PWY-5883|MetaCyc:PWY-6444|MetaCyc:PWY-6457|MetaCyc:PWY-8157
KAK0737766.1_L-Aspartase-like_protein_[Schizothecium_vesticola]	dd6858691ec056287f7ab9e4a4f0ecce	713	MobiDBLite	mobidb-lite	consensus disorder prediction	656	675	-	T	19-01-2026	-	-	-	-
KAK0737766.1_L-Aspartase-like_protein_[Schizothecium_vesticola]	dd6858691ec056287f7ab9e4a4f0ecce	713	Phobius	NON_CYTOPLASMIC_DOMAIN	Region of a membrane-bound protein predicted to be outside the membrane, in the extracellular region.	1	480	-	T	19-01-2026	-	-	-	-
KAF3433953.1_hypothetical_protein_FNV43_RR25056_[Rhamnella_rubrinervis]	fe76ff94fcd0d3ca61bd62d6141511bb	717	CDD	cd00332	PAL-HAL	62	527	0	T	19-01-2026	IPR001106	Aromatic amino acid lyase	-	MetaCyc:PWY-5028|MetaCyc:PWY-5030|Reactome:R-BTA-70921|Reactome:R-CEL-70921|Reactome:R-DDI-70921|Reactome:R-HSA-70921|Reactome:R-MMU-70921|Reactome:R-RNO-70921
KAF3433953.1_hypothetical_protein_FNV43_RR25056_[Rhamnella_rubrinervis]	fe76ff94fcd0d3ca61bd62d6141511bb	717	ProSitePatterns	PS00488	Phenylalanine and histidine ammonia-lyases signature.	199	215	-	T	19-01-2026	IPR022313	Phenylalanine/histidine ammonia-lyases, active site	GO:0016841(InterPro)	MetaCyc:PWY-5028|MetaCyc:PWY-5030|Reactome:R-BTA-70921|Reactome:R-CEL-70921|Reactome:R-DDI-70921|Reactome:R-HSA-70921|Reactome:R-MMU-70921|Reactome:R-RNO-70921
KAF3433953.1_hypothetical_protein_FNV43_RR25056_[Rhamnella_rubrinervis]	fe76ff94fcd0d3ca61bd62d6141511bb	717	FunFam	G3DSA:1.10.275.10:FF:000009	Phenylalanine ammonia-lyase	18	263	0	T	19-01-2026	-	-	-	-
KAF3433953.1_hypothetical_protein_FNV43_RR25056_[Rhamnella_rubrinervis]	fe76ff94fcd0d3ca61bd62d6141511bb	717	NCBIfam	TIGR01226	phenylalanine ammonia-lyase	26	707	0	T	19-01-2026	IPR005922	Phenylalanine ammonia-lyase	GO:0005737(InterPro)|GO:0006559(InterPro)|GO:0016841(InterPro)	MetaCyc:PWY-1121|MetaCyc:PWY-5048|MetaCyc:PWY-5883|MetaCyc:PWY-6444|MetaCyc:PWY-6457|MetaCyc:PWY-8157
KAF3433953.1_hypothetical_protein_FNV43_RR25056_[Rhamnella_rubrinervis]	fe76ff94fcd0d3ca61bd62d6141511bb	717	Gene3D	G3DSA:1.20.200.10	Fumarase/aspartase (Central domain)	264	712	0	T	19-01-2026	-	-	-	-
KAF3433953.1_hypothetical_protein_FNV43_RR25056_[Rhamnella_rubrinervis]	fe76ff94fcd0d3ca61bd62d6141511bb	717	PANTHER	PTHR10362	HISTIDINE AMMONIA-LYASE	26	717	0	T	19-01-2026	IPR001106	Aromatic amino acid lyase	-	MetaCyc:PWY-5028|MetaCyc:PWY-5030|Reactome:R-BTA-70921|Reactome:R-CEL-70921|Reactome:R-DDI-70921|Reactome:R-HSA-70921|Reactome:R-MMU-70921|Reactome:R-RNO-70921
KAF3433953.1_hypothetical_protein_FNV43_RR25056_[Rhamnella_rubrinervis]	fe76ff94fcd0d3ca61bd62d6141511bb	717	FunFam	G3DSA:1.20.200.10:FF:000009	Phenylalanine ammonia-lyase	264	565	0	T	19-01-2026	-	-	-	-
KAF3433953.1_hypothetical_protein_FNV43_RR25056_[Rhamnella_rubrinervis]	fe76ff94fcd0d3ca61bd62d6141511bb	717	Pfam	PF00221	Aromatic amino acid lyase	64	543	0	T	19-01-2026	IPR001106	Aromatic amino acid lyase	-	MetaCyc:PWY-5028|MetaCyc:PWY-5030|Reactome:R-BTA-70921|Reactome:R-CEL-70921|Reactome:R-DDI-70921|Reactome:R-HSA-70921|Reactome:R-MMU-70921|Reactome:R-RNO-70921
KAF3433953.1_hypothetical_protein_FNV43_RR25056_[Rhamnella_rubrinervis]	fe76ff94fcd0d3ca61bd62d6141511bb	717	FunFam	G3DSA:1.10.274.20:FF:000001	Phenylalanine ammonia-lyase	530	651	6.6e-64	T	19-01-2026	-	-	-	-
KAF3433953.1_hypothetical_protein_FNV43_RR25056_[Rhamnella_rubrinervis]	fe76ff94fcd0d3ca61bd62d6141511bb	717	Gene3D	G3DSA:1.10.274.20	-	530	651	0	T	19-01-2026	IPR023144	Phenylalanine ammonia-lyase, shielding domain superfamily	-	MetaCyc:PWY-1121|MetaCyc:PWY-5048|MetaCyc:PWY-5883|MetaCyc:PWY-6444|MetaCyc:PWY-6457|MetaCyc:PWY-8157
KAF3433953.1_hypothetical_protein_FNV43_RR25056_[Rhamnella_rubrinervis]	fe76ff94fcd0d3ca61bd62d6141511bb	717	SUPERFAMILY	SSF48557	L-aspartase-like	26	717	0	T	19-01-2026	IPR008948	L-Aspartase-like	GO:0003824(InterPro)	Reactome:R-BTA-70635|Reactome:R-BTA-70921|Reactome:R-CEL-70921|Reactome:R-CEL-71403|Reactome:R-CEL-73817|Reactome:R-CEL-9837999|Reactome:R-DDI-70921|Reactome:R-DDI-71403|Reactome:R-DDI-9837999|Reactome:R-DRE-71403|Reactome:R-GGA-187630|Reactome:R-GGA-419140|Reactome:R-GGA-421203|Reactome:R-GGA-70635|Reactome:R-HSA-70635|Reactome:R-HSA-70921|Reactome:R-HSA-71403|Reactome:R-HSA-73817|Reactome:R-HSA…
KAF3433953.1_hypothetical_protein_FNV43_RR25056_[Rhamnella_rubrinervis]	fe76ff94fcd0d3ca61bd62d6141511bb	717	Gene3D	G3DSA:1.10.275.10	-	18	263	7.4e-97	T	19-01-2026	IPR024083	Fumarase/histidase, N-terminal	-	Reactome:R-BTA-70635|Reactome:R-BTA-70921|Reactome:R-CEL-70921|Reactome:R-CEL-71403|Reactome:R-CEL-9837999|Reactome:R-DDI-70921|Reactome:R-DDI-71403|Reactome:R-DDI-9837999|Reactome:R-DRE-71403|Reactome:R-GGA-187630|Reactome:R-GGA-70635|Reactome:R-HSA-70635|Reactome:R-HSA-70921|Reactome:R-HSA-71403|Reactome:R-HSA-9837999|Reactome:R-MMU-70635|Reactome:R-MMU-70921|Reactome:R-MMU-71403|Reactome:R-MMU…
PGH27928.1_phenylalanine_ammonia-lyase_[Polytolypa_hystricis_UAMH7299]	7f6e26ea83448d57a21ae15ca57acae5	730	Gene3D	G3DSA:1.10.274.20	-	530	659	0	T	19-01-2026	IPR023144	Phenylalanine ammonia-lyase, shielding domain superfamily	-	MetaCyc:PWY-1121|MetaCyc:PWY-5048|MetaCyc:PWY-5883|MetaCyc:PWY-6444|MetaCyc:PWY-6457|MetaCyc:PWY-8157
PGH27928.1_phenylalanine_ammonia-lyase_[Polytolypa_hystricis_UAMH7299]	7f6e26ea83448d57a21ae15ca57acae5	730	PANTHER	PTHR10362	HISTIDINE AMMONIA-LYASE	44	727	0	T	19-01-2026	IPR001106	Aromatic amino acid lyase	-	MetaCyc:PWY-5028|MetaCyc:PWY-5030|Reactome:R-BTA-70921|Reactome:R-CEL-70921|Reactome:R-DDI-70921|Reactome:R-HSA-70921|Reactome:R-MMU-70921|Reactome:R-RNO-70921
PGH27928.1_phenylalanine_ammonia-lyase_[Polytolypa_hystricis_UAMH7299]	7f6e26ea83448d57a21ae15ca57acae5	730	NCBIfam	TIGR01226	phenylalanine ammonia-lyase	41	725	0	T	19-01-2026	IPR005922	Phenylalanine ammonia-lyase	GO:0005737(InterPro)|GO:0006559(InterPro)|GO:0016841(InterPro)	MetaCyc:PWY-1121|MetaCyc:PWY-5048|MetaCyc:PWY-5883|MetaCyc:PWY-6444|MetaCyc:PWY-6457|MetaCyc:PWY-8157
PGH27928.1_phenylalanine_ammonia-lyase_[Polytolypa_hystricis_UAMH7299]	7f6e26ea83448d57a21ae15ca57acae5	730	ProSitePatterns	PS00488	Phenylalanine and histidine ammonia-lyases signature.	204	220	-	T	19-01-2026	IPR022313	Phenylalanine/histidine ammonia-lyases, active site	GO:0016841(InterPro)	MetaCyc:PWY-5028|MetaCyc:PWY-5030|Reactome:R-BTA-70921|Reactome:R-CEL-70921|Reactome:R-DDI-70921|Reactome:R-HSA-70921|Reactome:R-MMU-70921|Reactome:R-RNO-70921
PGH27928.1_phenylalanine_ammonia-lyase_[Polytolypa_hystricis_UAMH7299]	7f6e26ea83448d57a21ae15ca57acae5	730	CDD	cd00332	PAL-HAL	56	527	0	T	19-01-2026	IPR001106	Aromatic amino acid lyase	-	MetaCyc:PWY-5028|MetaCyc:PWY-5030|Reactome:R-BTA-70921|Reactome:R-CEL-70921|Reactome:R-DDI-70921|Reactome:R-HSA-70921|Reactome:R-MMU-70921|Reactome:R-RNO-70921
PGH27928.1_phenylalanine_ammonia-lyase_[Polytolypa_hystricis_UAMH7299]	7f6e26ea83448d57a21ae15ca57acae5	730	Pfam	PF00221	Aromatic amino acid lyase	58	530	0	T	19-01-2026	IPR001106	Aromatic amino acid lyase	-	MetaCyc:PWY-5028|MetaCyc:PWY-5030|Reactome:R-BTA-70921|Reactome:R-CEL-70921|Reactome:R-DDI-70921|Reactome:R-HSA-70921|Reactome:R-MMU-70921|Reactome:R-RNO-70921
PGH27928.1_phenylalanine_ammonia-lyase_[Polytolypa_hystricis_UAMH7299]	7f6e26ea83448d57a21ae15ca57acae5	730	Gene3D	G3DSA:1.20.200.10	Fumarase/aspartase (Central domain)	272	726	0	T	19-01-2026	-	-	-	-
PGH27928.1_phenylalanine_ammonia-lyase_[Polytolypa_hystricis_UAMH7299]	7f6e26ea83448d57a21ae15ca57acae5	730	Gene3D	G3DSA:1.10.275.10	-	20	268	1.3e-78	T	19-01-2026	IPR024083	Fumarase/histidase, N-terminal	-	Reactome:R-BTA-70635|Reactome:R-BTA-70921|Reactome:R-CEL-70921|Reactome:R-CEL-71403|Reactome:R-CEL-9837999|Reactome:R-DDI-70921|Reactome:R-DDI-71403|Reactome:R-DDI-9837999|Reactome:R-DRE-71403|Reactome:R-GGA-187630|Reactome:R-GGA-70635|Reactome:R-HSA-70635|Reactome:R-HSA-70921|Reactome:R-HSA-71403|Reactome:R-HSA-9837999|Reactome:R-MMU-70635|Reactome:R-MMU-70921|Reactome:R-MMU-71403|Reactome:R-MMU…
PGH27928.1_phenylalanine_ammonia-lyase_[Polytolypa_hystricis_UAMH7299]	7f6e26ea83448d57a21ae15ca57acae5	730	SUPERFAMILY	SSF48557	L-aspartase-like	46	726	0	T	19-01-2026	IPR008948	L-Aspartase-like	GO:0003824(InterPro)	Reactome:R-BTA-70635|Reactome:R-BTA-70921|Reactome:R-CEL-70921|Reactome:R-CEL-71403|Reactome:R-CEL-73817|Reactome:R-CEL-9837999|Reactome:R-DDI-70921|Reactome:R-DDI-71403|Reactome:R-DDI-9837999|Reactome:R-DRE-71403|Reactome:R-GGA-187630|Reactome:R-GGA-419140|Reactome:R-GGA-421203|Reactome:R-GGA-70635|Reactome:R-HSA-70635|Reactome:R-HSA-70921|Reactome:R-HSA-71403|Reactome:R-HSA-73817|Reactome:R-HSA…
WP_437174382.1_HAL/PAL/TAL_family_ammonia-lyase_[Crocosphaera_sp.]	76de0c5041117bcb8dfeafad76ec299b	564	FunFam	G3DSA:1.10.275.10:FF:000005	Histidine ammonia-lyase	23	225	3e-64	T	19-01-2026	-	-	-	-
WP_437174382.1_HAL/PAL/TAL_family_ammonia-lyase_[Crocosphaera_sp.]	76de0c5041117bcb8dfeafad76ec299b	564	FunFam	G3DSA:1.20.200.10:FF:000012	Tyrosine ammonia-lyase	227	558	1.4e-107	T	19-01-2026	-	-	-	-
WP_437174382.1_HAL/PAL/TAL_family_ammonia-lyase_[Crocosphaera_sp.]	76de0c5041117bcb8dfeafad76ec299b	564	Gene3D	G3DSA:1.10.275.10	-	2	225	3e-68	T	19-01-2026	IPR024083	Fumarase/histidase, N-terminal	-	Reactome:R-BTA-70635|Reactome:R-BTA-70921|Reactome:R-CEL-70921|Reactome:R-CEL-71403|Reactome:R-CEL-9837999|Reactome:R-DDI-70921|Reactome:R-DDI-71403|Reactome:R-DDI-9837999|Reactome:R-DRE-71403|Reactome:R-GGA-187630|Reactome:R-GGA-70635|Reactome:R-HSA-70635|Reactome:R-HSA-70921|Reactome:R-HSA-71403|Reactome:R-HSA-9837999|Reactome:R-MMU-70635|Reactome:R-MMU-70921|Reactome:R-MMU-71403|Reactome:R-MMU…
WP_437174382.1_HAL/PAL/TAL_family_ammonia-lyase_[Crocosphaera_sp.]	76de0c5041117bcb8dfeafad76ec299b	564	SUPERFAMILY	SSF48557	L-aspartase-like	19	496	1.57e-158	T	19-01-2026	IPR008948	L-Aspartase-like	GO:0003824(InterPro)	Reactome:R-BTA-70635|Reactome:R-BTA-70921|Reactome:R-CEL-70921|Reactome:R-CEL-71403|Reactome:R-CEL-73817|Reactome:R-CEL-9837999|Reactome:R-DDI-70921|Reactome:R-DDI-71403|Reactome:R-DDI-9837999|Reactome:R-DRE-71403|Reactome:R-GGA-187630|Reactome:R-GGA-419140|Reactome:R-GGA-421203|Reactome:R-GGA-70635|Reactome:R-HSA-70635|Reactome:R-HSA-70921|Reactome:R-HSA-71403|Reactome:R-HSA-73817|Reactome:R-HSA…
WP_437174382.1_HAL/PAL/TAL_family_ammonia-lyase_[Crocosphaera_sp.]	76de0c5041117bcb8dfeafad76ec299b	564	CDD	cd00332	PAL-HAL	31	491	2.00154e-180	T	19-01-2026	IPR001106	Aromatic amino acid lyase	-	MetaCyc:PWY-5028|MetaCyc:PWY-5030|Reactome:R-BTA-70921|Reactome:R-CEL-70921|Reactome:R-DDI-70921|Reactome:R-HSA-70921|Reactome:R-MMU-70921|Reactome:R-RNO-70921
WP_437174382.1_HAL/PAL/TAL_family_ammonia-lyase_[Crocosphaera_sp.]	76de0c5041117bcb8dfeafad76ec299b	564	ProSitePatterns	PS00488	Phenylalanine and histidine ammonia-lyases signature.	163	179	-	T	19-01-2026	IPR022313	Phenylalanine/histidine ammonia-lyases, active site	GO:0016841(InterPro)	MetaCyc:PWY-5028|MetaCyc:PWY-5030|Reactome:R-BTA-70921|Reactome:R-CEL-70921|Reactome:R-DDI-70921|Reactome:R-HSA-70921|Reactome:R-MMU-70921|Reactome:R-RNO-70921
WP_437174382.1_HAL/PAL/TAL_family_ammonia-lyase_[Crocosphaera_sp.]	76de0c5041117bcb8dfeafad76ec299b	564	Gene3D	G3DSA:1.20.200.10	Fumarase/aspartase (Central domain)	227	564	1.1e-104	T	19-01-2026	-	-	-	-
WP_437174382.1_HAL/PAL/TAL_family_ammonia-lyase_[Crocosphaera_sp.]	76de0c5041117bcb8dfeafad76ec299b	564	Pfam	PF00221	Aromatic amino acid lyase	33	493	4.9e-147	T	19-01-2026	IPR001106	Aromatic amino acid lyase	-	MetaCyc:PWY-5028|MetaCyc:PWY-5030|Reactome:R-BTA-70921|Reactome:R-CEL-70921|Reactome:R-DDI-70921|Reactome:R-HSA-70921|Reactome:R-MMU-70921|Reactome:R-RNO-70921
WP_437174382.1_HAL/PAL/TAL_family_ammonia-lyase_[Crocosphaera_sp.]	76de0c5041117bcb8dfeafad76ec299b	564	PANTHER	PTHR10362	HISTIDINE AMMONIA-LYASE	18	493	7.4e-124	T	19-01-2026	IPR001106	Aromatic amino acid lyase	-	MetaCyc:PWY-5028|MetaCyc:PWY-5030|Reactome:R-BTA-70921|Reactome:R-CEL-70921|Reactome:R-DDI-70921|Reactome:R-HSA-70921|Reactome:R-MMU-70921|Reactome:R-RNO-70921
KAJ4720771.1_Phenylalanine_ammonia-lyase_[Melia_azedarach]	96865eec32dd3cb8a6eb6456051fb911	713	CDD	cd00332	PAL-HAL	58	523	0	T	19-01-2026	IPR001106	Aromatic amino acid lyase	-	MetaCyc:PWY-5028|MetaCyc:PWY-5030|Reactome:R-BTA-70921|Reactome:R-CEL-70921|Reactome:R-DDI-70921|Reactome:R-HSA-70921|Reactome:R-MMU-70921|Reactome:R-RNO-70921
KAJ4720771.1_Phenylalanine_ammonia-lyase_[Melia_azedarach]	96865eec32dd3cb8a6eb6456051fb911	713	PANTHER	PTHR10362	HISTIDINE AMMONIA-LYASE	22	713	0	T	19-01-2026	IPR001106	Aromatic amino acid lyase	-	MetaCyc:PWY-5028|MetaCyc:PWY-5030|Reactome:R-BTA-70921|Reactome:R-CEL-70921|Reactome:R-DDI-70921|Reactome:R-HSA-70921|Reactome:R-MMU-70921|Reactome:R-RNO-70921
KAJ4720771.1_Phenylalanine_ammonia-lyase_[Melia_azedarach]	96865eec32dd3cb8a6eb6456051fb911	713	FunFam	G3DSA:1.20.200.10:FF:000009	Phenylalanine ammonia-lyase	260	552	0	T	19-01-2026	-	-	-	-
KAJ4720771.1_Phenylalanine_ammonia-lyase_[Melia_azedarach]	96865eec32dd3cb8a6eb6456051fb911	713	FunFam	G3DSA:1.10.274.20:FF:000001	Phenylalanine ammonia-lyase	526	647	7.2e-67	T	19-01-2026	-	-	-	-
KAJ4720771.1_Phenylalanine_ammonia-lyase_[Melia_azedarach]	96865eec32dd3cb8a6eb6456051fb911	713	NCBIfam	TIGR01226	phenylalanine ammonia-lyase	22	703	0	T	19-01-2026	IPR005922	Phenylalanine ammonia-lyase	GO:0005737(InterPro)|GO:0006559(InterPro)|GO:0016841(InterPro)	MetaCyc:PWY-1121|MetaCyc:PWY-5048|MetaCyc:PWY-5883|MetaCyc:PWY-6444|MetaCyc:PWY-6457|MetaCyc:PWY-8157
KAJ4720771.1_Phenylalanine_ammonia-lyase_[Melia_azedarach]	96865eec32dd3cb8a6eb6456051fb911	713	Gene3D	G3DSA:1.10.275.10	-	14	259	1.2e-97	T	19-01-2026	IPR024083	Fumarase/histidase, N-terminal	-	Reactome:R-BTA-70635|Reactome:R-BTA-70921|Reactome:R-CEL-70921|Reactome:R-CEL-71403|Reactome:R-CEL-9837999|Reactome:R-DDI-70921|Reactome:R-DDI-71403|Reactome:R-DDI-9837999|Reactome:R-DRE-71403|Reactome:R-GGA-187630|Reactome:R-GGA-70635|Reactome:R-HSA-70635|Reactome:R-HSA-70921|Reactome:R-HSA-71403|Reactome:R-HSA-9837999|Reactome:R-MMU-70635|Reactome:R-MMU-70921|Reactome:R-MMU-71403|Reactome:R-MMU…
KAJ4720771.1_Phenylalanine_ammonia-lyase_[Melia_azedarach]	96865eec32dd3cb8a6eb6456051fb911	713	ProSitePatterns	PS00488	Phenylalanine and histidine ammonia-lyases signature.	195	211	-	T	19-01-2026	IPR022313	Phenylalanine/histidine ammonia-lyases, active site	GO:0016841(InterPro)	MetaCyc:PWY-5028|MetaCyc:PWY-5030|Reactome:R-BTA-70921|Reactome:R-CEL-70921|Reactome:R-DDI-70921|Reactome:R-HSA-70921|Reactome:R-MMU-70921|Reactome:R-RNO-70921
KAJ4720771.1_Phenylalanine_ammonia-lyase_[Melia_azedarach]	96865eec32dd3cb8a6eb6456051fb911	713	Gene3D	G3DSA:1.20.200.10	Fumarase/aspartase (Central domain)	260	708	0	T	19-01-2026	-	-	-	-
KAJ4720771.1_Phenylalanine_ammonia-lyase_[Melia_azedarach]	96865eec32dd3cb8a6eb6456051fb911	713	Gene3D	G3DSA:1.10.274.20	-	526	647	0	T	19-01-2026	IPR023144	Phenylalanine ammonia-lyase, shielding domain superfamily	-	MetaCyc:PWY-1121|MetaCyc:PWY-5048|MetaCyc:PWY-5883|MetaCyc:PWY-6444|MetaCyc:PWY-6457|MetaCyc:PWY-8157
KAJ4720771.1_Phenylalanine_ammonia-lyase_[Melia_azedarach]	96865eec32dd3cb8a6eb6456051fb911	713	Pfam	PF00221	Aromatic amino acid lyase	60	538	0	T	19-01-2026	IPR001106	Aromatic amino acid lyase	-	MetaCyc:PWY-5028|MetaCyc:PWY-5030|Reactome:R-BTA-70921|Reactome:R-CEL-70921|Reactome:R-DDI-70921|Reactome:R-HSA-70921|Reactome:R-MMU-70921|Reactome:R-RNO-70921
KAJ4720771.1_Phenylalanine_ammonia-lyase_[Melia_azedarach]	96865eec32dd3cb8a6eb6456051fb911	713	SUPERFAMILY	SSF48557	L-aspartase-like	22	713	0	T	19-01-2026	IPR008948	L-Aspartase-like	GO:0003824(InterPro)	Reactome:R-BTA-70635|Reactome:R-BTA-70921|Reactome:R-CEL-70921|Reactome:R-CEL-71403|Reactome:R-CEL-73817|Reactome:R-CEL-9837999|Reactome:R-DDI-70921|Reactome:R-DDI-71403|Reactome:R-DDI-9837999|Reactome:R-DRE-71403|Reactome:R-GGA-187630|Reactome:R-GGA-419140|Reactome:R-GGA-421203|Reactome:R-GGA-70635|Reactome:R-HSA-70635|Reactome:R-HSA-70921|Reactome:R-HSA-71403|Reactome:R-HSA-73817|Reactome:R-HSA…
KAJ4720771.1_Phenylalanine_ammonia-lyase_[Melia_azedarach]	96865eec32dd3cb8a6eb6456051fb911	713	FunFam	G3DSA:1.10.275.10:FF:000009	Phenylalanine ammonia-lyase	13	259	0	T	19-01-2026	-	-	-	-
RCI17120.1_hypothetical_protein_L249_2596_[Ophiocordyceps_polyrhachis-furcata_BCC_54312]	a1076c7670e7ec1c5767e00b623486f2	1296	Phobius	CYTOPLASMIC_DOMAIN	Region of a membrane-bound protein predicted to be outside the membrane, in the cytoplasm.	969	1296	-	T	19-01-2026	-	-	-	-
RCI17120.1_hypothetical_protein_L249_2596_[Ophiocordyceps_polyrhachis-furcata_BCC_54312]	a1076c7670e7ec1c5767e00b623486f2	1296	Gene3D	G3DSA:1.10.274.20	-	504	619	0	T	19-01-2026	IPR023144	Phenylalanine ammonia-lyase, shielding domain superfamily	-	MetaCyc:PWY-1121|MetaCyc:PWY-5048|MetaCyc:PWY-5883|MetaCyc:PWY-6444|MetaCyc:PWY-6457|MetaCyc:PWY-8157
RCI17120.1_hypothetical_protein_L249_2596_[Ophiocordyceps_polyrhachis-furcata_BCC_54312]	a1076c7670e7ec1c5767e00b623486f2	1296	PANTHER	PTHR10362	HISTIDINE AMMONIA-LYASE	21	682	0	T	19-01-2026	IPR001106	Aromatic amino acid lyase	-	MetaCyc:PWY-5028|MetaCyc:PWY-5030|Reactome:R-BTA-70921|Reactome:R-CEL-70921|Reactome:R-DDI-70921|Reactome:R-HSA-70921|Reactome:R-MMU-70921|Reactome:R-RNO-70921
RCI17120.1_hypothetical_protein_L249_2596_[Ophiocordyceps_polyrhachis-furcata_BCC_54312]	a1076c7670e7ec1c5767e00b623486f2	1296	Gene3D	G3DSA:1.10.275.10	-	3	242	1.1e-76	T	19-01-2026	IPR024083	Fumarase/histidase, N-terminal	-	Reactome:R-BTA-70635|Reactome:R-BTA-70921|Reactome:R-CEL-70921|Reactome:R-CEL-71403|Reactome:R-CEL-9837999|Reactome:R-DDI-70921|Reactome:R-DDI-71403|Reactome:R-DDI-9837999|Reactome:R-DRE-71403|Reactome:R-GGA-187630|Reactome:R-GGA-70635|Reactome:R-HSA-70635|Reactome:R-HSA-70921|Reactome:R-HSA-71403|Reactome:R-HSA-9837999|Reactome:R-MMU-70635|Reactome:R-MMU-70921|Reactome:R-MMU-71403|Reactome:R-MMU…
RCI17120.1_hypothetical_protein_L249_2596_[Ophiocordyceps_polyrhachis-furcata_BCC_54312]	a1076c7670e7ec1c5767e00b623486f2	1296	Phobius	CYTOPLASMIC_DOMAIN	Region of a membrane-bound protein predicted to be outside the membrane, in the cytoplasm.	810	920	-	T	19-01-2026	-	-	-	-
RCI17120.1_hypothetical_protein_L249_2596_[Ophiocordyceps_polyrhachis-furcata_BCC_54312]	a1076c7670e7ec1c5767e00b623486f2	1296	Phobius	NON_CYTOPLASMIC_DOMAIN	Region of a membrane-bound protein predicted to be outside the membrane, in the extracellular region.	1	788	-	T	19-01-2026	-	-	-	-
RCI17120.1_hypothetical_protein_L249_2596_[Ophiocordyceps_polyrhachis-furcata_BCC_54312]	a1076c7670e7ec1c5767e00b623486f2	1296	MobiDBLite	mobidb-lite	consensus disorder prediction	1163	1200	-	T	19-01-2026	-	-	-	-
RCI17120.1_hypothetical_protein_L249_2596_[Ophiocordyceps_polyrhachis-furcata_BCC_54312]	a1076c7670e7ec1c5767e00b623486f2	1296	MobiDBLite	mobidb-lite	consensus disorder prediction	1237	1256	-	T	19-01-2026	-	-	-	-
RCI17120.1_hypothetical_protein_L249_2596_[Ophiocordyceps_polyrhachis-furcata_BCC_54312]	a1076c7670e7ec1c5767e00b623486f2	1296	SMART	SM00693	dysfn	1033	1102	6.8e-09	T	19-01-2026	IPR006614	Peroxin/Ferlin domain	GO:0016020(InterPro)	Reactome:R-HSA-445355
RCI17120.1_hypothetical_protein_L249_2596_[Ophiocordyceps_polyrhachis-furcata_BCC_54312]	a1076c7670e7ec1c5767e00b623486f2	1296	MobiDBLite	mobidb-lite	consensus disorder prediction	1179	1192	-	T	19-01-2026	-	-	-	-
RCI17120.1_hypothetical_protein_L249_2596_[Ophiocordyceps_polyrhachis-furcata_BCC_54312]	a1076c7670e7ec1c5767e00b623486f2	1296	MobiDBLite	mobidb-lite	consensus disorder prediction	1231	1296	-	T	19-01-2026	-	-	-	-
RCI17120.1_hypothetical_protein_L249_2596_[Ophiocordyceps_polyrhachis-furcata_BCC_54312]	a1076c7670e7ec1c5767e00b623486f2	1296	Phobius	TRANSMEMBRANE	Region of a membrane-bound protein predicted to be embedded in the membrane.	789	809	-	T	19-01-2026	-	-	-	-
RCI17120.1_hypothetical_protein_L249_2596_[Ophiocordyceps_polyrhachis-furcata_BCC_54312]	a1076c7670e7ec1c5767e00b623486f2	1296	Phobius	TRANSMEMBRANE	Region of a membrane-bound protein predicted to be embedded in the membrane.	921	939	-	T	19-01-2026	-	-	-	-
RCI17120.1_hypothetical_protein_L249_2596_[Ophiocordyceps_polyrhachis-furcata_BCC_54312]	a1076c7670e7ec1c5767e00b623486f2	1296	CDD	cd00332	PAL-HAL	31	501	0	T	19-01-2026	IPR001106	Aromatic amino acid lyase	-	MetaCyc:PWY-5028|MetaCyc:PWY-5030|Reactome:R-BTA-70921|Reactome:R-CEL-70921|Reactome:R-DDI-70921|Reactome:R-HSA-70921|Reactome:R-MMU-70921|Reactome:R-RNO-70921
RCI17120.1_hypothetical_protein_L249_2596_[Ophiocordyceps_polyrhachis-furcata_BCC_54312]	a1076c7670e7ec1c5767e00b623486f2	1296	MobiDBLite	mobidb-lite	consensus disorder prediction	836	874	-	T	19-01-2026	-	-	-	-
RCI17120.1_hypothetical_protein_L249_2596_[Ophiocordyceps_polyrhachis-furcata_BCC_54312]	a1076c7670e7ec1c5767e00b623486f2	1296	MobiDBLite	mobidb-lite	consensus disorder prediction	851	864	-	T	19-01-2026	-	-	-	-
RCI17120.1_hypothetical_protein_L249_2596_[Ophiocordyceps_polyrhachis-furcata_BCC_54312]	a1076c7670e7ec1c5767e00b623486f2	1296	Phobius	NON_CYTOPLASMIC_DOMAIN	Region of a membrane-bound protein predicted to be outside the membrane, in the extracellular region.	940	950	-	T	19-01-2026	-	-	-	-
RCI17120.1_hypothetical_protein_L249_2596_[Ophiocordyceps_polyrhachis-furcata_BCC_54312]	a1076c7670e7ec1c5767e00b623486f2	1296	NCBIfam	TIGR01226	phenylalanine ammonia-lyase	20	682	0	T	19-01-2026	IPR005922	Phenylalanine ammonia-lyase	GO:0005737(InterPro)|GO:0006559(InterPro)|GO:0016841(InterPro)	MetaCyc:PWY-1121|MetaCyc:PWY-5048|MetaCyc:PWY-5883|MetaCyc:PWY-6444|MetaCyc:PWY-6457|MetaCyc:PWY-8157
RCI17120.1_hypothetical_protein_L249_2596_[Ophiocordyceps_polyrhachis-furcata_BCC_54312]	a1076c7670e7ec1c5767e00b623486f2	1296	Pfam	PF06398	Integral peroxisomal membrane peroxin	748	1150	2.3e-93	T	19-01-2026	IPR010482	TECPR1-like, DysF domain	-	-
RCI17120.1_hypothetical_protein_L249_2596_[Ophiocordyceps_polyrhachis-furcata_BCC_54312]	a1076c7670e7ec1c5767e00b623486f2	1296	Phobius	TRANSMEMBRANE	Region of a membrane-bound protein predicted to be embedded in the membrane.	951	968	-	T	19-01-2026	-	-	-	-
RCI17120.1_hypothetical_protein_L249_2596_[Ophiocordyceps_polyrhachis-furcata_BCC_54312]	a1076c7670e7ec1c5767e00b623486f2	1296	Gene3D	G3DSA:1.20.200.10	Fumarase/aspartase (Central domain)	246	676	0	T	19-01-2026	-	-	-	-
RCI17120.1_hypothetical_protein_L249_2596_[Ophiocordyceps_polyrhachis-furcata_BCC_54312]	a1076c7670e7ec1c5767e00b623486f2	1296	Pfam	PF00221	Aromatic amino acid lyase	33	516	0	T	19-01-2026	IPR001106	Aromatic amino acid lyase	-	MetaCyc:PWY-5028|MetaCyc:PWY-5030|Reactome:R-BTA-70921|Reactome:R-CEL-70921|Reactome:R-DDI-70921|Reactome:R-HSA-70921|Reactome:R-MMU-70921|Reactome:R-RNO-70921
RCI17120.1_hypothetical_protein_L249_2596_[Ophiocordyceps_polyrhachis-furcata_BCC_54312]	a1076c7670e7ec1c5767e00b623486f2	1296	SUPERFAMILY	SSF48557	L-aspartase-like	15	682	0	T	19-01-2026	IPR008948	L-Aspartase-like	GO:0003824(InterPro)	Reactome:R-BTA-70635|Reactome:R-BTA-70921|Reactome:R-CEL-70921|Reactome:R-CEL-71403|Reactome:R-CEL-73817|Reactome:R-CEL-9837999|Reactome:R-DDI-70921|Reactome:R-DDI-71403|Reactome:R-DDI-9837999|Reactome:R-DRE-71403|Reactome:R-GGA-187630|Reactome:R-GGA-419140|Reactome:R-GGA-421203|Reactome:R-GGA-70635|Reactome:R-HSA-70635|Reactome:R-HSA-70921|Reactome:R-HSA-71403|Reactome:R-HSA-73817|Reactome:R-HSA…
KAL1981121.1_hypothetical_protein_VTN96DRAFT_3055_[Rasamsonia_emersonii]	19bf1b52905ca5068276f01c47d87623	702	Gene3D	G3DSA:1.20.200.10	Fumarase/aspartase (Central domain)	247	698	0	T	19-01-2026	-	-	-	-
KAL1981121.1_hypothetical_protein_VTN96DRAFT_3055_[Rasamsonia_emersonii]	19bf1b52905ca5068276f01c47d87623	702	NCBIfam	TIGR01226	phenylalanine ammonia-lyase	21	696	0	T	19-01-2026	IPR005922	Phenylalanine ammonia-lyase	GO:0005737(InterPro)|GO:0006559(InterPro)|GO:0016841(InterPro)	MetaCyc:PWY-1121|MetaCyc:PWY-5048|MetaCyc:PWY-5883|MetaCyc:PWY-6444|MetaCyc:PWY-6457|MetaCyc:PWY-8157
KAL1981121.1_hypothetical_protein_VTN96DRAFT_3055_[Rasamsonia_emersonii]	19bf1b52905ca5068276f01c47d87623	702	Gene3D	G3DSA:1.10.275.10	-	3	245	2.7e-81	T	19-01-2026	IPR024083	Fumarase/histidase, N-terminal	-	Reactome:R-BTA-70635|Reactome:R-BTA-70921|Reactome:R-CEL-70921|Reactome:R-CEL-71403|Reactome:R-CEL-9837999|Reactome:R-DDI-70921|Reactome:R-DDI-71403|Reactome:R-DDI-9837999|Reactome:R-DRE-71403|Reactome:R-GGA-187630|Reactome:R-GGA-70635|Reactome:R-HSA-70635|Reactome:R-HSA-70921|Reactome:R-HSA-71403|Reactome:R-HSA-9837999|Reactome:R-MMU-70635|Reactome:R-MMU-70921|Reactome:R-MMU-71403|Reactome:R-MMU…
KAL1981121.1_hypothetical_protein_VTN96DRAFT_3055_[Rasamsonia_emersonii]	19bf1b52905ca5068276f01c47d87623	702	PANTHER	PTHR10362	HISTIDINE AMMONIA-LYASE	24	699	0	T	19-01-2026	IPR001106	Aromatic amino acid lyase	-	MetaCyc:PWY-5028|MetaCyc:PWY-5030|Reactome:R-BTA-70921|Reactome:R-CEL-70921|Reactome:R-DDI-70921|Reactome:R-HSA-70921|Reactome:R-MMU-70921|Reactome:R-RNO-70921
KAL1981121.1_hypothetical_protein_VTN96DRAFT_3055_[Rasamsonia_emersonii]	19bf1b52905ca5068276f01c47d87623	702	Gene3D	G3DSA:1.10.274.20	-	507	628	0	T	19-01-2026	IPR023144	Phenylalanine ammonia-lyase, shielding domain superfamily	-	MetaCyc:PWY-1121|MetaCyc:PWY-5048|MetaCyc:PWY-5883|MetaCyc:PWY-6444|MetaCyc:PWY-6457|MetaCyc:PWY-8157
KAL1981121.1_hypothetical_protein_VTN96DRAFT_3055_[Rasamsonia_emersonii]	19bf1b52905ca5068276f01c47d87623	702	Pfam	PF00221	Aromatic amino acid lyase	33	508	0	T	19-01-2026	IPR001106	Aromatic amino acid lyase	-	MetaCyc:PWY-5028|MetaCyc:PWY-5030|Reactome:R-BTA-70921|Reactome:R-CEL-70921|Reactome:R-DDI-70921|Reactome:R-HSA-70921|Reactome:R-MMU-70921|Reactome:R-RNO-70921
KAL1981121.1_hypothetical_protein_VTN96DRAFT_3055_[Rasamsonia_emersonii]	19bf1b52905ca5068276f01c47d87623	702	CDD	cd00332	PAL-HAL	32	504	0	T	19-01-2026	IPR001106	Aromatic amino acid lyase	-	MetaCyc:PWY-5028|MetaCyc:PWY-5030|Reactome:R-BTA-70921|Reactome:R-CEL-70921|Reactome:R-DDI-70921|Reactome:R-HSA-70921|Reactome:R-MMU-70921|Reactome:R-RNO-70921
KAL1981121.1_hypothetical_protein_VTN96DRAFT_3055_[Rasamsonia_emersonii]	19bf1b52905ca5068276f01c47d87623	702	SUPERFAMILY	SSF48557	L-aspartase-like	10	698	0	T	19-01-2026	IPR008948	L-Aspartase-like	GO:0003824(InterPro)	Reactome:R-BTA-70635|Reactome:R-BTA-70921|Reactome:R-CEL-70921|Reactome:R-CEL-71403|Reactome:R-CEL-73817|Reactome:R-CEL-9837999|Reactome:R-DDI-70921|Reactome:R-DDI-71403|Reactome:R-DDI-9837999|Reactome:R-DRE-71403|Reactome:R-GGA-187630|Reactome:R-GGA-419140|Reactome:R-GGA-421203|Reactome:R-GGA-70635|Reactome:R-HSA-70635|Reactome:R-HSA-70921|Reactome:R-HSA-71403|Reactome:R-HSA-73817|Reactome:R-HSA…
WP_267923464.1_HAL/PAL/TAL_family_ammonia-lyase_[Nostoc_mirabile]	68d0811b621ae999a6396af54e0316cc	490	CDD	cd00332	PAL-HAL	21	413	0	T	19-01-2026	IPR001106	Aromatic amino acid lyase	-	MetaCyc:PWY-5028|MetaCyc:PWY-5030|Reactome:R-BTA-70921|Reactome:R-CEL-70921|Reactome:R-DDI-70921|Reactome:R-HSA-70921|Reactome:R-MMU-70921|Reactome:R-RNO-70921
WP_267923464.1_HAL/PAL/TAL_family_ammonia-lyase_[Nostoc_mirabile]	68d0811b621ae999a6396af54e0316cc	490	Pfam	PF00221	Aromatic amino acid lyase	21	439	2.9e-126	T	19-01-2026	IPR001106	Aromatic amino acid lyase	-	MetaCyc:PWY-5028|MetaCyc:PWY-5030|Reactome:R-BTA-70921|Reactome:R-CEL-70921|Reactome:R-DDI-70921|Reactome:R-HSA-70921|Reactome:R-MMU-70921|Reactome:R-RNO-70921
WP_267923464.1_HAL/PAL/TAL_family_ammonia-lyase_[Nostoc_mirabile]	68d0811b621ae999a6396af54e0316cc	490	ProSitePatterns	PS00488	Phenylalanine and histidine ammonia-lyases signature.	86	102	-	T	19-01-2026	IPR022313	Phenylalanine/histidine ammonia-lyases, active site	GO:0016841(InterPro)	MetaCyc:PWY-5028|MetaCyc:PWY-5030|Reactome:R-BTA-70921|Reactome:R-CEL-70921|Reactome:R-DDI-70921|Reactome:R-HSA-70921|Reactome:R-MMU-70921|Reactome:R-RNO-70921
WP_267923464.1_HAL/PAL/TAL_family_ammonia-lyase_[Nostoc_mirabile]	68d0811b621ae999a6396af54e0316cc	490	Gene3D	G3DSA:1.20.200.10	Fumarase/aspartase (Central domain)	149	490	4.2e-111	T	19-01-2026	-	-	-	-
WP_267923464.1_HAL/PAL/TAL_family_ammonia-lyase_[Nostoc_mirabile]	68d0811b621ae999a6396af54e0316cc	490	PANTHER	PTHR10362	HISTIDINE AMMONIA-LYASE	19	415	1.2e-111	T	19-01-2026	IPR001106	Aromatic amino acid lyase	-	MetaCyc:PWY-5028|MetaCyc:PWY-5030|Reactome:R-BTA-70921|Reactome:R-CEL-70921|Reactome:R-DDI-70921|Reactome:R-HSA-70921|Reactome:R-MMU-70921|Reactome:R-RNO-70921
WP_267923464.1_HAL/PAL/TAL_family_ammonia-lyase_[Nostoc_mirabile]	68d0811b621ae999a6396af54e0316cc	490	Gene3D	G3DSA:1.10.275.10	-	6	148	3.8e-41	T	19-01-2026	IPR024083	Fumarase/histidase, N-terminal	-	Reactome:R-BTA-70635|Reactome:R-BTA-70921|Reactome:R-CEL-70921|Reactome:R-CEL-71403|Reactome:R-CEL-9837999|Reactome:R-DDI-70921|Reactome:R-DDI-71403|Reactome:R-DDI-9837999|Reactome:R-DRE-71403|Reactome:R-GGA-187630|Reactome:R-GGA-70635|Reactome:R-HSA-70635|Reactome:R-HSA-70921|Reactome:R-HSA-71403|Reactome:R-HSA-9837999|Reactome:R-MMU-70635|Reactome:R-MMU-70921|Reactome:R-MMU-71403|Reactome:R-MMU…
WP_267923464.1_HAL/PAL/TAL_family_ammonia-lyase_[Nostoc_mirabile]	68d0811b621ae999a6396af54e0316cc	490	FunFam	G3DSA:1.20.200.10:FF:000012	Tyrosine ammonia-lyase	149	480	6.3e-118	T	19-01-2026	-	-	-	-
WP_267923464.1_HAL/PAL/TAL_family_ammonia-lyase_[Nostoc_mirabile]	68d0811b621ae999a6396af54e0316cc	490	SUPERFAMILY	SSF48557	L-aspartase-like	21	451	0	T	19-01-2026	IPR008948	L-Aspartase-like	GO:0003824(InterPro)	Reactome:R-BTA-70635|Reactome:R-BTA-70921|Reactome:R-CEL-70921|Reactome:R-CEL-71403|Reactome:R-CEL-73817|Reactome:R-CEL-9837999|Reactome:R-DDI-70921|Reactome:R-DDI-71403|Reactome:R-DDI-9837999|Reactome:R-DRE-71403|Reactome:R-GGA-187630|Reactome:R-GGA-419140|Reactome:R-GGA-421203|Reactome:R-GGA-70635|Reactome:R-HSA-70635|Reactome:R-HSA-70921|Reactome:R-HSA-71403|Reactome:R-HSA-73817|Reactome:R-HSA…
WP_169220773.1_HAL/PAL/TAL_family_ammonia-lyase_[Brasilonema_sp._UFV-L1]	ca57f65b459ae8b6fca6c53905cdee5f	569	CDD	cd00332	PAL-HAL	32	491	0	T	19-01-2026	IPR001106	Aromatic amino acid lyase	-	MetaCyc:PWY-5028|MetaCyc:PWY-5030|Reactome:R-BTA-70921|Reactome:R-CEL-70921|Reactome:R-DDI-70921|Reactome:R-HSA-70921|Reactome:R-MMU-70921|Reactome:R-RNO-70921
WP_169220773.1_HAL/PAL/TAL_family_ammonia-lyase_[Brasilonema_sp._UFV-L1]	ca57f65b459ae8b6fca6c53905cdee5f	569	Coils	Coil	Coil	328	348	-	T	19-01-2026	-	-	-	-
WP_169220773.1_HAL/PAL/TAL_family_ammonia-lyase_[Brasilonema_sp._UFV-L1]	ca57f65b459ae8b6fca6c53905cdee5f	569	Gene3D	G3DSA:1.10.275.10	-	26	226	3.8e-64	T	19-01-2026	IPR024083	Fumarase/histidase, N-terminal	-	Reactome:R-BTA-70635|Reactome:R-BTA-70921|Reactome:R-CEL-70921|Reactome:R-CEL-71403|Reactome:R-CEL-9837999|Reactome:R-DDI-70921|Reactome:R-DDI-71403|Reactome:R-DDI-9837999|Reactome:R-DRE-71403|Reactome:R-GGA-187630|Reactome:R-GGA-70635|Reactome:R-HSA-70635|Reactome:R-HSA-70921|Reactome:R-HSA-71403|Reactome:R-HSA-9837999|Reactome:R-MMU-70635|Reactome:R-MMU-70921|Reactome:R-MMU-71403|Reactome:R-MMU…
WP_169220773.1_HAL/PAL/TAL_family_ammonia-lyase_[Brasilonema_sp._UFV-L1]	ca57f65b459ae8b6fca6c53905cdee5f	569	FunFam	G3DSA:1.10.275.10:FF:000005	Histidine ammonia-lyase	24	225	6.3e-64	T	19-01-2026	-	-	-	-
WP_169220773.1_HAL/PAL/TAL_family_ammonia-lyase_[Brasilonema_sp._UFV-L1]	ca57f65b459ae8b6fca6c53905cdee5f	569	PANTHER	PTHR10362	HISTIDINE AMMONIA-LYASE	22	496	1.8e-127	T	19-01-2026	IPR001106	Aromatic amino acid lyase	-	MetaCyc:PWY-5028|MetaCyc:PWY-5030|Reactome:R-BTA-70921|Reactome:R-CEL-70921|Reactome:R-DDI-70921|Reactome:R-HSA-70921|Reactome:R-MMU-70921|Reactome:R-RNO-70921
WP_169220773.1_HAL/PAL/TAL_family_ammonia-lyase_[Brasilonema_sp._UFV-L1]	ca57f65b459ae8b6fca6c53905cdee5f	569	ProSitePatterns	PS00488	Phenylalanine and histidine ammonia-lyases signature.	164	180	-	T	19-01-2026	IPR022313	Phenylalanine/histidine ammonia-lyases, active site	GO:0016841(InterPro)	MetaCyc:PWY-5028|MetaCyc:PWY-5030|Reactome:R-BTA-70921|Reactome:R-CEL-70921|Reactome:R-DDI-70921|Reactome:R-HSA-70921|Reactome:R-MMU-70921|Reactome:R-RNO-70921
WP_169220773.1_HAL/PAL/TAL_family_ammonia-lyase_[Brasilonema_sp._UFV-L1]	ca57f65b459ae8b6fca6c53905cdee5f	569	SUPERFAMILY	SSF48557	L-aspartase-like	19	542	0	T	19-01-2026	IPR008948	L-Aspartase-like	GO:0003824(InterPro)	Reactome:R-BTA-70635|Reactome:R-BTA-70921|Reactome:R-CEL-70921|Reactome:R-CEL-71403|Reactome:R-CEL-73817|Reactome:R-CEL-9837999|Reactome:R-DDI-70921|Reactome:R-DDI-71403|Reactome:R-DDI-9837999|Reactome:R-DRE-71403|Reactome:R-GGA-187630|Reactome:R-GGA-419140|Reactome:R-GGA-421203|Reactome:R-GGA-70635|Reactome:R-HSA-70635|Reactome:R-HSA-70921|Reactome:R-HSA-71403|Reactome:R-HSA-73817|Reactome:R-HSA…
WP_169220773.1_HAL/PAL/TAL_family_ammonia-lyase_[Brasilonema_sp._UFV-L1]	ca57f65b459ae8b6fca6c53905cdee5f	569	FunFam	G3DSA:1.20.200.10:FF:000012	Tyrosine ammonia-lyase	227	558	4e-117	T	19-01-2026	-	-	-	-
WP_169220773.1_HAL/PAL/TAL_family_ammonia-lyase_[Brasilonema_sp._UFV-L1]	ca57f65b459ae8b6fca6c53905cdee5f	569	Pfam	PF00221	Aromatic amino acid lyase	34	517	0	T	19-01-2026	IPR001106	Aromatic amino acid lyase	-	MetaCyc:PWY-5028|MetaCyc:PWY-5030|Reactome:R-BTA-70921|Reactome:R-CEL-70921|Reactome:R-DDI-70921|Reactome:R-HSA-70921|Reactome:R-MMU-70921|Reactome:R-RNO-70921
WP_169220773.1_HAL/PAL/TAL_family_ammonia-lyase_[Brasilonema_sp._UFV-L1]	ca57f65b459ae8b6fca6c53905cdee5f	569	Gene3D	G3DSA:1.20.200.10	Fumarase/aspartase (Central domain)	227	568	1.8e-112	T	19-01-2026	-	-	-	-
XP_033427786.1_uncharacterized_protein_ATNIH1004_004310_[Aspergillus_tanneri]	a43cb66f580aaa0321f7abee772d6d07	674	Gene3D	G3DSA:1.20.200.10	Fumarase/aspartase (Central domain)	246	665	0	T	19-01-2026	-	-	-	-
XP_033427786.1_uncharacterized_protein_ATNIH1004_004310_[Aspergillus_tanneri]	a43cb66f580aaa0321f7abee772d6d07	674	Pfam	PF00221	Aromatic amino acid lyase	39	508	0	T	19-01-2026	IPR001106	Aromatic amino acid lyase	-	MetaCyc:PWY-5028|MetaCyc:PWY-5030|Reactome:R-BTA-70921|Reactome:R-CEL-70921|Reactome:R-DDI-70921|Reactome:R-HSA-70921|Reactome:R-MMU-70921|Reactome:R-RNO-70921
XP_033427786.1_uncharacterized_protein_ATNIH1004_004310_[Aspergillus_tanneri]	a43cb66f580aaa0321f7abee772d6d07	674	Gene3D	G3DSA:1.10.275.10	-	3	242	2.4e-78	T	19-01-2026	IPR024083	Fumarase/histidase, N-terminal	-	Reactome:R-BTA-70635|Reactome:R-BTA-70921|Reactome:R-CEL-70921|Reactome:R-CEL-71403|Reactome:R-CEL-9837999|Reactome:R-DDI-70921|Reactome:R-DDI-71403|Reactome:R-DDI-9837999|Reactome:R-DRE-71403|Reactome:R-GGA-187630|Reactome:R-GGA-70635|Reactome:R-HSA-70635|Reactome:R-HSA-70921|Reactome:R-HSA-71403|Reactome:R-HSA-9837999|Reactome:R-MMU-70635|Reactome:R-MMU-70921|Reactome:R-MMU-71403|Reactome:R-MMU…
XP_033427786.1_uncharacterized_protein_ATNIH1004_004310_[Aspergillus_tanneri]	a43cb66f580aaa0321f7abee772d6d07	674	PANTHER	PTHR10362	HISTIDINE AMMONIA-LYASE	22	673	0	T	19-01-2026	IPR001106	Aromatic amino acid lyase	-	MetaCyc:PWY-5028|MetaCyc:PWY-5030|Reactome:R-BTA-70921|Reactome:R-CEL-70921|Reactome:R-DDI-70921|Reactome:R-HSA-70921|Reactome:R-MMU-70921|Reactome:R-RNO-70921
XP_033427786.1_uncharacterized_protein_ATNIH1004_004310_[Aspergillus_tanneri]	a43cb66f580aaa0321f7abee772d6d07	674	Coils	Coil	Coil	344	364	-	T	19-01-2026	-	-	-	-
XP_033427786.1_uncharacterized_protein_ATNIH1004_004310_[Aspergillus_tanneri]	a43cb66f580aaa0321f7abee772d6d07	674	Gene3D	G3DSA:1.10.274.20	-	508	609	0	T	19-01-2026	IPR023144	Phenylalanine ammonia-lyase, shielding domain superfamily	-	MetaCyc:PWY-1121|MetaCyc:PWY-5048|MetaCyc:PWY-5883|MetaCyc:PWY-6444|MetaCyc:PWY-6457|MetaCyc:PWY-8157
XP_033427786.1_uncharacterized_protein_ATNIH1004_004310_[Aspergillus_tanneri]	a43cb66f580aaa0321f7abee772d6d07	674	ProSiteProfiles	PS51257	Prokaryotic membrane lipoprotein lipid attachment site profile.	1	20	5	T	19-01-2026	-	-	-	-
XP_033427786.1_uncharacterized_protein_ATNIH1004_004310_[Aspergillus_tanneri]	a43cb66f580aaa0321f7abee772d6d07	674	CDD	cd00332	PAL-HAL	37	505	0	T	19-01-2026	IPR001106	Aromatic amino acid lyase	-	MetaCyc:PWY-5028|MetaCyc:PWY-5030|Reactome:R-BTA-70921|Reactome:R-CEL-70921|Reactome:R-DDI-70921|Reactome:R-HSA-70921|Reactome:R-MMU-70921|Reactome:R-RNO-70921
XP_033427786.1_uncharacterized_protein_ATNIH1004_004310_[Aspergillus_tanneri]	a43cb66f580aaa0321f7abee772d6d07	674	SUPERFAMILY	SSF48557	L-aspartase-like	17	674	0	T	19-01-2026	IPR008948	L-Aspartase-like	GO:0003824(InterPro)	Reactome:R-BTA-70635|Reactome:R-BTA-70921|Reactome:R-CEL-70921|Reactome:R-CEL-71403|Reactome:R-CEL-73817|Reactome:R-CEL-9837999|Reactome:R-DDI-70921|Reactome:R-DDI-71403|Reactome:R-DDI-9837999|Reactome:R-DRE-71403|Reactome:R-GGA-187630|Reactome:R-GGA-419140|Reactome:R-GGA-421203|Reactome:R-GGA-70635|Reactome:R-HSA-70635|Reactome:R-HSA-70921|Reactome:R-HSA-71403|Reactome:R-HSA-73817|Reactome:R-HSA…
XP_033427786.1_uncharacterized_protein_ATNIH1004_004310_[Aspergillus_tanneri]	a43cb66f580aaa0321f7abee772d6d07	674	NCBIfam	TIGR01226	phenylalanine ammonia-lyase	21	673	0	T	19-01-2026	IPR005922	Phenylalanine ammonia-lyase	GO:0005737(InterPro)|GO:0006559(InterPro)|GO:0016841(InterPro)	MetaCyc:PWY-1121|MetaCyc:PWY-5048|MetaCyc:PWY-5883|MetaCyc:PWY-6444|MetaCyc:PWY-6457|MetaCyc:PWY-8157
XP_033427786.1_uncharacterized_protein_ATNIH1004_004310_[Aspergillus_tanneri]	a43cb66f580aaa0321f7abee772d6d07	674	ProSitePatterns	PS00488	Phenylalanine and histidine ammonia-lyases signature.	180	196	-	T	19-01-2026	IPR022313	Phenylalanine/histidine ammonia-lyases, active site	GO:0016841(InterPro)	MetaCyc:PWY-5028|MetaCyc:PWY-5030|Reactome:R-BTA-70921|Reactome:R-CEL-70921|Reactome:R-DDI-70921|Reactome:R-HSA-70921|Reactome:R-MMU-70921|Reactome:R-RNO-70921
RDA95416.1_hypothetical_protein_CP533_5385_[Ophiocordyceps_camponoti-saundersi_(nom._inval.)]	70c65b886bf5b85b9866b76a6c291329	703	Pfam	PF00221	Aromatic amino acid lyase	33	517	0	T	19-01-2026	IPR001106	Aromatic amino acid lyase	-	MetaCyc:PWY-5028|MetaCyc:PWY-5030|Reactome:R-BTA-70921|Reactome:R-CEL-70921|Reactome:R-DDI-70921|Reactome:R-HSA-70921|Reactome:R-MMU-70921|Reactome:R-RNO-70921
RDA95416.1_hypothetical_protein_CP533_5385_[Ophiocordyceps_camponoti-saundersi_(nom._inval.)]	70c65b886bf5b85b9866b76a6c291329	703	Gene3D	G3DSA:1.10.274.20	-	504	619	0	T	19-01-2026	IPR023144	Phenylalanine ammonia-lyase, shielding domain superfamily	-	MetaCyc:PWY-1121|MetaCyc:PWY-5048|MetaCyc:PWY-5883|MetaCyc:PWY-6444|MetaCyc:PWY-6457|MetaCyc:PWY-8157
RDA95416.1_hypothetical_protein_CP533_5385_[Ophiocordyceps_camponoti-saundersi_(nom._inval.)]	70c65b886bf5b85b9866b76a6c291329	703	PANTHER	PTHR10362	HISTIDINE AMMONIA-LYASE	20	687	0	T	19-01-2026	IPR001106	Aromatic amino acid lyase	-	MetaCyc:PWY-5028|MetaCyc:PWY-5030|Reactome:R-BTA-70921|Reactome:R-CEL-70921|Reactome:R-DDI-70921|Reactome:R-HSA-70921|Reactome:R-MMU-70921|Reactome:R-RNO-70921
RDA95416.1_hypothetical_protein_CP533_5385_[Ophiocordyceps_camponoti-saundersi_(nom._inval.)]	70c65b886bf5b85b9866b76a6c291329	703	Gene3D	G3DSA:1.10.275.10	-	5	242	7.5e-79	T	19-01-2026	IPR024083	Fumarase/histidase, N-terminal	-	Reactome:R-BTA-70635|Reactome:R-BTA-70921|Reactome:R-CEL-70921|Reactome:R-CEL-71403|Reactome:R-CEL-9837999|Reactome:R-DDI-70921|Reactome:R-DDI-71403|Reactome:R-DDI-9837999|Reactome:R-DRE-71403|Reactome:R-GGA-187630|Reactome:R-GGA-70635|Reactome:R-HSA-70635|Reactome:R-HSA-70921|Reactome:R-HSA-71403|Reactome:R-HSA-9837999|Reactome:R-MMU-70635|Reactome:R-MMU-70921|Reactome:R-MMU-71403|Reactome:R-MMU…
RDA95416.1_hypothetical_protein_CP533_5385_[Ophiocordyceps_camponoti-saundersi_(nom._inval.)]	70c65b886bf5b85b9866b76a6c291329	703	Gene3D	G3DSA:1.20.200.10	Fumarase/aspartase (Central domain)	246	676	0	T	19-01-2026	-	-	-	-
RDA95416.1_hypothetical_protein_CP533_5385_[Ophiocordyceps_camponoti-saundersi_(nom._inval.)]	70c65b886bf5b85b9866b76a6c291329	703	SUPERFAMILY	SSF48557	L-aspartase-like	19	682	0	T	19-01-2026	IPR008948	L-Aspartase-like	GO:0003824(InterPro)	Reactome:R-BTA-70635|Reactome:R-BTA-70921|Reactome:R-CEL-70921|Reactome:R-CEL-71403|Reactome:R-CEL-73817|Reactome:R-CEL-9837999|Reactome:R-DDI-70921|Reactome:R-DDI-71403|Reactome:R-DDI-9837999|Reactome:R-DRE-71403|Reactome:R-GGA-187630|Reactome:R-GGA-419140|Reactome:R-GGA-421203|Reactome:R-GGA-70635|Reactome:R-HSA-70635|Reactome:R-HSA-70921|Reactome:R-HSA-71403|Reactome:R-HSA-73817|Reactome:R-HSA…
RDA95416.1_hypothetical_protein_CP533_5385_[Ophiocordyceps_camponoti-saundersi_(nom._inval.)]	70c65b886bf5b85b9866b76a6c291329	703	CDD	cd00332	PAL-HAL	31	501	0	T	19-01-2026	IPR001106	Aromatic amino acid lyase	-	MetaCyc:PWY-5028|MetaCyc:PWY-5030|Reactome:R-BTA-70921|Reactome:R-CEL-70921|Reactome:R-DDI-70921|Reactome:R-HSA-70921|Reactome:R-MMU-70921|Reactome:R-RNO-70921
RDA95416.1_hypothetical_protein_CP533_5385_[Ophiocordyceps_camponoti-saundersi_(nom._inval.)]	70c65b886bf5b85b9866b76a6c291329	703	NCBIfam	TIGR01226	phenylalanine ammonia-lyase	16	682	0	T	19-01-2026	IPR005922	Phenylalanine ammonia-lyase	GO:0005737(InterPro)|GO:0006559(InterPro)|GO:0016841(InterPro)	MetaCyc:PWY-1121|MetaCyc:PWY-5048|MetaCyc:PWY-5883|MetaCyc:PWY-6444|MetaCyc:PWY-6457|MetaCyc:PWY-8157
WP_374795784.1_HAL/PAL/TAL_family_ammonia-lyase_[Aerosakkonema_funiforme]	2b6bf5b7c822122dadaac0c879ed3541	571	Gene3D	G3DSA:1.20.200.10	Fumarase/aspartase (Central domain)	227	570	5.6e-103	T	19-01-2026	-	-	-	-
WP_374795784.1_HAL/PAL/TAL_family_ammonia-lyase_[Aerosakkonema_funiforme]	2b6bf5b7c822122dadaac0c879ed3541	571	SUPERFAMILY	SSF48557	L-aspartase-like	22	525	0	T	19-01-2026	IPR008948	L-Aspartase-like	GO:0003824(InterPro)	Reactome:R-BTA-70635|Reactome:R-BTA-70921|Reactome:R-CEL-70921|Reactome:R-CEL-71403|Reactome:R-CEL-73817|Reactome:R-CEL-9837999|Reactome:R-DDI-70921|Reactome:R-DDI-71403|Reactome:R-DDI-9837999|Reactome:R-DRE-71403|Reactome:R-GGA-187630|Reactome:R-GGA-419140|Reactome:R-GGA-421203|Reactome:R-GGA-70635|Reactome:R-HSA-70635|Reactome:R-HSA-70921|Reactome:R-HSA-71403|Reactome:R-HSA-73817|Reactome:R-HSA…
WP_374795784.1_HAL/PAL/TAL_family_ammonia-lyase_[Aerosakkonema_funiforme]	2b6bf5b7c822122dadaac0c879ed3541	571	CDD	cd00332	PAL-HAL	34	491	0	T	19-01-2026	IPR001106	Aromatic amino acid lyase	-	MetaCyc:PWY-5028|MetaCyc:PWY-5030|Reactome:R-BTA-70921|Reactome:R-CEL-70921|Reactome:R-DDI-70921|Reactome:R-HSA-70921|Reactome:R-MMU-70921|Reactome:R-RNO-70921
WP_374795784.1_HAL/PAL/TAL_family_ammonia-lyase_[Aerosakkonema_funiforme]	2b6bf5b7c822122dadaac0c879ed3541	571	Gene3D	G3DSA:1.10.275.10	-	27	226	1.4e-66	T	19-01-2026	IPR024083	Fumarase/histidase, N-terminal	-	Reactome:R-BTA-70635|Reactome:R-BTA-70921|Reactome:R-CEL-70921|Reactome:R-CEL-71403|Reactome:R-CEL-9837999|Reactome:R-DDI-70921|Reactome:R-DDI-71403|Reactome:R-DDI-9837999|Reactome:R-DRE-71403|Reactome:R-GGA-187630|Reactome:R-GGA-70635|Reactome:R-HSA-70635|Reactome:R-HSA-70921|Reactome:R-HSA-71403|Reactome:R-HSA-9837999|Reactome:R-MMU-70635|Reactome:R-MMU-70921|Reactome:R-MMU-71403|Reactome:R-MMU…
WP_374795784.1_HAL/PAL/TAL_family_ammonia-lyase_[Aerosakkonema_funiforme]	2b6bf5b7c822122dadaac0c879ed3541	571	Pfam	PF00221	Aromatic amino acid lyase	34	518	0	T	19-01-2026	IPR001106	Aromatic amino acid lyase	-	MetaCyc:PWY-5028|MetaCyc:PWY-5030|Reactome:R-BTA-70921|Reactome:R-CEL-70921|Reactome:R-DDI-70921|Reactome:R-HSA-70921|Reactome:R-MMU-70921|Reactome:R-RNO-70921
WP_374795784.1_HAL/PAL/TAL_family_ammonia-lyase_[Aerosakkonema_funiforme]	2b6bf5b7c822122dadaac0c879ed3541	571	ProSitePatterns	PS00488	Phenylalanine and histidine ammonia-lyases signature.	164	180	-	T	19-01-2026	IPR022313	Phenylalanine/histidine ammonia-lyases, active site	GO:0016841(InterPro)	MetaCyc:PWY-5028|MetaCyc:PWY-5030|Reactome:R-BTA-70921|Reactome:R-CEL-70921|Reactome:R-DDI-70921|Reactome:R-HSA-70921|Reactome:R-MMU-70921|Reactome:R-RNO-70921
WP_374795784.1_HAL/PAL/TAL_family_ammonia-lyase_[Aerosakkonema_funiforme]	2b6bf5b7c822122dadaac0c879ed3541	571	FunFam	G3DSA:1.10.275.10:FF:000005	Histidine ammonia-lyase	24	225	1.6e-63	T	19-01-2026	-	-	-	-
WP_374795784.1_HAL/PAL/TAL_family_ammonia-lyase_[Aerosakkonema_funiforme]	2b6bf5b7c822122dadaac0c879ed3541	571	FunFam	G3DSA:1.20.200.10:FF:000012	Tyrosine ammonia-lyase	227	558	7.6e-104	T	19-01-2026	-	-	-	-
WP_374795784.1_HAL/PAL/TAL_family_ammonia-lyase_[Aerosakkonema_funiforme]	2b6bf5b7c822122dadaac0c879ed3541	571	PANTHER	PTHR10362	HISTIDINE AMMONIA-LYASE	19	498	1e-118	T	19-01-2026	IPR001106	Aromatic amino acid lyase	-	MetaCyc:PWY-5028|MetaCyc:PWY-5030|Reactome:R-BTA-70921|Reactome:R-CEL-70921|Reactome:R-DDI-70921|Reactome:R-HSA-70921|Reactome:R-MMU-70921|Reactome:R-RNO-70921
UKZ84016.1_hypothetical_protein_TrVFT333_011832_[Trichoderma_virens_FT-333]	becc1edbb58aaa2deb578ab3d59326d3	170	PANTHER	PTHR10362	HISTIDINE AMMONIA-LYASE	2	163	3.9e-37	T	19-01-2026	IPR001106	Aromatic amino acid lyase	-	MetaCyc:PWY-5028|MetaCyc:PWY-5030|Reactome:R-BTA-70921|Reactome:R-CEL-70921|Reactome:R-DDI-70921|Reactome:R-HSA-70921|Reactome:R-MMU-70921|Reactome:R-RNO-70921
UKZ84016.1_hypothetical_protein_TrVFT333_011832_[Trichoderma_virens_FT-333]	becc1edbb58aaa2deb578ab3d59326d3	170	Pfam	PF00221	Aromatic amino acid lyase	1	163	2.7e-41	T	19-01-2026	IPR001106	Aromatic amino acid lyase	-	MetaCyc:PWY-5028|MetaCyc:PWY-5030|Reactome:R-BTA-70921|Reactome:R-CEL-70921|Reactome:R-DDI-70921|Reactome:R-HSA-70921|Reactome:R-MMU-70921|Reactome:R-RNO-70921
UKZ84016.1_hypothetical_protein_TrVFT333_011832_[Trichoderma_virens_FT-333]	becc1edbb58aaa2deb578ab3d59326d3	170	Gene3D	G3DSA:1.20.200.10	Fumarase/aspartase (Central domain)	34	163	1.2e-43	T	19-01-2026	-	-	-	-
UKZ84016.1_hypothetical_protein_TrVFT333_011832_[Trichoderma_virens_FT-333]	becc1edbb58aaa2deb578ab3d59326d3	170	SUPERFAMILY	SSF48557	L-aspartase-like	1	163	2.28e-48	T	19-01-2026	IPR008948	L-Aspartase-like	GO:0003824(InterPro)	Reactome:R-BTA-70635|Reactome:R-BTA-70921|Reactome:R-CEL-70921|Reactome:R-CEL-71403|Reactome:R-CEL-73817|Reactome:R-CEL-9837999|Reactome:R-DDI-70921|Reactome:R-DDI-71403|Reactome:R-DDI-9837999|Reactome:R-DRE-71403|Reactome:R-GGA-187630|Reactome:R-GGA-419140|Reactome:R-GGA-421203|Reactome:R-GGA-70635|Reactome:R-HSA-70635|Reactome:R-HSA-70921|Reactome:R-HSA-71403|Reactome:R-HSA-73817|Reactome:R-HSA…
HLO50049.1_MAG_TPA:_aromatic_amino_acid_ammonia-lyase_[Kamptonema_sp.]	9e3bc0ac248e50f6f2e31dfb98433a4a	567	Gene3D	G3DSA:1.20.200.10	Fumarase/aspartase (Central domain)	224	567	1.1e-105	T	19-01-2026	-	-	-	-
HLO50049.1_MAG_TPA:_aromatic_amino_acid_ammonia-lyase_[Kamptonema_sp.]	9e3bc0ac248e50f6f2e31dfb98433a4a	567	FunFam	G3DSA:1.20.200.10:FF:000012	Tyrosine ammonia-lyase	224	555	6.1e-104	T	19-01-2026	-	-	-	-
HLO50049.1_MAG_TPA:_aromatic_amino_acid_ammonia-lyase_[Kamptonema_sp.]	9e3bc0ac248e50f6f2e31dfb98433a4a	567	ProSitePatterns	PS00488	Phenylalanine and histidine ammonia-lyases signature.	161	177	-	T	19-01-2026	IPR022313	Phenylalanine/histidine ammonia-lyases, active site	GO:0016841(InterPro)	MetaCyc:PWY-5028|MetaCyc:PWY-5030|Reactome:R-BTA-70921|Reactome:R-CEL-70921|Reactome:R-DDI-70921|Reactome:R-HSA-70921|Reactome:R-MMU-70921|Reactome:R-RNO-70921
HLO50049.1_MAG_TPA:_aromatic_amino_acid_ammonia-lyase_[Kamptonema_sp.]	9e3bc0ac248e50f6f2e31dfb98433a4a	567	PANTHER	PTHR10362	HISTIDINE AMMONIA-LYASE	23	490	3.2e-119	T	19-01-2026	IPR001106	Aromatic amino acid lyase	-	MetaCyc:PWY-5028|MetaCyc:PWY-5030|Reactome:R-BTA-70921|Reactome:R-CEL-70921|Reactome:R-DDI-70921|Reactome:R-HSA-70921|Reactome:R-MMU-70921|Reactome:R-RNO-70921
HLO50049.1_MAG_TPA:_aromatic_amino_acid_ammonia-lyase_[Kamptonema_sp.]	9e3bc0ac248e50f6f2e31dfb98433a4a	567	CDD	cd00332	PAL-HAL	31	488	0	T	19-01-2026	IPR001106	Aromatic amino acid lyase	-	MetaCyc:PWY-5028|MetaCyc:PWY-5030|Reactome:R-BTA-70921|Reactome:R-CEL-70921|Reactome:R-DDI-70921|Reactome:R-HSA-70921|Reactome:R-MMU-70921|Reactome:R-RNO-70921
HLO50049.1_MAG_TPA:_aromatic_amino_acid_ammonia-lyase_[Kamptonema_sp.]	9e3bc0ac248e50f6f2e31dfb98433a4a	567	Gene3D	G3DSA:1.10.275.10	-	23	223	5e-66	T	19-01-2026	IPR024083	Fumarase/histidase, N-terminal	-	Reactome:R-BTA-70635|Reactome:R-BTA-70921|Reactome:R-CEL-70921|Reactome:R-CEL-71403|Reactome:R-CEL-9837999|Reactome:R-DDI-70921|Reactome:R-DDI-71403|Reactome:R-DDI-9837999|Reactome:R-DRE-71403|Reactome:R-GGA-187630|Reactome:R-GGA-70635|Reactome:R-HSA-70635|Reactome:R-HSA-70921|Reactome:R-HSA-71403|Reactome:R-HSA-9837999|Reactome:R-MMU-70635|Reactome:R-MMU-70921|Reactome:R-MMU-71403|Reactome:R-MMU…
HLO50049.1_MAG_TPA:_aromatic_amino_acid_ammonia-lyase_[Kamptonema_sp.]	9e3bc0ac248e50f6f2e31dfb98433a4a	567	Pfam	PF00221	Aromatic amino acid lyase	31	514	0	T	19-01-2026	IPR001106	Aromatic amino acid lyase	-	MetaCyc:PWY-5028|MetaCyc:PWY-5030|Reactome:R-BTA-70921|Reactome:R-CEL-70921|Reactome:R-DDI-70921|Reactome:R-HSA-70921|Reactome:R-MMU-70921|Reactome:R-RNO-70921
HLO50049.1_MAG_TPA:_aromatic_amino_acid_ammonia-lyase_[Kamptonema_sp.]	9e3bc0ac248e50f6f2e31dfb98433a4a	567	SUPERFAMILY	SSF48557	L-aspartase-like	22	527	0	T	19-01-2026	IPR008948	L-Aspartase-like	GO:0003824(InterPro)	Reactome:R-BTA-70635|Reactome:R-BTA-70921|Reactome:R-CEL-70921|Reactome:R-CEL-71403|Reactome:R-CEL-73817|Reactome:R-CEL-9837999|Reactome:R-DDI-70921|Reactome:R-DDI-71403|Reactome:R-DDI-9837999|Reactome:R-DRE-71403|Reactome:R-GGA-187630|Reactome:R-GGA-419140|Reactome:R-GGA-421203|Reactome:R-GGA-70635|Reactome:R-HSA-70635|Reactome:R-HSA-70921|Reactome:R-HSA-71403|Reactome:R-HSA-73817|Reactome:R-HSA…
HLO50049.1_MAG_TPA:_aromatic_amino_acid_ammonia-lyase_[Kamptonema_sp.]	9e3bc0ac248e50f6f2e31dfb98433a4a	567	FunFam	G3DSA:1.10.275.10:FF:000005	Histidine ammonia-lyase	21	222	2e-63	T	19-01-2026	-	-	-	-
XP_018658291.1_phenylalanine_ammonia-lyase_[Trichoderma_gamsii]	1c46b385db1422267d50a868107e7d85	746	ProSitePatterns	PS00488	Phenylalanine and histidine ammonia-lyases signature.	187	203	-	T	19-01-2026	IPR022313	Phenylalanine/histidine ammonia-lyases, active site	GO:0016841(InterPro)	MetaCyc:PWY-5028|MetaCyc:PWY-5030|Reactome:R-BTA-70921|Reactome:R-CEL-70921|Reactome:R-DDI-70921|Reactome:R-HSA-70921|Reactome:R-MMU-70921|Reactome:R-RNO-70921
XP_018658291.1_phenylalanine_ammonia-lyase_[Trichoderma_gamsii]	1c46b385db1422267d50a868107e7d85	746	Gene3D	G3DSA:1.10.275.10	-	4	256	3.2e-76	T	19-01-2026	IPR024083	Fumarase/histidase, N-terminal	-	Reactome:R-BTA-70635|Reactome:R-BTA-70921|Reactome:R-CEL-70921|Reactome:R-CEL-71403|Reactome:R-CEL-9837999|Reactome:R-DDI-70921|Reactome:R-DDI-71403|Reactome:R-DDI-9837999|Reactome:R-DRE-71403|Reactome:R-GGA-187630|Reactome:R-GGA-70635|Reactome:R-HSA-70635|Reactome:R-HSA-70921|Reactome:R-HSA-71403|Reactome:R-HSA-9837999|Reactome:R-MMU-70635|Reactome:R-MMU-70921|Reactome:R-MMU-71403|Reactome:R-MMU…
XP_018658291.1_phenylalanine_ammonia-lyase_[Trichoderma_gamsii]	1c46b385db1422267d50a868107e7d85	746	SUPERFAMILY	SSF48557	L-aspartase-like	15	744	0	T	19-01-2026	IPR008948	L-Aspartase-like	GO:0003824(InterPro)	Reactome:R-BTA-70635|Reactome:R-BTA-70921|Reactome:R-CEL-70921|Reactome:R-CEL-71403|Reactome:R-CEL-73817|Reactome:R-CEL-9837999|Reactome:R-DDI-70921|Reactome:R-DDI-71403|Reactome:R-DDI-9837999|Reactome:R-DRE-71403|Reactome:R-GGA-187630|Reactome:R-GGA-419140|Reactome:R-GGA-421203|Reactome:R-GGA-70635|Reactome:R-HSA-70635|Reactome:R-HSA-70921|Reactome:R-HSA-71403|Reactome:R-HSA-73817|Reactome:R-HSA…
XP_018658291.1_phenylalanine_ammonia-lyase_[Trichoderma_gamsii]	1c46b385db1422267d50a868107e7d85	746	Gene3D	G3DSA:1.20.200.10	Fumarase/aspartase (Central domain)	260	657	0	T	19-01-2026	-	-	-	-
XP_018658291.1_phenylalanine_ammonia-lyase_[Trichoderma_gamsii]	1c46b385db1422267d50a868107e7d85	746	Gene3D	G3DSA:1.10.274.20	-	518	630	0	T	19-01-2026	IPR023144	Phenylalanine ammonia-lyase, shielding domain superfamily	-	MetaCyc:PWY-1121|MetaCyc:PWY-5048|MetaCyc:PWY-5883|MetaCyc:PWY-6444|MetaCyc:PWY-6457|MetaCyc:PWY-8157
XP_018658291.1_phenylalanine_ammonia-lyase_[Trichoderma_gamsii]	1c46b385db1422267d50a868107e7d85	746	Pfam	PF00221	Aromatic amino acid lyase	38	519	0	T	19-01-2026	IPR001106	Aromatic amino acid lyase	-	MetaCyc:PWY-5028|MetaCyc:PWY-5030|Reactome:R-BTA-70921|Reactome:R-CEL-70921|Reactome:R-DDI-70921|Reactome:R-HSA-70921|Reactome:R-MMU-70921|Reactome:R-RNO-70921
XP_018658291.1_phenylalanine_ammonia-lyase_[Trichoderma_gamsii]	1c46b385db1422267d50a868107e7d85	746	CDD	cd00332	PAL-HAL	36	515	0	T	19-01-2026	IPR001106	Aromatic amino acid lyase	-	MetaCyc:PWY-5028|MetaCyc:PWY-5030|Reactome:R-BTA-70921|Reactome:R-CEL-70921|Reactome:R-DDI-70921|Reactome:R-HSA-70921|Reactome:R-MMU-70921|Reactome:R-RNO-70921
XP_018658291.1_phenylalanine_ammonia-lyase_[Trichoderma_gamsii]	1c46b385db1422267d50a868107e7d85	746	PANTHER	PTHR10362	HISTIDINE AMMONIA-LYASE	30	742	0	T	19-01-2026	IPR001106	Aromatic amino acid lyase	-	MetaCyc:PWY-5028|MetaCyc:PWY-5030|Reactome:R-BTA-70921|Reactome:R-CEL-70921|Reactome:R-DDI-70921|Reactome:R-HSA-70921|Reactome:R-MMU-70921|Reactome:R-RNO-70921
XP_018658291.1_phenylalanine_ammonia-lyase_[Trichoderma_gamsii]	1c46b385db1422267d50a868107e7d85	746	NCBIfam	TIGR01226	phenylalanine ammonia-lyase	27	657	0	T	19-01-2026	IPR005922	Phenylalanine ammonia-lyase	GO:0005737(InterPro)|GO:0006559(InterPro)|GO:0016841(InterPro)	MetaCyc:PWY-1121|MetaCyc:PWY-5048|MetaCyc:PWY-5883|MetaCyc:PWY-6444|MetaCyc:PWY-6457|MetaCyc:PWY-8157
WP_172306515.1_histidine_ammonia-lyase_[Pseudenhygromyxa_sp._WMMC2535]	bf985028d1957e5dd7e63d5509d2b279	521	Gene3D	G3DSA:1.20.200.10	Fumarase/aspartase (Central domain)	199	514	2.8e-110	T	19-01-2026	-	-	-	-
WP_172306515.1_histidine_ammonia-lyase_[Pseudenhygromyxa_sp._WMMC2535]	bf985028d1957e5dd7e63d5509d2b279	521	NCBIfam	NF006871	histidine ammonia-lyase	6	511	0	T	19-01-2026	-	-	-	-
WP_172306515.1_histidine_ammonia-lyase_[Pseudenhygromyxa_sp._WMMC2535]	bf985028d1957e5dd7e63d5509d2b279	521	Pfam	PF00221	Aromatic amino acid lyase	13	479	0	T	19-01-2026	IPR001106	Aromatic amino acid lyase	-	MetaCyc:PWY-5028|MetaCyc:PWY-5030|Reactome:R-BTA-70921|Reactome:R-CEL-70921|Reactome:R-DDI-70921|Reactome:R-HSA-70921|Reactome:R-MMU-70921|Reactome:R-RNO-70921
WP_172306515.1_histidine_ammonia-lyase_[Pseudenhygromyxa_sp._WMMC2535]	bf985028d1957e5dd7e63d5509d2b279	521	Gene3D	G3DSA:1.10.275.10	-	5	198	4.3e-69	T	19-01-2026	IPR024083	Fumarase/histidase, N-terminal	-	Reactome:R-BTA-70635|Reactome:R-BTA-70921|Reactome:R-CEL-70921|Reactome:R-CEL-71403|Reactome:R-CEL-9837999|Reactome:R-DDI-70921|Reactome:R-DDI-71403|Reactome:R-DDI-9837999|Reactome:R-DRE-71403|Reactome:R-GGA-187630|Reactome:R-GGA-70635|Reactome:R-HSA-70635|Reactome:R-HSA-70921|Reactome:R-HSA-71403|Reactome:R-HSA-9837999|Reactome:R-MMU-70635|Reactome:R-MMU-70921|Reactome:R-MMU-71403|Reactome:R-MMU…
WP_172306515.1_histidine_ammonia-lyase_[Pseudenhygromyxa_sp._WMMC2535]	bf985028d1957e5dd7e63d5509d2b279	521	ProSitePatterns	PS00488	Phenylalanine and histidine ammonia-lyases signature.	140	156	-	T	19-01-2026	IPR022313	Phenylalanine/histidine ammonia-lyases, active site	GO:0016841(InterPro)	MetaCyc:PWY-5028|MetaCyc:PWY-5030|Reactome:R-BTA-70921|Reactome:R-CEL-70921|Reactome:R-DDI-70921|Reactome:R-HSA-70921|Reactome:R-MMU-70921|Reactome:R-RNO-70921
WP_172306515.1_histidine_ammonia-lyase_[Pseudenhygromyxa_sp._WMMC2535]	bf985028d1957e5dd7e63d5509d2b279	521	SUPERFAMILY	SSF48557	L-aspartase-like	5	508	0	T	19-01-2026	IPR008948	L-Aspartase-like	GO:0003824(InterPro)	Reactome:R-BTA-70635|Reactome:R-BTA-70921|Reactome:R-CEL-70921|Reactome:R-CEL-71403|Reactome:R-CEL-73817|Reactome:R-CEL-9837999|Reactome:R-DDI-70921|Reactome:R-DDI-71403|Reactome:R-DDI-9837999|Reactome:R-DRE-71403|Reactome:R-GGA-187630|Reactome:R-GGA-419140|Reactome:R-GGA-421203|Reactome:R-GGA-70635|Reactome:R-HSA-70635|Reactome:R-HSA-70921|Reactome:R-HSA-71403|Reactome:R-HSA-73817|Reactome:R-HSA…
WP_172306515.1_histidine_ammonia-lyase_[Pseudenhygromyxa_sp._WMMC2535]	bf985028d1957e5dd7e63d5509d2b279	521	PANTHER	PTHR10362	HISTIDINE AMMONIA-LYASE	7	465	9.5e-108	T	19-01-2026	IPR001106	Aromatic amino acid lyase	-	MetaCyc:PWY-5028|MetaCyc:PWY-5030|Reactome:R-BTA-70921|Reactome:R-CEL-70921|Reactome:R-DDI-70921|Reactome:R-HSA-70921|Reactome:R-MMU-70921|Reactome:R-RNO-70921
WP_172306515.1_histidine_ammonia-lyase_[Pseudenhygromyxa_sp._WMMC2535]	bf985028d1957e5dd7e63d5509d2b279	521	NCBIfam	TIGR01225	histidine ammonia-lyase	7	511	0	T	19-01-2026	IPR005921	Histidine ammonia-lyase	GO:0004397(InterPro)|GO:0005737(InterPro)|GO:0006548(InterPro)	MetaCyc:PWY-5028|MetaCyc:PWY-5030|Reactome:R-BTA-70921|Reactome:R-CEL-70921|Reactome:R-DDI-70921|Reactome:R-HSA-70921|Reactome:R-MMU-70921|Reactome:R-RNO-70921
WP_172306515.1_histidine_ammonia-lyase_[Pseudenhygromyxa_sp._WMMC2535]	bf985028d1957e5dd7e63d5509d2b279	521	CDD	cd00332	PAL-HAL	10	449	0	T	19-01-2026	IPR001106	Aromatic amino acid lyase	-	MetaCyc:PWY-5028|MetaCyc:PWY-5030|Reactome:R-BTA-70921|Reactome:R-CEL-70921|Reactome:R-DDI-70921|Reactome:R-HSA-70921|Reactome:R-MMU-70921|Reactome:R-RNO-70921
WP_172306515.1_histidine_ammonia-lyase_[Pseudenhygromyxa_sp._WMMC2535]	bf985028d1957e5dd7e63d5509d2b279	521	FunFam	G3DSA:1.10.275.10:FF:000005	Histidine ammonia-lyase	3	198	7.5e-67	T	19-01-2026	-	-	-	-
MDO8580343.1_MAG:_phenylalanine_ammonia-lyase,_partial_[Candidatus_Omnitrophota_bacterium]	d5d52c34c80c093de6957cc30274fcf8	2535	Gene3D	G3DSA:1.10.274.20	-	1878	2002	2.2e-105	T	19-01-2026	IPR023144	Phenylalanine ammonia-lyase, shielding domain superfamily	-	MetaCyc:PWY-1121|MetaCyc:PWY-5048|MetaCyc:PWY-5883|MetaCyc:PWY-6444|MetaCyc:PWY-6457|MetaCyc:PWY-8157
MDO8580343.1_MAG:_phenylalanine_ammonia-lyase,_partial_[Candidatus_Omnitrophota_bacterium]	d5d52c34c80c093de6957cc30274fcf8	2535	Coils	Coil	Coil	1363	1383	-	T	19-01-2026	-	-	-	-
MDO8580343.1_MAG:_phenylalanine_ammonia-lyase,_partial_[Candidatus_Omnitrophota_bacterium]	d5d52c34c80c093de6957cc30274fcf8	2535	Gene3D	G3DSA:1.10.274.20	-	1097	1193	2.2e-112	T	19-01-2026	IPR023144	Phenylalanine ammonia-lyase, shielding domain superfamily	-	MetaCyc:PWY-1121|MetaCyc:PWY-5048|MetaCyc:PWY-5883|MetaCyc:PWY-6444|MetaCyc:PWY-6457|MetaCyc:PWY-8157
MDO8580343.1_MAG:_phenylalanine_ammonia-lyase,_partial_[Candidatus_Omnitrophota_bacterium]	d5d52c34c80c093de6957cc30274fcf8	2535	CDD	cd04433	AFD_class_I	197	496	1.49961e-52	T	19-01-2026	-	-	-	-
MDO8580343.1_MAG:_phenylalanine_ammonia-lyase,_partial_[Candidatus_Omnitrophota_bacterium]	d5d52c34c80c093de6957cc30274fcf8	2535	Pfam	PF00501	AMP-binding enzyme	36	378	8e-45	T	19-01-2026	IPR000873	AMP-dependent synthetase/ligase domain	-	Reactome:R-BTA-75876|Reactome:R-BTA-77111|Reactome:R-BTA-77289|Reactome:R-CEL-77111|Reactome:R-DDI-2046105|Reactome:R-DDI-2046106|Reactome:R-DDI-2151201|Reactome:R-DDI-71384|Reactome:R-DDI-75876|Reactome:R-DDI-77111|Reactome:R-DME-71384|Reactome:R-DME-75876|Reactome:R-DRE-77111|Reactome:R-DRE-77289|Reactome:R-HSA-159418|Reactome:R-HSA-177128|Reactome:R-HSA-177135|Reactome:R-HSA-177162|Reactome:R-…
MDO8580343.1_MAG:_phenylalanine_ammonia-lyase,_partial_[Candidatus_Omnitrophota_bacterium]	d5d52c34c80c093de6957cc30274fcf8	2535	CDD	cd00332	PAL-HAL	1418	1875	0	T	19-01-2026	IPR001106	Aromatic amino acid lyase	-	MetaCyc:PWY-5028|MetaCyc:PWY-5030|Reactome:R-BTA-70921|Reactome:R-CEL-70921|Reactome:R-DDI-70921|Reactome:R-HSA-70921|Reactome:R-MMU-70921|Reactome:R-RNO-70921
MDO8580343.1_MAG:_phenylalanine_ammonia-lyase,_partial_[Candidatus_Omnitrophota_bacterium]	d5d52c34c80c093de6957cc30274fcf8	2535	Gene3D	G3DSA:1.20.200.10	Fumarase/aspartase (Central domain)	834	1237	2.2e-112	T	19-01-2026	-	-	-	-
MDO8580343.1_MAG:_phenylalanine_ammonia-lyase,_partial_[Candidatus_Omnitrophota_bacterium]	d5d52c34c80c093de6957cc30274fcf8	2535	SUPERFAMILY	SSF56801	Acetyl-CoA synthetase-like	28	508	3.4e-79	T	19-01-2026	-	-	-	-
MDO8580343.1_MAG:_phenylalanine_ammonia-lyase,_partial_[Candidatus_Omnitrophota_bacterium]	d5d52c34c80c093de6957cc30274fcf8	2535	Gene3D	G3DSA:3.40.50.12780	-	19	447	5.7e-66	T	19-01-2026	IPR042099	ANL, N-terminal domain	-	Reactome:R-BTA-75876|Reactome:R-BTA-77111|Reactome:R-BTA-77289|Reactome:R-CEL-77111|Reactome:R-DDI-2046105|Reactome:R-DDI-2046106|Reactome:R-DDI-2151201|Reactome:R-DDI-71384|Reactome:R-DDI-75876|Reactome:R-DDI-77111|Reactome:R-DME-71384|Reactome:R-DME-75876|Reactome:R-DRE-77111|Reactome:R-DRE-77289|Reactome:R-HSA-159418|Reactome:R-HSA-177128|Reactome:R-HSA-177135|Reactome:R-HSA-177162|Reactome:R-…
MDO8580343.1_MAG:_phenylalanine_ammonia-lyase,_partial_[Candidatus_Omnitrophota_bacterium]	d5d52c34c80c093de6957cc30274fcf8	2535	Gene3D	G3DSA:1.10.275.10	-	1385	1608	2.9e-72	T	19-01-2026	IPR024083	Fumarase/histidase, N-terminal	-	Reactome:R-BTA-70635|Reactome:R-BTA-70921|Reactome:R-CEL-70921|Reactome:R-CEL-71403|Reactome:R-CEL-9837999|Reactome:R-DDI-70921|Reactome:R-DDI-71403|Reactome:R-DDI-9837999|Reactome:R-DRE-71403|Reactome:R-GGA-187630|Reactome:R-GGA-70635|Reactome:R-HSA-70635|Reactome:R-HSA-70921|Reactome:R-HSA-71403|Reactome:R-HSA-9837999|Reactome:R-MMU-70635|Reactome:R-MMU-70921|Reactome:R-MMU-71403|Reactome:R-MMU…
MDO8580343.1_MAG:_phenylalanine_ammonia-lyase,_partial_[Candidatus_Omnitrophota_bacterium]	d5d52c34c80c093de6957cc30274fcf8	2535	ProSitePatterns	PS00488	Phenylalanine and histidine ammonia-lyases signature.	769	785	-	T	19-01-2026	IPR022313	Phenylalanine/histidine ammonia-lyases, active site	GO:0016841(InterPro)	MetaCyc:PWY-5028|MetaCyc:PWY-5030|Reactome:R-BTA-70921|Reactome:R-CEL-70921|Reactome:R-DDI-70921|Reactome:R-HSA-70921|Reactome:R-MMU-70921|Reactome:R-RNO-70921
MDO8580343.1_MAG:_phenylalanine_ammonia-lyase,_partial_[Candidatus_Omnitrophota_bacterium]	d5d52c34c80c093de6957cc30274fcf8	2535	CDD	cd00332	PAL-HAL	626	1094	0	T	19-01-2026	IPR001106	Aromatic amino acid lyase	-	MetaCyc:PWY-5028|MetaCyc:PWY-5030|Reactome:R-BTA-70921|Reactome:R-CEL-70921|Reactome:R-DDI-70921|Reactome:R-HSA-70921|Reactome:R-MMU-70921|Reactome:R-RNO-70921
MDO8580343.1_MAG:_phenylalanine_ammonia-lyase,_partial_[Candidatus_Omnitrophota_bacterium]	d5d52c34c80c093de6957cc30274fcf8	2535	Pfam	PF23562	AMP-binding enzyme C-terminal domain	449	572	1.7e-24	T	19-01-2026	-	-	-	-
MDO8580343.1_MAG:_phenylalanine_ammonia-lyase,_partial_[Candidatus_Omnitrophota_bacterium]	d5d52c34c80c093de6957cc30274fcf8	2535	PANTHER	PTHR10362	HISTIDINE AMMONIA-LYASE	602	1248	0	T	19-01-2026	IPR001106	Aromatic amino acid lyase	-	MetaCyc:PWY-5028|MetaCyc:PWY-5030|Reactome:R-BTA-70921|Reactome:R-CEL-70921|Reactome:R-DDI-70921|Reactome:R-HSA-70921|Reactome:R-MMU-70921|Reactome:R-RNO-70921
MDO8580343.1_MAG:_phenylalanine_ammonia-lyase,_partial_[Candidatus_Omnitrophota_bacterium]	d5d52c34c80c093de6957cc30274fcf8	2535	Coils	Coil	Coil	561	590	-	T	19-01-2026	-	-	-	-
MDO8580343.1_MAG:_phenylalanine_ammonia-lyase,_partial_[Candidatus_Omnitrophota_bacterium]	d5d52c34c80c093de6957cc30274fcf8	2535	NCBIfam	TIGR01226	phenylalanine ammonia-lyase	601	1245	0	T	19-01-2026	IPR005922	Phenylalanine ammonia-lyase	GO:0005737(InterPro)|GO:0006559(InterPro)|GO:0016841(InterPro)	MetaCyc:PWY-1121|MetaCyc:PWY-5048|MetaCyc:PWY-5883|MetaCyc:PWY-6444|MetaCyc:PWY-6457|MetaCyc:PWY-8157
MDO8580343.1_MAG:_phenylalanine_ammonia-lyase,_partial_[Candidatus_Omnitrophota_bacterium]	d5d52c34c80c093de6957cc30274fcf8	2535	NCBIfam	TIGR01226	phenylalanine ammonia-lyase	1395	2052	0	T	19-01-2026	IPR005922	Phenylalanine ammonia-lyase	GO:0005737(InterPro)|GO:0006559(InterPro)|GO:0016841(InterPro)	MetaCyc:PWY-1121|MetaCyc:PWY-5048|MetaCyc:PWY-5883|MetaCyc:PWY-6444|MetaCyc:PWY-6457|MetaCyc:PWY-8157
MDO8580343.1_MAG:_phenylalanine_ammonia-lyase,_partial_[Candidatus_Omnitrophota_bacterium]	d5d52c34c80c093de6957cc30274fcf8	2535	ProSitePatterns	PS00488	Phenylalanine and histidine ammonia-lyases signature.	1547	1563	-	T	19-01-2026	IPR022313	Phenylalanine/histidine ammonia-lyases, active site	GO:0016841(InterPro)	MetaCyc:PWY-5028|MetaCyc:PWY-5030|Reactome:R-BTA-70921|Reactome:R-CEL-70921|Reactome:R-DDI-70921|Reactome:R-HSA-70921|Reactome:R-MMU-70921|Reactome:R-RNO-70921
MDO8580343.1_MAG:_phenylalanine_ammonia-lyase,_partial_[Candidatus_Omnitrophota_bacterium]	d5d52c34c80c093de6957cc30274fcf8	2535	SUPERFAMILY	SSF48557	L-aspartase-like	1405	2052	0	T	19-01-2026	IPR008948	L-Aspartase-like	GO:0003824(InterPro)	Reactome:R-BTA-70635|Reactome:R-BTA-70921|Reactome:R-CEL-70921|Reactome:R-CEL-71403|Reactome:R-CEL-73817|Reactome:R-CEL-9837999|Reactome:R-DDI-70921|Reactome:R-DDI-71403|Reactome:R-DDI-9837999|Reactome:R-DRE-71403|Reactome:R-GGA-187630|Reactome:R-GGA-419140|Reactome:R-GGA-421203|Reactome:R-GGA-70635|Reactome:R-HSA-70635|Reactome:R-HSA-70921|Reactome:R-HSA-71403|Reactome:R-HSA-73817|Reactome:R-HSA…
MDO8580343.1_MAG:_phenylalanine_ammonia-lyase,_partial_[Candidatus_Omnitrophota_bacterium]	d5d52c34c80c093de6957cc30274fcf8	2535	Pfam	PF00221	Aromatic amino acid lyase	1419	1888	3.4e-128	T	19-01-2026	IPR001106	Aromatic amino acid lyase	-	MetaCyc:PWY-5028|MetaCyc:PWY-5030|Reactome:R-BTA-70921|Reactome:R-CEL-70921|Reactome:R-DDI-70921|Reactome:R-HSA-70921|Reactome:R-MMU-70921|Reactome:R-RNO-70921
MDO8580343.1_MAG:_phenylalanine_ammonia-lyase,_partial_[Candidatus_Omnitrophota_bacterium]	d5d52c34c80c093de6957cc30274fcf8	2535	Pfam	PF00221	Aromatic amino acid lyase	628	1110	0	T	19-01-2026	IPR001106	Aromatic amino acid lyase	-	MetaCyc:PWY-5028|MetaCyc:PWY-5030|Reactome:R-BTA-70921|Reactome:R-CEL-70921|Reactome:R-DDI-70921|Reactome:R-HSA-70921|Reactome:R-MMU-70921|Reactome:R-RNO-70921
MDO8580343.1_MAG:_phenylalanine_ammonia-lyase,_partial_[Candidatus_Omnitrophota_bacterium]	d5d52c34c80c093de6957cc30274fcf8	2535	Gene3D	G3DSA:1.20.200.10	Fumarase/aspartase (Central domain)	1610	2052	2.2e-105	T	19-01-2026	-	-	-	-
MDO8580343.1_MAG:_phenylalanine_ammonia-lyase,_partial_[Candidatus_Omnitrophota_bacterium]	d5d52c34c80c093de6957cc30274fcf8	2535	Gene3D	G3DSA:1.10.275.10	-	591	829	2e-73	T	19-01-2026	IPR024083	Fumarase/histidase, N-terminal	-	Reactome:R-BTA-70635|Reactome:R-BTA-70921|Reactome:R-CEL-70921|Reactome:R-CEL-71403|Reactome:R-CEL-9837999|Reactome:R-DDI-70921|Reactome:R-DDI-71403|Reactome:R-DDI-9837999|Reactome:R-DRE-71403|Reactome:R-GGA-187630|Reactome:R-GGA-70635|Reactome:R-HSA-70635|Reactome:R-HSA-70921|Reactome:R-HSA-71403|Reactome:R-HSA-9837999|Reactome:R-MMU-70635|Reactome:R-MMU-70921|Reactome:R-MMU-71403|Reactome:R-MMU…
MDO8580343.1_MAG:_phenylalanine_ammonia-lyase,_partial_[Candidatus_Omnitrophota_bacterium]	d5d52c34c80c093de6957cc30274fcf8	2535	SUPERFAMILY	SSF48557	L-aspartase-like	602	1246	0	T	19-01-2026	IPR008948	L-Aspartase-like	GO:0003824(InterPro)	Reactome:R-BTA-70635|Reactome:R-BTA-70921|Reactome:R-CEL-70921|Reactome:R-CEL-71403|Reactome:R-CEL-73817|Reactome:R-CEL-9837999|Reactome:R-DDI-70921|Reactome:R-DDI-71403|Reactome:R-DDI-9837999|Reactome:R-DRE-71403|Reactome:R-GGA-187630|Reactome:R-GGA-419140|Reactome:R-GGA-421203|Reactome:R-GGA-70635|Reactome:R-HSA-70635|Reactome:R-HSA-70921|Reactome:R-HSA-71403|Reactome:R-HSA-73817|Reactome:R-HSA…
CAA2953537.1_phenylalanine_ammonia-lyase_[Olea_europaea_subsp._europaea]	bd44415c142ad7b9ecd207517aa062e5	713	PANTHER	PTHR10362	HISTIDINE AMMONIA-LYASE	22	713	0	T	19-01-2026	IPR001106	Aromatic amino acid lyase	-	MetaCyc:PWY-5028|MetaCyc:PWY-5030|Reactome:R-BTA-70921|Reactome:R-CEL-70921|Reactome:R-DDI-70921|Reactome:R-HSA-70921|Reactome:R-MMU-70921|Reactome:R-RNO-70921
CAA2953537.1_phenylalanine_ammonia-lyase_[Olea_europaea_subsp._europaea]	bd44415c142ad7b9ecd207517aa062e5	713	CDD	cd00332	PAL-HAL	58	523	0	T	19-01-2026	IPR001106	Aromatic amino acid lyase	-	MetaCyc:PWY-5028|MetaCyc:PWY-5030|Reactome:R-BTA-70921|Reactome:R-CEL-70921|Reactome:R-DDI-70921|Reactome:R-HSA-70921|Reactome:R-MMU-70921|Reactome:R-RNO-70921
CAA2953537.1_phenylalanine_ammonia-lyase_[Olea_europaea_subsp._europaea]	bd44415c142ad7b9ecd207517aa062e5	713	Gene3D	G3DSA:1.10.275.10	-	16	259	1.2e-97	T	19-01-2026	IPR024083	Fumarase/histidase, N-terminal	-	Reactome:R-BTA-70635|Reactome:R-BTA-70921|Reactome:R-CEL-70921|Reactome:R-CEL-71403|Reactome:R-CEL-9837999|Reactome:R-DDI-70921|Reactome:R-DDI-71403|Reactome:R-DDI-9837999|Reactome:R-DRE-71403|Reactome:R-GGA-187630|Reactome:R-GGA-70635|Reactome:R-HSA-70635|Reactome:R-HSA-70921|Reactome:R-HSA-71403|Reactome:R-HSA-9837999|Reactome:R-MMU-70635|Reactome:R-MMU-70921|Reactome:R-MMU-71403|Reactome:R-MMU…
CAA2953537.1_phenylalanine_ammonia-lyase_[Olea_europaea_subsp._europaea]	bd44415c142ad7b9ecd207517aa062e5	713	NCBIfam	TIGR01226	phenylalanine ammonia-lyase	22	703	0	T	19-01-2026	IPR005922	Phenylalanine ammonia-lyase	GO:0005737(InterPro)|GO:0006559(InterPro)|GO:0016841(InterPro)	MetaCyc:PWY-1121|MetaCyc:PWY-5048|MetaCyc:PWY-5883|MetaCyc:PWY-6444|MetaCyc:PWY-6457|MetaCyc:PWY-8157
CAA2953537.1_phenylalanine_ammonia-lyase_[Olea_europaea_subsp._europaea]	bd44415c142ad7b9ecd207517aa062e5	713	ProSitePatterns	PS00488	Phenylalanine and histidine ammonia-lyases signature.	195	211	-	T	19-01-2026	IPR022313	Phenylalanine/histidine ammonia-lyases, active site	GO:0016841(InterPro)	MetaCyc:PWY-5028|MetaCyc:PWY-5030|Reactome:R-BTA-70921|Reactome:R-CEL-70921|Reactome:R-DDI-70921|Reactome:R-HSA-70921|Reactome:R-MMU-70921|Reactome:R-RNO-70921
CAA2953537.1_phenylalanine_ammonia-lyase_[Olea_europaea_subsp._europaea]	bd44415c142ad7b9ecd207517aa062e5	713	FunFam	G3DSA:1.20.200.10:FF:000009	Phenylalanine ammonia-lyase	260	555	0	T	19-01-2026	-	-	-	-
CAA2953537.1_phenylalanine_ammonia-lyase_[Olea_europaea_subsp._europaea]	bd44415c142ad7b9ecd207517aa062e5	713	Pfam	PF00221	Aromatic amino acid lyase	60	538	0	T	19-01-2026	IPR001106	Aromatic amino acid lyase	-	MetaCyc:PWY-5028|MetaCyc:PWY-5030|Reactome:R-BTA-70921|Reactome:R-CEL-70921|Reactome:R-DDI-70921|Reactome:R-HSA-70921|Reactome:R-MMU-70921|Reactome:R-RNO-70921
CAA2953537.1_phenylalanine_ammonia-lyase_[Olea_europaea_subsp._europaea]	bd44415c142ad7b9ecd207517aa062e5	713	SUPERFAMILY	SSF48557	L-aspartase-like	21	713	0	T	19-01-2026	IPR008948	L-Aspartase-like	GO:0003824(InterPro)	Reactome:R-BTA-70635|Reactome:R-BTA-70921|Reactome:R-CEL-70921|Reactome:R-CEL-71403|Reactome:R-CEL-73817|Reactome:R-CEL-9837999|Reactome:R-DDI-70921|Reactome:R-DDI-71403|Reactome:R-DDI-9837999|Reactome:R-DRE-71403|Reactome:R-GGA-187630|Reactome:R-GGA-419140|Reactome:R-GGA-421203|Reactome:R-GGA-70635|Reactome:R-HSA-70635|Reactome:R-HSA-70921|Reactome:R-HSA-71403|Reactome:R-HSA-73817|Reactome:R-HSA…
CAA2953537.1_phenylalanine_ammonia-lyase_[Olea_europaea_subsp._europaea]	bd44415c142ad7b9ecd207517aa062e5	713	FunFam	G3DSA:1.10.274.20:FF:000001	Phenylalanine ammonia-lyase	526	647	6.1e-67	T	19-01-2026	-	-	-	-
CAA2953537.1_phenylalanine_ammonia-lyase_[Olea_europaea_subsp._europaea]	bd44415c142ad7b9ecd207517aa062e5	713	Gene3D	G3DSA:1.20.200.10	Fumarase/aspartase (Central domain)	260	707	0	T	19-01-2026	-	-	-	-
CAA2953537.1_phenylalanine_ammonia-lyase_[Olea_europaea_subsp._europaea]	bd44415c142ad7b9ecd207517aa062e5	713	FunFam	G3DSA:1.10.275.10:FF:000009	Phenylalanine ammonia-lyase	14	259	0	T	19-01-2026	-	-	-	-
CAA2953537.1_phenylalanine_ammonia-lyase_[Olea_europaea_subsp._europaea]	bd44415c142ad7b9ecd207517aa062e5	713	Gene3D	G3DSA:1.10.274.20	-	526	647	0	T	19-01-2026	IPR023144	Phenylalanine ammonia-lyase, shielding domain superfamily	-	MetaCyc:PWY-1121|MetaCyc:PWY-5048|MetaCyc:PWY-5883|MetaCyc:PWY-6444|MetaCyc:PWY-6457|MetaCyc:PWY-8157
XP_013326488.1_Phenylalanine_ammonia-lyase_[Rasamsonia_emersonii_CBS_393.64]	826c1f16458c792791f58168e2506db7	1014	TMHMM	TMhelix	Region of a membrane-bound protein predicted to be embedded in the membrane.	875	897	-	T	19-01-2026	-	-	-	-
XP_013326488.1_Phenylalanine_ammonia-lyase_[Rasamsonia_emersonii_CBS_393.64]	826c1f16458c792791f58168e2506db7	1014	TMHMM	TMhelix	Region of a membrane-bound protein predicted to be embedded in the membrane.	936	953	-	T	19-01-2026	-	-	-	-
XP_013326488.1_Phenylalanine_ammonia-lyase_[Rasamsonia_emersonii_CBS_393.64]	826c1f16458c792791f58168e2506db7	1014	Phobius	TRANSMEMBRANE	Region of a membrane-bound protein predicted to be embedded in the membrane.	829	847	-	T	19-01-2026	-	-	-	-
XP_013326488.1_Phenylalanine_ammonia-lyase_[Rasamsonia_emersonii_CBS_393.64]	826c1f16458c792791f58168e2506db7	1014	Phobius	CYTOPLASMIC_DOMAIN	Region of a membrane-bound protein predicted to be outside the membrane, in the cytoplasm.	954	1014	-	T	19-01-2026	-	-	-	-
XP_013326488.1_Phenylalanine_ammonia-lyase_[Rasamsonia_emersonii_CBS_393.64]	826c1f16458c792791f58168e2506db7	1014	NCBIfam	TIGR01226	phenylalanine ammonia-lyase	21	696	0	T	19-01-2026	IPR005922	Phenylalanine ammonia-lyase	GO:0005737(InterPro)|GO:0006559(InterPro)|GO:0016841(InterPro)	MetaCyc:PWY-1121|MetaCyc:PWY-5048|MetaCyc:PWY-5883|MetaCyc:PWY-6444|MetaCyc:PWY-6457|MetaCyc:PWY-8157
XP_013326488.1_Phenylalanine_ammonia-lyase_[Rasamsonia_emersonii_CBS_393.64]	826c1f16458c792791f58168e2506db7	1014	Pfam	PF00221	Aromatic amino acid lyase	33	508	0	T	19-01-2026	IPR001106	Aromatic amino acid lyase	-	MetaCyc:PWY-5028|MetaCyc:PWY-5030|Reactome:R-BTA-70921|Reactome:R-CEL-70921|Reactome:R-DDI-70921|Reactome:R-HSA-70921|Reactome:R-MMU-70921|Reactome:R-RNO-70921
XP_013326488.1_Phenylalanine_ammonia-lyase_[Rasamsonia_emersonii_CBS_393.64]	826c1f16458c792791f58168e2506db7	1014	Phobius	NON_CYTOPLASMIC_DOMAIN	Region of a membrane-bound protein predicted to be outside the membrane, in the extracellular region.	930	934	-	T	19-01-2026	-	-	-	-
XP_013326488.1_Phenylalanine_ammonia-lyase_[Rasamsonia_emersonii_CBS_393.64]	826c1f16458c792791f58168e2506db7	1014	Phobius	CYTOPLASMIC_DOMAIN	Region of a membrane-bound protein predicted to be outside the membrane, in the cytoplasm.	898	908	-	T	19-01-2026	-	-	-	-
XP_013326488.1_Phenylalanine_ammonia-lyase_[Rasamsonia_emersonii_CBS_393.64]	826c1f16458c792791f58168e2506db7	1014	MobiDBLite	mobidb-lite	consensus disorder prediction	983	998	-	T	19-01-2026	-	-	-	-
XP_013326488.1_Phenylalanine_ammonia-lyase_[Rasamsonia_emersonii_CBS_393.64]	826c1f16458c792791f58168e2506db7	1014	TMHMM	TMhelix	Region of a membrane-bound protein predicted to be embedded in the membrane.	909	931	-	T	19-01-2026	-	-	-	-
XP_013326488.1_Phenylalanine_ammonia-lyase_[Rasamsonia_emersonii_CBS_393.64]	826c1f16458c792791f58168e2506db7	1014	MobiDBLite	mobidb-lite	consensus disorder prediction	958	1014	-	T	19-01-2026	-	-	-	-
XP_013326488.1_Phenylalanine_ammonia-lyase_[Rasamsonia_emersonii_CBS_393.64]	826c1f16458c792791f58168e2506db7	1014	Phobius	CYTOPLASMIC_DOMAIN	Region of a membrane-bound protein predicted to be outside the membrane, in the cytoplasm.	1	828	-	T	19-01-2026	-	-	-	-
XP_013326488.1_Phenylalanine_ammonia-lyase_[Rasamsonia_emersonii_CBS_393.64]	826c1f16458c792791f58168e2506db7	1014	CDD	cd00332	PAL-HAL	32	504	0	T	19-01-2026	IPR001106	Aromatic amino acid lyase	-	MetaCyc:PWY-5028|MetaCyc:PWY-5030|Reactome:R-BTA-70921|Reactome:R-CEL-70921|Reactome:R-DDI-70921|Reactome:R-HSA-70921|Reactome:R-MMU-70921|Reactome:R-RNO-70921
XP_013326488.1_Phenylalanine_ammonia-lyase_[Rasamsonia_emersonii_CBS_393.64]	826c1f16458c792791f58168e2506db7	1014	Phobius	TRANSMEMBRANE	Region of a membrane-bound protein predicted to be embedded in the membrane.	875	897	-	T	19-01-2026	-	-	-	-
XP_013326488.1_Phenylalanine_ammonia-lyase_[Rasamsonia_emersonii_CBS_393.64]	826c1f16458c792791f58168e2506db7	1014	PANTHER	PTHR10362	HISTIDINE AMMONIA-LYASE	24	700	0	T	19-01-2026	IPR001106	Aromatic amino acid lyase	-	MetaCyc:PWY-5028|MetaCyc:PWY-5030|Reactome:R-BTA-70921|Reactome:R-CEL-70921|Reactome:R-DDI-70921|Reactome:R-HSA-70921|Reactome:R-MMU-70921|Reactome:R-RNO-70921
XP_013326488.1_Phenylalanine_ammonia-lyase_[Rasamsonia_emersonii_CBS_393.64]	826c1f16458c792791f58168e2506db7	1014	SUPERFAMILY	SSF103481	Multidrug resistance efflux transporter EmrE	876	956	5.75e-06	T	19-01-2026	IPR037185	Multidrug transporter EmrE superfamily	-	Reactome:R-BTA-5223345|Reactome:R-BTA-727802|Reactome:R-CEL-174362|Reactome:R-CEL-4085001|Reactome:R-CEL-727802|Reactome:R-CFA-727802|Reactome:R-DME-6787639|Reactome:R-DME-727802|Reactome:R-HSA-174362|Reactome:R-HSA-4085001|Reactome:R-HSA-5223345|Reactome:R-HSA-5619037|Reactome:R-HSA-5619072|Reactome:R-HSA-5619083|Reactome:R-HSA-5663020|Reactome:R-HSA-727802|Reactome:R-MMU-4085001|Reactome:R-MMU-…
XP_013326488.1_Phenylalanine_ammonia-lyase_[Rasamsonia_emersonii_CBS_393.64]	826c1f16458c792791f58168e2506db7	1014	Gene3D	G3DSA:1.10.275.10	-	3	245	5.4e-81	T	19-01-2026	IPR024083	Fumarase/histidase, N-terminal	-	Reactome:R-BTA-70635|Reactome:R-BTA-70921|Reactome:R-CEL-70921|Reactome:R-CEL-71403|Reactome:R-CEL-9837999|Reactome:R-DDI-70921|Reactome:R-DDI-71403|Reactome:R-DDI-9837999|Reactome:R-DRE-71403|Reactome:R-GGA-187630|Reactome:R-GGA-70635|Reactome:R-HSA-70635|Reactome:R-HSA-70921|Reactome:R-HSA-71403|Reactome:R-HSA-9837999|Reactome:R-MMU-70635|Reactome:R-MMU-70921|Reactome:R-MMU-71403|Reactome:R-MMU…
XP_013326488.1_Phenylalanine_ammonia-lyase_[Rasamsonia_emersonii_CBS_393.64]	826c1f16458c792791f58168e2506db7	1014	Gene3D	G3DSA:1.10.274.20	-	507	628	0	T	19-01-2026	IPR023144	Phenylalanine ammonia-lyase, shielding domain superfamily	-	MetaCyc:PWY-1121|MetaCyc:PWY-5048|MetaCyc:PWY-5883|MetaCyc:PWY-6444|MetaCyc:PWY-6457|MetaCyc:PWY-8157
XP_013326488.1_Phenylalanine_ammonia-lyase_[Rasamsonia_emersonii_CBS_393.64]	826c1f16458c792791f58168e2506db7	1014	Phobius	TRANSMEMBRANE	Region of a membrane-bound protein predicted to be embedded in the membrane.	909	929	-	T	19-01-2026	-	-	-	-
XP_013326488.1_Phenylalanine_ammonia-lyase_[Rasamsonia_emersonii_CBS_393.64]	826c1f16458c792791f58168e2506db7	1014	Phobius	TRANSMEMBRANE	Region of a membrane-bound protein predicted to be embedded in the membrane.	935	953	-	T	19-01-2026	-	-	-	-
XP_013326488.1_Phenylalanine_ammonia-lyase_[Rasamsonia_emersonii_CBS_393.64]	826c1f16458c792791f58168e2506db7	1014	SUPERFAMILY	SSF48557	L-aspartase-like	10	698	0	T	19-01-2026	IPR008948	L-Aspartase-like	GO:0003824(InterPro)	Reactome:R-BTA-70635|Reactome:R-BTA-70921|Reactome:R-CEL-70921|Reactome:R-CEL-71403|Reactome:R-CEL-73817|Reactome:R-CEL-9837999|Reactome:R-DDI-70921|Reactome:R-DDI-71403|Reactome:R-DDI-9837999|Reactome:R-DRE-71403|Reactome:R-GGA-187630|Reactome:R-GGA-419140|Reactome:R-GGA-421203|Reactome:R-GGA-70635|Reactome:R-HSA-70635|Reactome:R-HSA-70921|Reactome:R-HSA-71403|Reactome:R-HSA-73817|Reactome:R-HSA…
XP_013326488.1_Phenylalanine_ammonia-lyase_[Rasamsonia_emersonii_CBS_393.64]	826c1f16458c792791f58168e2506db7	1014	Phobius	NON_CYTOPLASMIC_DOMAIN	Region of a membrane-bound protein predicted to be outside the membrane, in the extracellular region.	848	874	-	T	19-01-2026	-	-	-	-
XP_013326488.1_Phenylalanine_ammonia-lyase_[Rasamsonia_emersonii_CBS_393.64]	826c1f16458c792791f58168e2506db7	1014	Gene3D	G3DSA:1.20.200.10	Fumarase/aspartase (Central domain)	247	698	0	T	19-01-2026	-	-	-	-
XP_051130325.1_phenylalanine_ammonia-lyase_[Andrographis_paniculata]	35cb7533ed1a5cdfc89fa85568896a7a	711	FunFam	G3DSA:1.20.200.10:FF:000009	Phenylalanine ammonia-lyase	258	545	0	T	19-01-2026	-	-	-	-
XP_051130325.1_phenylalanine_ammonia-lyase_[Andrographis_paniculata]	35cb7533ed1a5cdfc89fa85568896a7a	711	FunFam	G3DSA:1.10.275.10:FF:000009	Phenylalanine ammonia-lyase	11	257	0	T	19-01-2026	-	-	-	-
XP_051130325.1_phenylalanine_ammonia-lyase_[Andrographis_paniculata]	35cb7533ed1a5cdfc89fa85568896a7a	711	PANTHER	PTHR10362	HISTIDINE AMMONIA-LYASE	20	711	0	T	19-01-2026	IPR001106	Aromatic amino acid lyase	-	MetaCyc:PWY-5028|MetaCyc:PWY-5030|Reactome:R-BTA-70921|Reactome:R-CEL-70921|Reactome:R-DDI-70921|Reactome:R-HSA-70921|Reactome:R-MMU-70921|Reactome:R-RNO-70921
XP_051130325.1_phenylalanine_ammonia-lyase_[Andrographis_paniculata]	35cb7533ed1a5cdfc89fa85568896a7a	711	CDD	cd00332	PAL-HAL	56	521	0	T	19-01-2026	IPR001106	Aromatic amino acid lyase	-	MetaCyc:PWY-5028|MetaCyc:PWY-5030|Reactome:R-BTA-70921|Reactome:R-CEL-70921|Reactome:R-DDI-70921|Reactome:R-HSA-70921|Reactome:R-MMU-70921|Reactome:R-RNO-70921
XP_051130325.1_phenylalanine_ammonia-lyase_[Andrographis_paniculata]	35cb7533ed1a5cdfc89fa85568896a7a	711	Pfam	PF00221	Aromatic amino acid lyase	58	534	0	T	19-01-2026	IPR001106	Aromatic amino acid lyase	-	MetaCyc:PWY-5028|MetaCyc:PWY-5030|Reactome:R-BTA-70921|Reactome:R-CEL-70921|Reactome:R-DDI-70921|Reactome:R-HSA-70921|Reactome:R-MMU-70921|Reactome:R-RNO-70921
XP_051130325.1_phenylalanine_ammonia-lyase_[Andrographis_paniculata]	35cb7533ed1a5cdfc89fa85568896a7a	711	ProSitePatterns	PS00488	Phenylalanine and histidine ammonia-lyases signature.	193	209	-	T	19-01-2026	IPR022313	Phenylalanine/histidine ammonia-lyases, active site	GO:0016841(InterPro)	MetaCyc:PWY-5028|MetaCyc:PWY-5030|Reactome:R-BTA-70921|Reactome:R-CEL-70921|Reactome:R-DDI-70921|Reactome:R-HSA-70921|Reactome:R-MMU-70921|Reactome:R-RNO-70921
XP_051130325.1_phenylalanine_ammonia-lyase_[Andrographis_paniculata]	35cb7533ed1a5cdfc89fa85568896a7a	711	SUPERFAMILY	SSF48557	L-aspartase-like	20	711	0	T	19-01-2026	IPR008948	L-Aspartase-like	GO:0003824(InterPro)	Reactome:R-BTA-70635|Reactome:R-BTA-70921|Reactome:R-CEL-70921|Reactome:R-CEL-71403|Reactome:R-CEL-73817|Reactome:R-CEL-9837999|Reactome:R-DDI-70921|Reactome:R-DDI-71403|Reactome:R-DDI-9837999|Reactome:R-DRE-71403|Reactome:R-GGA-187630|Reactome:R-GGA-419140|Reactome:R-GGA-421203|Reactome:R-GGA-70635|Reactome:R-HSA-70635|Reactome:R-HSA-70921|Reactome:R-HSA-71403|Reactome:R-HSA-73817|Reactome:R-HSA…
XP_051130325.1_phenylalanine_ammonia-lyase_[Andrographis_paniculata]	35cb7533ed1a5cdfc89fa85568896a7a	711	Gene3D	G3DSA:1.10.274.20	-	524	645	0	T	19-01-2026	IPR023144	Phenylalanine ammonia-lyase, shielding domain superfamily	-	MetaCyc:PWY-1121|MetaCyc:PWY-5048|MetaCyc:PWY-5883|MetaCyc:PWY-6444|MetaCyc:PWY-6457|MetaCyc:PWY-8157
XP_051130325.1_phenylalanine_ammonia-lyase_[Andrographis_paniculata]	35cb7533ed1a5cdfc89fa85568896a7a	711	Gene3D	G3DSA:1.10.275.10	-	11	257	1.7e-97	T	19-01-2026	IPR024083	Fumarase/histidase, N-terminal	-	Reactome:R-BTA-70635|Reactome:R-BTA-70921|Reactome:R-CEL-70921|Reactome:R-CEL-71403|Reactome:R-CEL-9837999|Reactome:R-DDI-70921|Reactome:R-DDI-71403|Reactome:R-DDI-9837999|Reactome:R-DRE-71403|Reactome:R-GGA-187630|Reactome:R-GGA-70635|Reactome:R-HSA-70635|Reactome:R-HSA-70921|Reactome:R-HSA-71403|Reactome:R-HSA-9837999|Reactome:R-MMU-70635|Reactome:R-MMU-70921|Reactome:R-MMU-71403|Reactome:R-MMU…
XP_051130325.1_phenylalanine_ammonia-lyase_[Andrographis_paniculata]	35cb7533ed1a5cdfc89fa85568896a7a	711	FunFam	G3DSA:1.10.274.20:FF:000001	Phenylalanine ammonia-lyase	524	645	1.2e-61	T	19-01-2026	-	-	-	-
XP_051130325.1_phenylalanine_ammonia-lyase_[Andrographis_paniculata]	35cb7533ed1a5cdfc89fa85568896a7a	711	NCBIfam	TIGR01226	phenylalanine ammonia-lyase	20	700	0	T	19-01-2026	IPR005922	Phenylalanine ammonia-lyase	GO:0005737(InterPro)|GO:0006559(InterPro)|GO:0016841(InterPro)	MetaCyc:PWY-1121|MetaCyc:PWY-5048|MetaCyc:PWY-5883|MetaCyc:PWY-6444|MetaCyc:PWY-6457|MetaCyc:PWY-8157
XP_051130325.1_phenylalanine_ammonia-lyase_[Andrographis_paniculata]	35cb7533ed1a5cdfc89fa85568896a7a	711	Gene3D	G3DSA:1.20.200.10	Fumarase/aspartase (Central domain)	258	705	0	T	19-01-2026	-	-	-	-
XP_013953611.1_uncharacterized_protein_TRIVIDRAFT_67832_[Trichoderma_virens_Gv29-8]	88d5a2dc1ced6dee3cf323df24e5923e	147	Pfam	PF00221	Aromatic amino acid lyase	49	140	2.2e-20	T	19-01-2026	IPR001106	Aromatic amino acid lyase	-	MetaCyc:PWY-5028|MetaCyc:PWY-5030|Reactome:R-BTA-70921|Reactome:R-CEL-70921|Reactome:R-DDI-70921|Reactome:R-HSA-70921|Reactome:R-MMU-70921|Reactome:R-RNO-70921
XP_013953611.1_uncharacterized_protein_TRIVIDRAFT_67832_[Trichoderma_virens_Gv29-8]	88d5a2dc1ced6dee3cf323df24e5923e	147	SUPERFAMILY	SSF48557	L-aspartase-like	1	141	9.42e-41	T	19-01-2026	IPR008948	L-Aspartase-like	GO:0003824(InterPro)	Reactome:R-BTA-70635|Reactome:R-BTA-70921|Reactome:R-CEL-70921|Reactome:R-CEL-71403|Reactome:R-CEL-73817|Reactome:R-CEL-9837999|Reactome:R-DDI-70921|Reactome:R-DDI-71403|Reactome:R-DDI-9837999|Reactome:R-DRE-71403|Reactome:R-GGA-187630|Reactome:R-GGA-419140|Reactome:R-GGA-421203|Reactome:R-GGA-70635|Reactome:R-HSA-70635|Reactome:R-HSA-70921|Reactome:R-HSA-71403|Reactome:R-HSA-73817|Reactome:R-HSA…
XP_013953611.1_uncharacterized_protein_TRIVIDRAFT_67832_[Trichoderma_virens_Gv29-8]	88d5a2dc1ced6dee3cf323df24e5923e	147	Gene3D	G3DSA:1.20.200.10	Fumarase/aspartase (Central domain)	28	146	1.7e-27	T	19-01-2026	-	-	-	-
XP_013953611.1_uncharacterized_protein_TRIVIDRAFT_67832_[Trichoderma_virens_Gv29-8]	88d5a2dc1ced6dee3cf323df24e5923e	147	PANTHER	PTHR10362	HISTIDINE AMMONIA-LYASE	48	140	8e-28	T	19-01-2026	IPR001106	Aromatic amino acid lyase	-	MetaCyc:PWY-5028|MetaCyc:PWY-5030|Reactome:R-BTA-70921|Reactome:R-CEL-70921|Reactome:R-DDI-70921|Reactome:R-HSA-70921|Reactome:R-MMU-70921|Reactome:R-RNO-70921
XP_031288037.1_phenylalanine_ammonia-lyase-like_[Pistacia_vera]	7cc523c3dae7777467188793a066d262	715	PANTHER	PTHR10362	HISTIDINE AMMONIA-LYASE	28	707	0	T	19-01-2026	IPR001106	Aromatic amino acid lyase	-	MetaCyc:PWY-5028|MetaCyc:PWY-5030|Reactome:R-BTA-70921|Reactome:R-CEL-70921|Reactome:R-DDI-70921|Reactome:R-HSA-70921|Reactome:R-MMU-70921|Reactome:R-RNO-70921
XP_031288037.1_phenylalanine_ammonia-lyase-like_[Pistacia_vera]	7cc523c3dae7777467188793a066d262	715	Gene3D	G3DSA:1.10.275.10	-	20	260	3.5e-85	T	19-01-2026	IPR024083	Fumarase/histidase, N-terminal	-	Reactome:R-BTA-70635|Reactome:R-BTA-70921|Reactome:R-CEL-70921|Reactome:R-CEL-71403|Reactome:R-CEL-9837999|Reactome:R-DDI-70921|Reactome:R-DDI-71403|Reactome:R-DDI-9837999|Reactome:R-DRE-71403|Reactome:R-GGA-187630|Reactome:R-GGA-70635|Reactome:R-HSA-70635|Reactome:R-HSA-70921|Reactome:R-HSA-71403|Reactome:R-HSA-9837999|Reactome:R-MMU-70635|Reactome:R-MMU-70921|Reactome:R-MMU-71403|Reactome:R-MMU…
XP_031288037.1_phenylalanine_ammonia-lyase-like_[Pistacia_vera]	7cc523c3dae7777467188793a066d262	715	CDD	cd00332	PAL-HAL	65	524	0	T	19-01-2026	IPR001106	Aromatic amino acid lyase	-	MetaCyc:PWY-5028|MetaCyc:PWY-5030|Reactome:R-BTA-70921|Reactome:R-CEL-70921|Reactome:R-DDI-70921|Reactome:R-HSA-70921|Reactome:R-MMU-70921|Reactome:R-RNO-70921
XP_031288037.1_phenylalanine_ammonia-lyase-like_[Pistacia_vera]	7cc523c3dae7777467188793a066d262	715	ProSitePatterns	PS00488	Phenylalanine and histidine ammonia-lyases signature.	197	213	-	T	19-01-2026	IPR022313	Phenylalanine/histidine ammonia-lyases, active site	GO:0016841(InterPro)	MetaCyc:PWY-5028|MetaCyc:PWY-5030|Reactome:R-BTA-70921|Reactome:R-CEL-70921|Reactome:R-DDI-70921|Reactome:R-HSA-70921|Reactome:R-MMU-70921|Reactome:R-RNO-70921
XP_031288037.1_phenylalanine_ammonia-lyase-like_[Pistacia_vera]	7cc523c3dae7777467188793a066d262	715	Gene3D	G3DSA:1.10.274.20	-	527	647	0	T	19-01-2026	IPR023144	Phenylalanine ammonia-lyase, shielding domain superfamily	-	MetaCyc:PWY-1121|MetaCyc:PWY-5048|MetaCyc:PWY-5883|MetaCyc:PWY-6444|MetaCyc:PWY-6457|MetaCyc:PWY-8157
XP_031288037.1_phenylalanine_ammonia-lyase-like_[Pistacia_vera]	7cc523c3dae7777467188793a066d262	715	Gene3D	G3DSA:1.20.200.10	Fumarase/aspartase (Central domain)	261	704	0	T	19-01-2026	-	-	-	-
XP_031288037.1_phenylalanine_ammonia-lyase-like_[Pistacia_vera]	7cc523c3dae7777467188793a066d262	715	FunFam	G3DSA:1.10.275.10:FF:000009	Phenylalanine ammonia-lyase	20	260	1.2e-99	T	19-01-2026	-	-	-	-
XP_031288037.1_phenylalanine_ammonia-lyase-like_[Pistacia_vera]	7cc523c3dae7777467188793a066d262	715	NCBIfam	TIGR01226	phenylalanine ammonia-lyase	29	702	0	T	19-01-2026	IPR005922	Phenylalanine ammonia-lyase	GO:0005737(InterPro)|GO:0006559(InterPro)|GO:0016841(InterPro)	MetaCyc:PWY-1121|MetaCyc:PWY-5048|MetaCyc:PWY-5883|MetaCyc:PWY-6444|MetaCyc:PWY-6457|MetaCyc:PWY-8157
XP_031288037.1_phenylalanine_ammonia-lyase-like_[Pistacia_vera]	7cc523c3dae7777467188793a066d262	715	SUPERFAMILY	SSF48557	L-aspartase-like	28	707	0	T	19-01-2026	IPR008948	L-Aspartase-like	GO:0003824(InterPro)	Reactome:R-BTA-70635|Reactome:R-BTA-70921|Reactome:R-CEL-70921|Reactome:R-CEL-71403|Reactome:R-CEL-73817|Reactome:R-CEL-9837999|Reactome:R-DDI-70921|Reactome:R-DDI-71403|Reactome:R-DDI-9837999|Reactome:R-DRE-71403|Reactome:R-GGA-187630|Reactome:R-GGA-419140|Reactome:R-GGA-421203|Reactome:R-GGA-70635|Reactome:R-HSA-70635|Reactome:R-HSA-70921|Reactome:R-HSA-71403|Reactome:R-HSA-73817|Reactome:R-HSA…
XP_031288037.1_phenylalanine_ammonia-lyase-like_[Pistacia_vera]	7cc523c3dae7777467188793a066d262	715	Pfam	PF00221	Aromatic amino acid lyase	67	536	0	T	19-01-2026	IPR001106	Aromatic amino acid lyase	-	MetaCyc:PWY-5028|MetaCyc:PWY-5030|Reactome:R-BTA-70921|Reactome:R-CEL-70921|Reactome:R-DDI-70921|Reactome:R-HSA-70921|Reactome:R-MMU-70921|Reactome:R-RNO-70921
KAL7931383.1_L-Aspartase-like_protein_[Trichoderma_chlorosporum]	b9277c064befb5805134e45763a1ad65	210	Gene3D	G3DSA:1.20.200.10	Fumarase/aspartase (Central domain)	58	114	3.5e-19	T	19-01-2026	-	-	-	-
KAL7931383.1_L-Aspartase-like_protein_[Trichoderma_chlorosporum]	b9277c064befb5805134e45763a1ad65	210	Gene3D	G3DSA:1.20.200.10	Fumarase/aspartase (Central domain)	115	173	2.4e-27	T	19-01-2026	-	-	-	-
KAL7931383.1_L-Aspartase-like_protein_[Trichoderma_chlorosporum]	b9277c064befb5805134e45763a1ad65	210	Pfam	PF00221	Aromatic amino acid lyase	62	114	1.4e-05	T	19-01-2026	IPR001106	Aromatic amino acid lyase	-	MetaCyc:PWY-5028|MetaCyc:PWY-5030|Reactome:R-BTA-70921|Reactome:R-CEL-70921|Reactome:R-DDI-70921|Reactome:R-HSA-70921|Reactome:R-MMU-70921|Reactome:R-RNO-70921
KAL7931383.1_L-Aspartase-like_protein_[Trichoderma_chlorosporum]	b9277c064befb5805134e45763a1ad65	210	Pfam	PF00221	Aromatic amino acid lyase	116	173	6.7e-09	T	19-01-2026	IPR001106	Aromatic amino acid lyase	-	MetaCyc:PWY-5028|MetaCyc:PWY-5030|Reactome:R-BTA-70921|Reactome:R-CEL-70921|Reactome:R-DDI-70921|Reactome:R-HSA-70921|Reactome:R-MMU-70921|Reactome:R-RNO-70921
KAL7931383.1_L-Aspartase-like_protein_[Trichoderma_chlorosporum]	b9277c064befb5805134e45763a1ad65	210	SUPERFAMILY	SSF48557	L-aspartase-like	36	197	2.35e-40	T	19-01-2026	IPR008948	L-Aspartase-like	GO:0003824(InterPro)	Reactome:R-BTA-70635|Reactome:R-BTA-70921|Reactome:R-CEL-70921|Reactome:R-CEL-71403|Reactome:R-CEL-73817|Reactome:R-CEL-9837999|Reactome:R-DDI-70921|Reactome:R-DDI-71403|Reactome:R-DDI-9837999|Reactome:R-DRE-71403|Reactome:R-GGA-187630|Reactome:R-GGA-419140|Reactome:R-GGA-421203|Reactome:R-GGA-70635|Reactome:R-HSA-70635|Reactome:R-HSA-70921|Reactome:R-HSA-71403|Reactome:R-HSA-73817|Reactome:R-HSA…
KAL7931383.1_L-Aspartase-like_protein_[Trichoderma_chlorosporum]	b9277c064befb5805134e45763a1ad65	210	Gene3D	G3DSA:1.10.274.20	-	174	197	2.4e-27	T	19-01-2026	IPR023144	Phenylalanine ammonia-lyase, shielding domain superfamily	-	MetaCyc:PWY-1121|MetaCyc:PWY-5048|MetaCyc:PWY-5883|MetaCyc:PWY-6444|MetaCyc:PWY-6457|MetaCyc:PWY-8157
KAL7931383.1_L-Aspartase-like_protein_[Trichoderma_chlorosporum]	b9277c064befb5805134e45763a1ad65	210	PANTHER	PTHR10362	HISTIDINE AMMONIA-LYASE	115	191	3.3e-31	T	19-01-2026	IPR001106	Aromatic amino acid lyase	-	MetaCyc:PWY-5028|MetaCyc:PWY-5030|Reactome:R-BTA-70921|Reactome:R-CEL-70921|Reactome:R-DDI-70921|Reactome:R-HSA-70921|Reactome:R-MMU-70921|Reactome:R-RNO-70921
KAJ2983861.1_hypothetical_protein_NQ176_g401_[Zarea_fungicola]	9e75a3e5f1029ad17590ffb47da54baf	703	Coils	Coil	Coil	357	377	-	T	19-01-2026	-	-	-	-
KAJ2983861.1_hypothetical_protein_NQ176_g401_[Zarea_fungicola]	9e75a3e5f1029ad17590ffb47da54baf	703	Gene3D	G3DSA:1.10.274.20	-	521	635	0	T	19-01-2026	IPR023144	Phenylalanine ammonia-lyase, shielding domain superfamily	-	MetaCyc:PWY-1121|MetaCyc:PWY-5048|MetaCyc:PWY-5883|MetaCyc:PWY-6444|MetaCyc:PWY-6457|MetaCyc:PWY-8157
KAJ2983861.1_hypothetical_protein_NQ176_g401_[Zarea_fungicola]	9e75a3e5f1029ad17590ffb47da54baf	703	Pfam	PF00221	Aromatic amino acid lyase	49	520	0	T	19-01-2026	IPR001106	Aromatic amino acid lyase	-	MetaCyc:PWY-5028|MetaCyc:PWY-5030|Reactome:R-BTA-70921|Reactome:R-CEL-70921|Reactome:R-DDI-70921|Reactome:R-HSA-70921|Reactome:R-MMU-70921|Reactome:R-RNO-70921
KAJ2983861.1_hypothetical_protein_NQ176_g401_[Zarea_fungicola]	9e75a3e5f1029ad17590ffb47da54baf	703	ProSitePatterns	PS00488	Phenylalanine and histidine ammonia-lyases signature.	195	211	-	T	19-01-2026	IPR022313	Phenylalanine/histidine ammonia-lyases, active site	GO:0016841(InterPro)	MetaCyc:PWY-5028|MetaCyc:PWY-5030|Reactome:R-BTA-70921|Reactome:R-CEL-70921|Reactome:R-DDI-70921|Reactome:R-HSA-70921|Reactome:R-MMU-70921|Reactome:R-RNO-70921
KAJ2983861.1_hypothetical_protein_NQ176_g401_[Zarea_fungicola]	9e75a3e5f1029ad17590ffb47da54baf	703	Gene3D	G3DSA:1.10.275.10	-	13	259	6e-82	T	19-01-2026	IPR024083	Fumarase/histidase, N-terminal	-	Reactome:R-BTA-70635|Reactome:R-BTA-70921|Reactome:R-CEL-70921|Reactome:R-CEL-71403|Reactome:R-CEL-9837999|Reactome:R-DDI-70921|Reactome:R-DDI-71403|Reactome:R-DDI-9837999|Reactome:R-DRE-71403|Reactome:R-GGA-187630|Reactome:R-GGA-70635|Reactome:R-HSA-70635|Reactome:R-HSA-70921|Reactome:R-HSA-71403|Reactome:R-HSA-9837999|Reactome:R-MMU-70635|Reactome:R-MMU-70921|Reactome:R-MMU-71403|Reactome:R-MMU…
KAJ2983861.1_hypothetical_protein_NQ176_g401_[Zarea_fungicola]	9e75a3e5f1029ad17590ffb47da54baf	703	PANTHER	PTHR10362	HISTIDINE AMMONIA-LYASE	40	699	0	T	19-01-2026	IPR001106	Aromatic amino acid lyase	-	MetaCyc:PWY-5028|MetaCyc:PWY-5030|Reactome:R-BTA-70921|Reactome:R-CEL-70921|Reactome:R-DDI-70921|Reactome:R-HSA-70921|Reactome:R-MMU-70921|Reactome:R-RNO-70921
KAJ2983861.1_hypothetical_protein_NQ176_g401_[Zarea_fungicola]	9e75a3e5f1029ad17590ffb47da54baf	703	NCBIfam	TIGR01226	phenylalanine ammonia-lyase	30	700	0	T	19-01-2026	IPR005922	Phenylalanine ammonia-lyase	GO:0005737(InterPro)|GO:0006559(InterPro)|GO:0016841(InterPro)	MetaCyc:PWY-1121|MetaCyc:PWY-5048|MetaCyc:PWY-5883|MetaCyc:PWY-6444|MetaCyc:PWY-6457|MetaCyc:PWY-8157
KAJ2983861.1_hypothetical_protein_NQ176_g401_[Zarea_fungicola]	9e75a3e5f1029ad17590ffb47da54baf	703	Gene3D	G3DSA:1.20.200.10	Fumarase/aspartase (Central domain)	263	697	0	T	19-01-2026	-	-	-	-
KAJ2983861.1_hypothetical_protein_NQ176_g401_[Zarea_fungicola]	9e75a3e5f1029ad17590ffb47da54baf	703	SUPERFAMILY	SSF48557	L-aspartase-like	31	700	0	T	19-01-2026	IPR008948	L-Aspartase-like	GO:0003824(InterPro)	Reactome:R-BTA-70635|Reactome:R-BTA-70921|Reactome:R-CEL-70921|Reactome:R-CEL-71403|Reactome:R-CEL-73817|Reactome:R-CEL-9837999|Reactome:R-DDI-70921|Reactome:R-DDI-71403|Reactome:R-DDI-9837999|Reactome:R-DRE-71403|Reactome:R-GGA-187630|Reactome:R-GGA-419140|Reactome:R-GGA-421203|Reactome:R-GGA-70635|Reactome:R-HSA-70635|Reactome:R-HSA-70921|Reactome:R-HSA-71403|Reactome:R-HSA-73817|Reactome:R-HSA…
KAJ2983861.1_hypothetical_protein_NQ176_g401_[Zarea_fungicola]	9e75a3e5f1029ad17590ffb47da54baf	703	CDD	cd00332	PAL-HAL	47	518	0	T	19-01-2026	IPR001106	Aromatic amino acid lyase	-	MetaCyc:PWY-5028|MetaCyc:PWY-5030|Reactome:R-BTA-70921|Reactome:R-CEL-70921|Reactome:R-DDI-70921|Reactome:R-HSA-70921|Reactome:R-MMU-70921|Reactome:R-RNO-70921
KAK0611834.1_L-Aspartase-like_protein_[Immersiella_caudata]	dda598da292fcf276a273cea6cd66589	738	Gene3D	G3DSA:1.20.200.10	Fumarase/aspartase (Central domain)	252	644	0	T	19-01-2026	-	-	-	-
KAK0611834.1_L-Aspartase-like_protein_[Immersiella_caudata]	dda598da292fcf276a273cea6cd66589	738	PANTHER	PTHR10362	HISTIDINE AMMONIA-LYASE	30	728	0	T	19-01-2026	IPR001106	Aromatic amino acid lyase	-	MetaCyc:PWY-5028|MetaCyc:PWY-5030|Reactome:R-BTA-70921|Reactome:R-CEL-70921|Reactome:R-DDI-70921|Reactome:R-HSA-70921|Reactome:R-MMU-70921|Reactome:R-RNO-70921
KAK0611834.1_L-Aspartase-like_protein_[Immersiella_caudata]	dda598da292fcf276a273cea6cd66589	738	NCBIfam	TIGR01226	phenylalanine ammonia-lyase	28	727	0	T	19-01-2026	IPR005922	Phenylalanine ammonia-lyase	GO:0005737(InterPro)|GO:0006559(InterPro)|GO:0016841(InterPro)	MetaCyc:PWY-1121|MetaCyc:PWY-5048|MetaCyc:PWY-5883|MetaCyc:PWY-6444|MetaCyc:PWY-6457|MetaCyc:PWY-8157
KAK0611834.1_L-Aspartase-like_protein_[Immersiella_caudata]	dda598da292fcf276a273cea6cd66589	738	Pfam	PF00221	Aromatic amino acid lyase	36	508	0	T	19-01-2026	IPR001106	Aromatic amino acid lyase	-	MetaCyc:PWY-5028|MetaCyc:PWY-5030|Reactome:R-BTA-70921|Reactome:R-CEL-70921|Reactome:R-DDI-70921|Reactome:R-HSA-70921|Reactome:R-MMU-70921|Reactome:R-RNO-70921
KAK0611834.1_L-Aspartase-like_protein_[Immersiella_caudata]	dda598da292fcf276a273cea6cd66589	738	MobiDBLite	mobidb-lite	consensus disorder prediction	663	694	-	T	19-01-2026	-	-	-	-
KAK0611834.1_L-Aspartase-like_protein_[Immersiella_caudata]	dda598da292fcf276a273cea6cd66589	738	Gene3D	G3DSA:1.10.275.10	-	3	248	7e-81	T	19-01-2026	IPR024083	Fumarase/histidase, N-terminal	-	Reactome:R-BTA-70635|Reactome:R-BTA-70921|Reactome:R-CEL-70921|Reactome:R-CEL-71403|Reactome:R-CEL-9837999|Reactome:R-DDI-70921|Reactome:R-DDI-71403|Reactome:R-DDI-9837999|Reactome:R-DRE-71403|Reactome:R-GGA-187630|Reactome:R-GGA-70635|Reactome:R-HSA-70635|Reactome:R-HSA-70921|Reactome:R-HSA-71403|Reactome:R-HSA-9837999|Reactome:R-MMU-70635|Reactome:R-MMU-70921|Reactome:R-MMU-71403|Reactome:R-MMU…
KAK0611834.1_L-Aspartase-like_protein_[Immersiella_caudata]	dda598da292fcf276a273cea6cd66589	738	MobiDBLite	mobidb-lite	consensus disorder prediction	657	696	-	T	19-01-2026	-	-	-	-
KAK0611834.1_L-Aspartase-like_protein_[Immersiella_caudata]	dda598da292fcf276a273cea6cd66589	738	CDD	cd00332	PAL-HAL	34	507	0	T	19-01-2026	IPR001106	Aromatic amino acid lyase	-	MetaCyc:PWY-5028|MetaCyc:PWY-5030|Reactome:R-BTA-70921|Reactome:R-CEL-70921|Reactome:R-DDI-70921|Reactome:R-HSA-70921|Reactome:R-MMU-70921|Reactome:R-RNO-70921
KAK0611834.1_L-Aspartase-like_protein_[Immersiella_caudata]	dda598da292fcf276a273cea6cd66589	738	Gene3D	G3DSA:1.10.274.20	-	510	619	0	T	19-01-2026	IPR023144	Phenylalanine ammonia-lyase, shielding domain superfamily	-	MetaCyc:PWY-1121|MetaCyc:PWY-5048|MetaCyc:PWY-5883|MetaCyc:PWY-6444|MetaCyc:PWY-6457|MetaCyc:PWY-8157
KAK0611834.1_L-Aspartase-like_protein_[Immersiella_caudata]	dda598da292fcf276a273cea6cd66589	738	SUPERFAMILY	SSF48557	L-aspartase-like	13	729	0	T	19-01-2026	IPR008948	L-Aspartase-like	GO:0003824(InterPro)	Reactome:R-BTA-70635|Reactome:R-BTA-70921|Reactome:R-CEL-70921|Reactome:R-CEL-71403|Reactome:R-CEL-73817|Reactome:R-CEL-9837999|Reactome:R-DDI-70921|Reactome:R-DDI-71403|Reactome:R-DDI-9837999|Reactome:R-DRE-71403|Reactome:R-GGA-187630|Reactome:R-GGA-419140|Reactome:R-GGA-421203|Reactome:R-GGA-70635|Reactome:R-HSA-70635|Reactome:R-HSA-70921|Reactome:R-HSA-71403|Reactome:R-HSA-73817|Reactome:R-HSA…
WP_017743049.1_HAL/PAL/TAL_family_ammonia-lyase_[Scytonema_hofmannii]	742e8612d16283fedef9e2eb1ddeca79	569	Gene3D	G3DSA:1.20.200.10	Fumarase/aspartase (Central domain)	229	568	1e-107	T	19-01-2026	-	-	-	-
WP_017743049.1_HAL/PAL/TAL_family_ammonia-lyase_[Scytonema_hofmannii]	742e8612d16283fedef9e2eb1ddeca79	569	PANTHER	PTHR10362	HISTIDINE AMMONIA-LYASE	24	494	5.9e-127	T	19-01-2026	IPR001106	Aromatic amino acid lyase	-	MetaCyc:PWY-5028|MetaCyc:PWY-5030|Reactome:R-BTA-70921|Reactome:R-CEL-70921|Reactome:R-DDI-70921|Reactome:R-HSA-70921|Reactome:R-MMU-70921|Reactome:R-RNO-70921
WP_017743049.1_HAL/PAL/TAL_family_ammonia-lyase_[Scytonema_hofmannii]	742e8612d16283fedef9e2eb1ddeca79	569	CDD	cd00332	PAL-HAL	35	493	0	T	19-01-2026	IPR001106	Aromatic amino acid lyase	-	MetaCyc:PWY-5028|MetaCyc:PWY-5030|Reactome:R-BTA-70921|Reactome:R-CEL-70921|Reactome:R-DDI-70921|Reactome:R-HSA-70921|Reactome:R-MMU-70921|Reactome:R-RNO-70921
WP_017743049.1_HAL/PAL/TAL_family_ammonia-lyase_[Scytonema_hofmannii]	742e8612d16283fedef9e2eb1ddeca79	569	FunFam	G3DSA:1.10.275.10:FF:000005	Histidine ammonia-lyase	26	227	8.6e-67	T	19-01-2026	-	-	-	-
WP_017743049.1_HAL/PAL/TAL_family_ammonia-lyase_[Scytonema_hofmannii]	742e8612d16283fedef9e2eb1ddeca79	569	SUPERFAMILY	SSF48557	L-aspartase-like	17	528	0	T	19-01-2026	IPR008948	L-Aspartase-like	GO:0003824(InterPro)	Reactome:R-BTA-70635|Reactome:R-BTA-70921|Reactome:R-CEL-70921|Reactome:R-CEL-71403|Reactome:R-CEL-73817|Reactome:R-CEL-9837999|Reactome:R-DDI-70921|Reactome:R-DDI-71403|Reactome:R-DDI-9837999|Reactome:R-DRE-71403|Reactome:R-GGA-187630|Reactome:R-GGA-419140|Reactome:R-GGA-421203|Reactome:R-GGA-70635|Reactome:R-HSA-70635|Reactome:R-HSA-70921|Reactome:R-HSA-71403|Reactome:R-HSA-73817|Reactome:R-HSA…
WP_017743049.1_HAL/PAL/TAL_family_ammonia-lyase_[Scytonema_hofmannii]	742e8612d16283fedef9e2eb1ddeca79	569	ProSitePatterns	PS00488	Phenylalanine and histidine ammonia-lyases signature.	166	182	-	T	19-01-2026	IPR022313	Phenylalanine/histidine ammonia-lyases, active site	GO:0016841(InterPro)	MetaCyc:PWY-5028|MetaCyc:PWY-5030|Reactome:R-BTA-70921|Reactome:R-CEL-70921|Reactome:R-DDI-70921|Reactome:R-HSA-70921|Reactome:R-MMU-70921|Reactome:R-RNO-70921
WP_017743049.1_HAL/PAL/TAL_family_ammonia-lyase_[Scytonema_hofmannii]	742e8612d16283fedef9e2eb1ddeca79	569	FunFam	G3DSA:1.20.200.10:FF:000012	Tyrosine ammonia-lyase	229	560	1.6e-115	T	19-01-2026	-	-	-	-
WP_017743049.1_HAL/PAL/TAL_family_ammonia-lyase_[Scytonema_hofmannii]	742e8612d16283fedef9e2eb1ddeca79	569	Pfam	PF00221	Aromatic amino acid lyase	36	519	0	T	19-01-2026	IPR001106	Aromatic amino acid lyase	-	MetaCyc:PWY-5028|MetaCyc:PWY-5030|Reactome:R-BTA-70921|Reactome:R-CEL-70921|Reactome:R-DDI-70921|Reactome:R-HSA-70921|Reactome:R-MMU-70921|Reactome:R-RNO-70921
WP_017743049.1_HAL/PAL/TAL_family_ammonia-lyase_[Scytonema_hofmannii]	742e8612d16283fedef9e2eb1ddeca79	569	Gene3D	G3DSA:1.10.275.10	-	28	228	1.1e-66	T	19-01-2026	IPR024083	Fumarase/histidase, N-terminal	-	Reactome:R-BTA-70635|Reactome:R-BTA-70921|Reactome:R-CEL-70921|Reactome:R-CEL-71403|Reactome:R-CEL-9837999|Reactome:R-DDI-70921|Reactome:R-DDI-71403|Reactome:R-DDI-9837999|Reactome:R-DRE-71403|Reactome:R-GGA-187630|Reactome:R-GGA-70635|Reactome:R-HSA-70635|Reactome:R-HSA-70921|Reactome:R-HSA-71403|Reactome:R-HSA-9837999|Reactome:R-MMU-70635|Reactome:R-MMU-70921|Reactome:R-MMU-71403|Reactome:R-MMU…
KAL8484160.1_hypothetical_protein_ACS0TY_026747_[Phlomoides_rotata]	fa04225fc65b3b0b0780e39add015d24	714	Pfam	PF00221	Aromatic amino acid lyase	61	531	5.4e-151	T	19-01-2026	IPR001106	Aromatic amino acid lyase	-	MetaCyc:PWY-5028|MetaCyc:PWY-5030|Reactome:R-BTA-70921|Reactome:R-CEL-70921|Reactome:R-DDI-70921|Reactome:R-HSA-70921|Reactome:R-MMU-70921|Reactome:R-RNO-70921
KAL8484160.1_hypothetical_protein_ACS0TY_026747_[Phlomoides_rotata]	fa04225fc65b3b0b0780e39add015d24	714	Gene3D	G3DSA:1.10.274.20	-	527	648	4.6e-236	T	19-01-2026	IPR023144	Phenylalanine ammonia-lyase, shielding domain superfamily	-	MetaCyc:PWY-1121|MetaCyc:PWY-5048|MetaCyc:PWY-5883|MetaCyc:PWY-6444|MetaCyc:PWY-6457|MetaCyc:PWY-8157
KAL8484160.1_hypothetical_protein_ACS0TY_026747_[Phlomoides_rotata]	fa04225fc65b3b0b0780e39add015d24	714	FunFam	G3DSA:1.20.200.10:FF:000009	Phenylalanine ammonia-lyase	261	578	1.2e-172	T	19-01-2026	-	-	-	-
KAL8484160.1_hypothetical_protein_ACS0TY_026747_[Phlomoides_rotata]	fa04225fc65b3b0b0780e39add015d24	714	CDD	cd00332	PAL-HAL	59	524	0	T	19-01-2026	IPR001106	Aromatic amino acid lyase	-	MetaCyc:PWY-5028|MetaCyc:PWY-5030|Reactome:R-BTA-70921|Reactome:R-CEL-70921|Reactome:R-DDI-70921|Reactome:R-HSA-70921|Reactome:R-MMU-70921|Reactome:R-RNO-70921
KAL8484160.1_hypothetical_protein_ACS0TY_026747_[Phlomoides_rotata]	fa04225fc65b3b0b0780e39add015d24	714	ProSitePatterns	PS00488	Phenylalanine and histidine ammonia-lyases signature.	196	212	-	T	19-01-2026	IPR022313	Phenylalanine/histidine ammonia-lyases, active site	GO:0016841(InterPro)	MetaCyc:PWY-5028|MetaCyc:PWY-5030|Reactome:R-BTA-70921|Reactome:R-CEL-70921|Reactome:R-DDI-70921|Reactome:R-HSA-70921|Reactome:R-MMU-70921|Reactome:R-RNO-70921
KAL8484160.1_hypothetical_protein_ACS0TY_026747_[Phlomoides_rotata]	fa04225fc65b3b0b0780e39add015d24	714	FunFam	G3DSA:1.10.274.20:FF:000001	Phenylalanine ammonia-lyase	527	648	3.1e-56	T	19-01-2026	-	-	-	-
KAL8484160.1_hypothetical_protein_ACS0TY_026747_[Phlomoides_rotata]	fa04225fc65b3b0b0780e39add015d24	714	Gene3D	G3DSA:1.10.275.10	-	14	260	3e-97	T	19-01-2026	IPR024083	Fumarase/histidase, N-terminal	-	Reactome:R-BTA-70635|Reactome:R-BTA-70921|Reactome:R-CEL-70921|Reactome:R-CEL-71403|Reactome:R-CEL-9837999|Reactome:R-DDI-70921|Reactome:R-DDI-71403|Reactome:R-DDI-9837999|Reactome:R-DRE-71403|Reactome:R-GGA-187630|Reactome:R-GGA-70635|Reactome:R-HSA-70635|Reactome:R-HSA-70921|Reactome:R-HSA-71403|Reactome:R-HSA-9837999|Reactome:R-MMU-70635|Reactome:R-MMU-70921|Reactome:R-MMU-71403|Reactome:R-MMU…
KAL8484160.1_hypothetical_protein_ACS0TY_026747_[Phlomoides_rotata]	fa04225fc65b3b0b0780e39add015d24	714	FunFam	G3DSA:1.10.275.10:FF:000009	Phenylalanine ammonia-lyase	14	260	5.5e-140	T	19-01-2026	-	-	-	-
KAL8484160.1_hypothetical_protein_ACS0TY_026747_[Phlomoides_rotata]	fa04225fc65b3b0b0780e39add015d24	714	NCBIfam	TIGR01226	phenylalanine ammonia-lyase	23	703	0	T	19-01-2026	IPR005922	Phenylalanine ammonia-lyase	GO:0005737(InterPro)|GO:0006559(InterPro)|GO:0016841(InterPro)	MetaCyc:PWY-1121|MetaCyc:PWY-5048|MetaCyc:PWY-5883|MetaCyc:PWY-6444|MetaCyc:PWY-6457|MetaCyc:PWY-8157
KAL8484160.1_hypothetical_protein_ACS0TY_026747_[Phlomoides_rotata]	fa04225fc65b3b0b0780e39add015d24	714	Gene3D	G3DSA:1.20.200.10	Fumarase/aspartase (Central domain)	261	708	4.6e-236	T	19-01-2026	-	-	-	-
KAL8484160.1_hypothetical_protein_ACS0TY_026747_[Phlomoides_rotata]	fa04225fc65b3b0b0780e39add015d24	714	SUPERFAMILY	SSF48557	L-aspartase-like	23	714	9.42e-257	T	19-01-2026	IPR008948	L-Aspartase-like	GO:0003824(InterPro)	Reactome:R-BTA-70635|Reactome:R-BTA-70921|Reactome:R-CEL-70921|Reactome:R-CEL-71403|Reactome:R-CEL-73817|Reactome:R-CEL-9837999|Reactome:R-DDI-70921|Reactome:R-DDI-71403|Reactome:R-DDI-9837999|Reactome:R-DRE-71403|Reactome:R-GGA-187630|Reactome:R-GGA-419140|Reactome:R-GGA-421203|Reactome:R-GGA-70635|Reactome:R-HSA-70635|Reactome:R-HSA-70921|Reactome:R-HSA-71403|Reactome:R-HSA-73817|Reactome:R-HSA…
KAL8484160.1_hypothetical_protein_ACS0TY_026747_[Phlomoides_rotata]	fa04225fc65b3b0b0780e39add015d24	714	PANTHER	PTHR10362	HISTIDINE AMMONIA-LYASE	23	714	0	T	19-01-2026	IPR001106	Aromatic amino acid lyase	-	MetaCyc:PWY-5028|MetaCyc:PWY-5030|Reactome:R-BTA-70921|Reactome:R-CEL-70921|Reactome:R-DDI-70921|Reactome:R-HSA-70921|Reactome:R-MMU-70921|Reactome:R-RNO-70921
KAK4445956.1_Phenylalanine/tyrosine_ammonia-lyase_[Podospora_aff._communis_PSN243]	9937f0c43b9cdd5e269f257492e77ca6	737	Gene3D	G3DSA:1.10.275.10	-	8	248	3.9e-78	T	19-01-2026	IPR024083	Fumarase/histidase, N-terminal	-	Reactome:R-BTA-70635|Reactome:R-BTA-70921|Reactome:R-CEL-70921|Reactome:R-CEL-71403|Reactome:R-CEL-9837999|Reactome:R-DDI-70921|Reactome:R-DDI-71403|Reactome:R-DDI-9837999|Reactome:R-DRE-71403|Reactome:R-GGA-187630|Reactome:R-GGA-70635|Reactome:R-HSA-70635|Reactome:R-HSA-70921|Reactome:R-HSA-71403|Reactome:R-HSA-9837999|Reactome:R-MMU-70635|Reactome:R-MMU-70921|Reactome:R-MMU-71403|Reactome:R-MMU…
KAK4445956.1_Phenylalanine/tyrosine_ammonia-lyase_[Podospora_aff._communis_PSN243]	9937f0c43b9cdd5e269f257492e77ca6	737	MobiDBLite	mobidb-lite	consensus disorder prediction	668	691	-	T	19-01-2026	-	-	-	-
KAK4445956.1_Phenylalanine/tyrosine_ammonia-lyase_[Podospora_aff._communis_PSN243]	9937f0c43b9cdd5e269f257492e77ca6	737	Coils	Coil	Coil	590	610	-	T	19-01-2026	-	-	-	-
KAK4445956.1_Phenylalanine/tyrosine_ammonia-lyase_[Podospora_aff._communis_PSN243]	9937f0c43b9cdd5e269f257492e77ca6	737	NCBIfam	TIGR01226	phenylalanine ammonia-lyase	30	726	0	T	19-01-2026	IPR005922	Phenylalanine ammonia-lyase	GO:0005737(InterPro)|GO:0006559(InterPro)|GO:0016841(InterPro)	MetaCyc:PWY-1121|MetaCyc:PWY-5048|MetaCyc:PWY-5883|MetaCyc:PWY-6444|MetaCyc:PWY-6457|MetaCyc:PWY-8157
KAK4445956.1_Phenylalanine/tyrosine_ammonia-lyase_[Podospora_aff._communis_PSN243]	9937f0c43b9cdd5e269f257492e77ca6	737	MobiDBLite	mobidb-lite	consensus disorder prediction	656	691	-	T	19-01-2026	-	-	-	-
KAK4445956.1_Phenylalanine/tyrosine_ammonia-lyase_[Podospora_aff._communis_PSN243]	9937f0c43b9cdd5e269f257492e77ca6	737	Gene3D	G3DSA:1.20.200.10	Fumarase/aspartase (Central domain)	252	643	0	T	19-01-2026	-	-	-	-
KAK4445956.1_Phenylalanine/tyrosine_ammonia-lyase_[Podospora_aff._communis_PSN243]	9937f0c43b9cdd5e269f257492e77ca6	737	PANTHER	PTHR10362	HISTIDINE AMMONIA-LYASE	31	727	0	T	19-01-2026	IPR001106	Aromatic amino acid lyase	-	MetaCyc:PWY-5028|MetaCyc:PWY-5030|Reactome:R-BTA-70921|Reactome:R-CEL-70921|Reactome:R-DDI-70921|Reactome:R-HSA-70921|Reactome:R-MMU-70921|Reactome:R-RNO-70921
KAK4445956.1_Phenylalanine/tyrosine_ammonia-lyase_[Podospora_aff._communis_PSN243]	9937f0c43b9cdd5e269f257492e77ca6	737	SUPERFAMILY	SSF48557	L-aspartase-like	15	728	0	T	19-01-2026	IPR008948	L-Aspartase-like	GO:0003824(InterPro)	Reactome:R-BTA-70635|Reactome:R-BTA-70921|Reactome:R-CEL-70921|Reactome:R-CEL-71403|Reactome:R-CEL-73817|Reactome:R-CEL-9837999|Reactome:R-DDI-70921|Reactome:R-DDI-71403|Reactome:R-DDI-9837999|Reactome:R-DRE-71403|Reactome:R-GGA-187630|Reactome:R-GGA-419140|Reactome:R-GGA-421203|Reactome:R-GGA-70635|Reactome:R-HSA-70635|Reactome:R-HSA-70921|Reactome:R-HSA-71403|Reactome:R-HSA-73817|Reactome:R-HSA…
KAK4445956.1_Phenylalanine/tyrosine_ammonia-lyase_[Podospora_aff._communis_PSN243]	9937f0c43b9cdd5e269f257492e77ca6	737	CDD	cd00332	PAL-HAL	34	507	0	T	19-01-2026	IPR001106	Aromatic amino acid lyase	-	MetaCyc:PWY-5028|MetaCyc:PWY-5030|Reactome:R-BTA-70921|Reactome:R-CEL-70921|Reactome:R-DDI-70921|Reactome:R-HSA-70921|Reactome:R-MMU-70921|Reactome:R-RNO-70921
KAK4445956.1_Phenylalanine/tyrosine_ammonia-lyase_[Podospora_aff._communis_PSN243]	9937f0c43b9cdd5e269f257492e77ca6	737	Gene3D	G3DSA:1.10.274.20	-	510	618	0	T	19-01-2026	IPR023144	Phenylalanine ammonia-lyase, shielding domain superfamily	-	MetaCyc:PWY-1121|MetaCyc:PWY-5048|MetaCyc:PWY-5883|MetaCyc:PWY-6444|MetaCyc:PWY-6457|MetaCyc:PWY-8157
KAK4445956.1_Phenylalanine/tyrosine_ammonia-lyase_[Podospora_aff._communis_PSN243]	9937f0c43b9cdd5e269f257492e77ca6	737	Pfam	PF00221	Aromatic amino acid lyase	36	509	0	T	19-01-2026	IPR001106	Aromatic amino acid lyase	-	MetaCyc:PWY-5028|MetaCyc:PWY-5030|Reactome:R-BTA-70921|Reactome:R-CEL-70921|Reactome:R-DDI-70921|Reactome:R-HSA-70921|Reactome:R-MMU-70921|Reactome:R-RNO-70921
WP_293080972.1_HAL/PAL/TAL_family_ammonia-lyase_[Moorena_sp._SIO3H5]	da3aa52ae3bee868dea2704b963ccb8e	573	CDD	cd00332	PAL-HAL	30	489	0	T	19-01-2026	IPR001106	Aromatic amino acid lyase	-	MetaCyc:PWY-5028|MetaCyc:PWY-5030|Reactome:R-BTA-70921|Reactome:R-CEL-70921|Reactome:R-DDI-70921|Reactome:R-HSA-70921|Reactome:R-MMU-70921|Reactome:R-RNO-70921
WP_293080972.1_HAL/PAL/TAL_family_ammonia-lyase_[Moorena_sp._SIO3H5]	da3aa52ae3bee868dea2704b963ccb8e	573	SUPERFAMILY	SSF48557	L-aspartase-like	19	540	0	T	19-01-2026	IPR008948	L-Aspartase-like	GO:0003824(InterPro)	Reactome:R-BTA-70635|Reactome:R-BTA-70921|Reactome:R-CEL-70921|Reactome:R-CEL-71403|Reactome:R-CEL-73817|Reactome:R-CEL-9837999|Reactome:R-DDI-70921|Reactome:R-DDI-71403|Reactome:R-DDI-9837999|Reactome:R-DRE-71403|Reactome:R-GGA-187630|Reactome:R-GGA-419140|Reactome:R-GGA-421203|Reactome:R-GGA-70635|Reactome:R-HSA-70635|Reactome:R-HSA-70921|Reactome:R-HSA-71403|Reactome:R-HSA-73817|Reactome:R-HSA…
WP_293080972.1_HAL/PAL/TAL_family_ammonia-lyase_[Moorena_sp._SIO3H5]	da3aa52ae3bee868dea2704b963ccb8e	573	Pfam	PF00221	Aromatic amino acid lyase	32	515	0	T	19-01-2026	IPR001106	Aromatic amino acid lyase	-	MetaCyc:PWY-5028|MetaCyc:PWY-5030|Reactome:R-BTA-70921|Reactome:R-CEL-70921|Reactome:R-DDI-70921|Reactome:R-HSA-70921|Reactome:R-MMU-70921|Reactome:R-RNO-70921
WP_293080972.1_HAL/PAL/TAL_family_ammonia-lyase_[Moorena_sp._SIO3H5]	da3aa52ae3bee868dea2704b963ccb8e	573	Gene3D	G3DSA:1.10.275.10	-	24	224	3.8e-67	T	19-01-2026	IPR024083	Fumarase/histidase, N-terminal	-	Reactome:R-BTA-70635|Reactome:R-BTA-70921|Reactome:R-CEL-70921|Reactome:R-CEL-71403|Reactome:R-CEL-9837999|Reactome:R-DDI-70921|Reactome:R-DDI-71403|Reactome:R-DDI-9837999|Reactome:R-DRE-71403|Reactome:R-GGA-187630|Reactome:R-GGA-70635|Reactome:R-HSA-70635|Reactome:R-HSA-70921|Reactome:R-HSA-71403|Reactome:R-HSA-9837999|Reactome:R-MMU-70635|Reactome:R-MMU-70921|Reactome:R-MMU-71403|Reactome:R-MMU…
WP_293080972.1_HAL/PAL/TAL_family_ammonia-lyase_[Moorena_sp._SIO3H5]	da3aa52ae3bee868dea2704b963ccb8e	573	FunFam	G3DSA:1.20.200.10:FF:000012	Tyrosine ammonia-lyase	225	556	2.1e-101	T	19-01-2026	-	-	-	-
WP_293080972.1_HAL/PAL/TAL_family_ammonia-lyase_[Moorena_sp._SIO3H5]	da3aa52ae3bee868dea2704b963ccb8e	573	PANTHER	PTHR10362	HISTIDINE AMMONIA-LYASE	23	490	2.1e-119	T	19-01-2026	IPR001106	Aromatic amino acid lyase	-	MetaCyc:PWY-5028|MetaCyc:PWY-5030|Reactome:R-BTA-70921|Reactome:R-CEL-70921|Reactome:R-DDI-70921|Reactome:R-HSA-70921|Reactome:R-MMU-70921|Reactome:R-RNO-70921
WP_293080972.1_HAL/PAL/TAL_family_ammonia-lyase_[Moorena_sp._SIO3H5]	da3aa52ae3bee868dea2704b963ccb8e	573	FunFam	G3DSA:1.10.275.10:FF:000005	Histidine ammonia-lyase	22	223	2e-65	T	19-01-2026	-	-	-	-
WP_293080972.1_HAL/PAL/TAL_family_ammonia-lyase_[Moorena_sp._SIO3H5]	da3aa52ae3bee868dea2704b963ccb8e	573	Gene3D	G3DSA:1.20.200.10	Fumarase/aspartase (Central domain)	225	568	1.5e-104	T	19-01-2026	-	-	-	-
WP_190457156.1_HAL/PAL/TAL_family_ammonia-lyase_[Cylindrospermum_sp._FACHB-282]	3d4a9efc24a6be2c5782649da6fecd1f	565	FunFam	G3DSA:1.20.200.10:FF:000012	Tyrosine ammonia-lyase	226	557	5.2e-115	T	19-01-2026	-	-	-	-
WP_190457156.1_HAL/PAL/TAL_family_ammonia-lyase_[Cylindrospermum_sp._FACHB-282]	3d4a9efc24a6be2c5782649da6fecd1f	565	SUPERFAMILY	SSF48557	L-aspartase-like	18	541	0	T	19-01-2026	IPR008948	L-Aspartase-like	GO:0003824(InterPro)	Reactome:R-BTA-70635|Reactome:R-BTA-70921|Reactome:R-CEL-70921|Reactome:R-CEL-71403|Reactome:R-CEL-73817|Reactome:R-CEL-9837999|Reactome:R-DDI-70921|Reactome:R-DDI-71403|Reactome:R-DDI-9837999|Reactome:R-DRE-71403|Reactome:R-GGA-187630|Reactome:R-GGA-419140|Reactome:R-GGA-421203|Reactome:R-GGA-70635|Reactome:R-HSA-70635|Reactome:R-HSA-70921|Reactome:R-HSA-71403|Reactome:R-HSA-73817|Reactome:R-HSA…
WP_190457156.1_HAL/PAL/TAL_family_ammonia-lyase_[Cylindrospermum_sp._FACHB-282]	3d4a9efc24a6be2c5782649da6fecd1f	565	Gene3D	G3DSA:1.20.200.10	Fumarase/aspartase (Central domain)	226	565	3.4e-111	T	19-01-2026	-	-	-	-
WP_190457156.1_HAL/PAL/TAL_family_ammonia-lyase_[Cylindrospermum_sp._FACHB-282]	3d4a9efc24a6be2c5782649da6fecd1f	565	Pfam	PF00221	Aromatic amino acid lyase	33	516	0	T	19-01-2026	IPR001106	Aromatic amino acid lyase	-	MetaCyc:PWY-5028|MetaCyc:PWY-5030|Reactome:R-BTA-70921|Reactome:R-CEL-70921|Reactome:R-DDI-70921|Reactome:R-HSA-70921|Reactome:R-MMU-70921|Reactome:R-RNO-70921
WP_190457156.1_HAL/PAL/TAL_family_ammonia-lyase_[Cylindrospermum_sp._FACHB-282]	3d4a9efc24a6be2c5782649da6fecd1f	565	ProSitePatterns	PS00488	Phenylalanine and histidine ammonia-lyases signature.	163	179	-	T	19-01-2026	IPR022313	Phenylalanine/histidine ammonia-lyases, active site	GO:0016841(InterPro)	MetaCyc:PWY-5028|MetaCyc:PWY-5030|Reactome:R-BTA-70921|Reactome:R-CEL-70921|Reactome:R-DDI-70921|Reactome:R-HSA-70921|Reactome:R-MMU-70921|Reactome:R-RNO-70921
WP_190457156.1_HAL/PAL/TAL_family_ammonia-lyase_[Cylindrospermum_sp._FACHB-282]	3d4a9efc24a6be2c5782649da6fecd1f	565	CDD	cd00332	PAL-HAL	32	490	0	T	19-01-2026	IPR001106	Aromatic amino acid lyase	-	MetaCyc:PWY-5028|MetaCyc:PWY-5030|Reactome:R-BTA-70921|Reactome:R-CEL-70921|Reactome:R-DDI-70921|Reactome:R-HSA-70921|Reactome:R-MMU-70921|Reactome:R-RNO-70921
WP_190457156.1_HAL/PAL/TAL_family_ammonia-lyase_[Cylindrospermum_sp._FACHB-282]	3d4a9efc24a6be2c5782649da6fecd1f	565	Gene3D	G3DSA:1.10.275.10	-	26	225	4.5e-67	T	19-01-2026	IPR024083	Fumarase/histidase, N-terminal	-	Reactome:R-BTA-70635|Reactome:R-BTA-70921|Reactome:R-CEL-70921|Reactome:R-CEL-71403|Reactome:R-CEL-9837999|Reactome:R-DDI-70921|Reactome:R-DDI-71403|Reactome:R-DDI-9837999|Reactome:R-DRE-71403|Reactome:R-GGA-187630|Reactome:R-GGA-70635|Reactome:R-HSA-70635|Reactome:R-HSA-70921|Reactome:R-HSA-71403|Reactome:R-HSA-9837999|Reactome:R-MMU-70635|Reactome:R-MMU-70921|Reactome:R-MMU-71403|Reactome:R-MMU…
WP_190457156.1_HAL/PAL/TAL_family_ammonia-lyase_[Cylindrospermum_sp._FACHB-282]	3d4a9efc24a6be2c5782649da6fecd1f	565	FunFam	G3DSA:1.10.275.10:FF:000005	Histidine ammonia-lyase	23	224	1.5e-67	T	19-01-2026	-	-	-	-
WP_190457156.1_HAL/PAL/TAL_family_ammonia-lyase_[Cylindrospermum_sp._FACHB-282]	3d4a9efc24a6be2c5782649da6fecd1f	565	PANTHER	PTHR10362	HISTIDINE AMMONIA-LYASE	22	491	1.1e-129	T	19-01-2026	IPR001106	Aromatic amino acid lyase	-	MetaCyc:PWY-5028|MetaCyc:PWY-5030|Reactome:R-BTA-70921|Reactome:R-CEL-70921|Reactome:R-DDI-70921|Reactome:R-HSA-70921|Reactome:R-MMU-70921|Reactome:R-RNO-70921
KAL7095823.1_hypothetical_protein_ACP275_10G047000_[Erythranthe_tilingii]	052ab2557d5ab98045ca61a60786a8cf	714	FunFam	G3DSA:1.10.274.20:FF:000001	Phenylalanine ammonia-lyase	527	648	8.1e-65	T	19-01-2026	-	-	-	-
KAL7095823.1_hypothetical_protein_ACP275_10G047000_[Erythranthe_tilingii]	052ab2557d5ab98045ca61a60786a8cf	714	CDD	cd00332	PAL-HAL	59	524	0	T	19-01-2026	IPR001106	Aromatic amino acid lyase	-	MetaCyc:PWY-5028|MetaCyc:PWY-5030|Reactome:R-BTA-70921|Reactome:R-CEL-70921|Reactome:R-DDI-70921|Reactome:R-HSA-70921|Reactome:R-MMU-70921|Reactome:R-RNO-70921
KAL7095823.1_hypothetical_protein_ACP275_10G047000_[Erythranthe_tilingii]	052ab2557d5ab98045ca61a60786a8cf	714	ProSitePatterns	PS00488	Phenylalanine and histidine ammonia-lyases signature.	196	212	-	T	19-01-2026	IPR022313	Phenylalanine/histidine ammonia-lyases, active site	GO:0016841(InterPro)	MetaCyc:PWY-5028|MetaCyc:PWY-5030|Reactome:R-BTA-70921|Reactome:R-CEL-70921|Reactome:R-DDI-70921|Reactome:R-HSA-70921|Reactome:R-MMU-70921|Reactome:R-RNO-70921
KAL7095823.1_hypothetical_protein_ACP275_10G047000_[Erythranthe_tilingii]	052ab2557d5ab98045ca61a60786a8cf	714	Gene3D	G3DSA:1.20.200.10	Fumarase/aspartase (Central domain)	261	708	3.2e-239	T	19-01-2026	-	-	-	-
KAL7095823.1_hypothetical_protein_ACP275_10G047000_[Erythranthe_tilingii]	052ab2557d5ab98045ca61a60786a8cf	714	FunFam	G3DSA:1.20.200.10:FF:000009	Phenylalanine ammonia-lyase	261	573	2.1e-171	T	19-01-2026	-	-	-	-
KAL7095823.1_hypothetical_protein_ACP275_10G047000_[Erythranthe_tilingii]	052ab2557d5ab98045ca61a60786a8cf	714	FunFam	G3DSA:1.10.275.10:FF:000009	Phenylalanine ammonia-lyase	14	260	3e-137	T	19-01-2026	-	-	-	-
KAL7095823.1_hypothetical_protein_ACP275_10G047000_[Erythranthe_tilingii]	052ab2557d5ab98045ca61a60786a8cf	714	SUPERFAMILY	SSF48557	L-aspartase-like	23	714	8.63e-256	T	19-01-2026	IPR008948	L-Aspartase-like	GO:0003824(InterPro)	Reactome:R-BTA-70635|Reactome:R-BTA-70921|Reactome:R-CEL-70921|Reactome:R-CEL-71403|Reactome:R-CEL-73817|Reactome:R-CEL-9837999|Reactome:R-DDI-70921|Reactome:R-DDI-71403|Reactome:R-DDI-9837999|Reactome:R-DRE-71403|Reactome:R-GGA-187630|Reactome:R-GGA-419140|Reactome:R-GGA-421203|Reactome:R-GGA-70635|Reactome:R-HSA-70635|Reactome:R-HSA-70921|Reactome:R-HSA-71403|Reactome:R-HSA-73817|Reactome:R-HSA…
KAL7095823.1_hypothetical_protein_ACP275_10G047000_[Erythranthe_tilingii]	052ab2557d5ab98045ca61a60786a8cf	714	Gene3D	G3DSA:1.10.274.20	-	527	648	3.2e-239	T	19-01-2026	IPR023144	Phenylalanine ammonia-lyase, shielding domain superfamily	-	MetaCyc:PWY-1121|MetaCyc:PWY-5048|MetaCyc:PWY-5883|MetaCyc:PWY-6444|MetaCyc:PWY-6457|MetaCyc:PWY-8157
KAL7095823.1_hypothetical_protein_ACP275_10G047000_[Erythranthe_tilingii]	052ab2557d5ab98045ca61a60786a8cf	714	Gene3D	G3DSA:1.10.275.10	-	14	260	2.9e-95	T	19-01-2026	IPR024083	Fumarase/histidase, N-terminal	-	Reactome:R-BTA-70635|Reactome:R-BTA-70921|Reactome:R-CEL-70921|Reactome:R-CEL-71403|Reactome:R-CEL-9837999|Reactome:R-DDI-70921|Reactome:R-DDI-71403|Reactome:R-DDI-9837999|Reactome:R-DRE-71403|Reactome:R-GGA-187630|Reactome:R-GGA-70635|Reactome:R-HSA-70635|Reactome:R-HSA-70921|Reactome:R-HSA-71403|Reactome:R-HSA-9837999|Reactome:R-MMU-70635|Reactome:R-MMU-70921|Reactome:R-MMU-71403|Reactome:R-MMU…
KAL7095823.1_hypothetical_protein_ACP275_10G047000_[Erythranthe_tilingii]	052ab2557d5ab98045ca61a60786a8cf	714	Pfam	PF00221	Aromatic amino acid lyase	61	530	1.2e-146	T	19-01-2026	IPR001106	Aromatic amino acid lyase	-	MetaCyc:PWY-5028|MetaCyc:PWY-5030|Reactome:R-BTA-70921|Reactome:R-CEL-70921|Reactome:R-DDI-70921|Reactome:R-HSA-70921|Reactome:R-MMU-70921|Reactome:R-RNO-70921
KAL7095823.1_hypothetical_protein_ACP275_10G047000_[Erythranthe_tilingii]	052ab2557d5ab98045ca61a60786a8cf	714	NCBIfam	TIGR01226	phenylalanine ammonia-lyase	23	704	0	T	19-01-2026	IPR005922	Phenylalanine ammonia-lyase	GO:0005737(InterPro)|GO:0006559(InterPro)|GO:0016841(InterPro)	MetaCyc:PWY-1121|MetaCyc:PWY-5048|MetaCyc:PWY-5883|MetaCyc:PWY-6444|MetaCyc:PWY-6457|MetaCyc:PWY-8157
KAL7095823.1_hypothetical_protein_ACP275_10G047000_[Erythranthe_tilingii]	052ab2557d5ab98045ca61a60786a8cf	714	PANTHER	PTHR10362	HISTIDINE AMMONIA-LYASE	23	714	0	T	19-01-2026	IPR001106	Aromatic amino acid lyase	-	MetaCyc:PWY-5028|MetaCyc:PWY-5030|Reactome:R-BTA-70921|Reactome:R-CEL-70921|Reactome:R-DDI-70921|Reactome:R-HSA-70921|Reactome:R-MMU-70921|Reactome:R-RNO-70921
Glycine_max_PAL_2.1	8b478b5a3c2439db70f4e144530fc3a8	717	CDD	cd00332	PAL-HAL	62	527	0	T	19-01-2026	IPR001106	Aromatic amino acid lyase	-	MetaCyc:PWY-5028|MetaCyc:PWY-5030|Reactome:R-BTA-70921|Reactome:R-CEL-70921|Reactome:R-DDI-70921|Reactome:R-HSA-70921|Reactome:R-MMU-70921|Reactome:R-RNO-70921
Glycine_max_PAL_2.1	8b478b5a3c2439db70f4e144530fc3a8	717	ProSitePatterns	PS00488	Phenylalanine and histidine ammonia-lyases signature.	199	215	-	T	19-01-2026	IPR022313	Phenylalanine/histidine ammonia-lyases, active site	GO:0016841(InterPro)	MetaCyc:PWY-5028|MetaCyc:PWY-5030|Reactome:R-BTA-70921|Reactome:R-CEL-70921|Reactome:R-DDI-70921|Reactome:R-HSA-70921|Reactome:R-MMU-70921|Reactome:R-RNO-70921
Glycine_max_PAL_2.1	8b478b5a3c2439db70f4e144530fc3a8	717	Gene3D	G3DSA:1.20.200.10	Fumarase/aspartase (Central domain)	264	712	0	T	19-01-2026	-	-	-	-
Glycine_max_PAL_2.1	8b478b5a3c2439db70f4e144530fc3a8	717	Pfam	PF00221	Aromatic amino acid lyase	64	544	0	T	19-01-2026	IPR001106	Aromatic amino acid lyase	-	MetaCyc:PWY-5028|MetaCyc:PWY-5030|Reactome:R-BTA-70921|Reactome:R-CEL-70921|Reactome:R-DDI-70921|Reactome:R-HSA-70921|Reactome:R-MMU-70921|Reactome:R-RNO-70921
Glycine_max_PAL_2.1	8b478b5a3c2439db70f4e144530fc3a8	717	Gene3D	G3DSA:1.10.275.10	-	17	263	2.1e-97	T	19-01-2026	IPR024083	Fumarase/histidase, N-terminal	-	Reactome:R-BTA-70635|Reactome:R-BTA-70921|Reactome:R-CEL-70921|Reactome:R-CEL-71403|Reactome:R-CEL-9837999|Reactome:R-DDI-70921|Reactome:R-DDI-71403|Reactome:R-DDI-9837999|Reactome:R-DRE-71403|Reactome:R-GGA-187630|Reactome:R-GGA-70635|Reactome:R-HSA-70635|Reactome:R-HSA-70921|Reactome:R-HSA-71403|Reactome:R-HSA-9837999|Reactome:R-MMU-70635|Reactome:R-MMU-70921|Reactome:R-MMU-71403|Reactome:R-MMU…
Glycine_max_PAL_2.1	8b478b5a3c2439db70f4e144530fc3a8	717	PANTHER	PTHR10362	HISTIDINE AMMONIA-LYASE	26	717	0	T	19-01-2026	IPR001106	Aromatic amino acid lyase	-	MetaCyc:PWY-5028|MetaCyc:PWY-5030|Reactome:R-BTA-70921|Reactome:R-CEL-70921|Reactome:R-DDI-70921|Reactome:R-HSA-70921|Reactome:R-MMU-70921|Reactome:R-RNO-70921
Glycine_max_PAL_2.1	8b478b5a3c2439db70f4e144530fc3a8	717	NCBIfam	TIGR01226	phenylalanine ammonia-lyase	26	706	0	T	19-01-2026	IPR005922	Phenylalanine ammonia-lyase	GO:0005737(InterPro)|GO:0006559(InterPro)|GO:0016841(InterPro)	MetaCyc:PWY-1121|MetaCyc:PWY-5048|MetaCyc:PWY-5883|MetaCyc:PWY-6444|MetaCyc:PWY-6457|MetaCyc:PWY-8157
Glycine_max_PAL_2.1	8b478b5a3c2439db70f4e144530fc3a8	717	Gene3D	G3DSA:1.10.274.20	-	530	651	0	T	19-01-2026	IPR023144	Phenylalanine ammonia-lyase, shielding domain superfamily	-	MetaCyc:PWY-1121|MetaCyc:PWY-5048|MetaCyc:PWY-5883|MetaCyc:PWY-6444|MetaCyc:PWY-6457|MetaCyc:PWY-8157
Glycine_max_PAL_2.1	8b478b5a3c2439db70f4e144530fc3a8	717	FunFam	G3DSA:1.10.274.20:FF:000001	Phenylalanine ammonia-lyase	530	651	2.4e-63	T	19-01-2026	-	-	-	-
Glycine_max_PAL_2.1	8b478b5a3c2439db70f4e144530fc3a8	717	FunFam	G3DSA:1.10.275.10:FF:000009	Phenylalanine ammonia-lyase	17	263	0	T	19-01-2026	-	-	-	-
Glycine_max_PAL_2.1	8b478b5a3c2439db70f4e144530fc3a8	717	SUPERFAMILY	SSF48557	L-aspartase-like	26	717	0	T	19-01-2026	IPR008948	L-Aspartase-like	GO:0003824(InterPro)	Reactome:R-BTA-70635|Reactome:R-BTA-70921|Reactome:R-CEL-70921|Reactome:R-CEL-71403|Reactome:R-CEL-73817|Reactome:R-CEL-9837999|Reactome:R-DDI-70921|Reactome:R-DDI-71403|Reactome:R-DDI-9837999|Reactome:R-DRE-71403|Reactome:R-GGA-187630|Reactome:R-GGA-419140|Reactome:R-GGA-421203|Reactome:R-GGA-70635|Reactome:R-HSA-70635|Reactome:R-HSA-70921|Reactome:R-HSA-71403|Reactome:R-HSA-73817|Reactome:R-HSA…
Glycine_max_PAL_2.1	8b478b5a3c2439db70f4e144530fc3a8	717	FunFam	G3DSA:1.20.200.10:FF:000009	Phenylalanine ammonia-lyase	264	571	0	T	19-01-2026	-	-	-	-
WP_219906873.1_aromatic_amino_acid_lyase_[Enhygromyxa_salina]	5da16c0d510cd8fe7dd86b23052f9663	1068	CDD	cd00332	PAL-HAL	12	471	0	T	19-01-2026	IPR001106	Aromatic amino acid lyase	-	MetaCyc:PWY-5028|MetaCyc:PWY-5030|Reactome:R-BTA-70921|Reactome:R-CEL-70921|Reactome:R-DDI-70921|Reactome:R-HSA-70921|Reactome:R-MMU-70921|Reactome:R-RNO-70921
WP_219906873.1_aromatic_amino_acid_lyase_[Enhygromyxa_salina]	5da16c0d510cd8fe7dd86b23052f9663	1068	Gene3D	G3DSA:1.20.200.10	Fumarase/aspartase (Central domain)	207	550	8.9e-107	T	19-01-2026	-	-	-	-
WP_219906873.1_aromatic_amino_acid_lyase_[Enhygromyxa_salina]	5da16c0d510cd8fe7dd86b23052f9663	1068	PANTHER	PTHR10362	HISTIDINE AMMONIA-LYASE	5	473	3.1e-126	T	19-01-2026	IPR001106	Aromatic amino acid lyase	-	MetaCyc:PWY-5028|MetaCyc:PWY-5030|Reactome:R-BTA-70921|Reactome:R-CEL-70921|Reactome:R-DDI-70921|Reactome:R-HSA-70921|Reactome:R-MMU-70921|Reactome:R-RNO-70921
WP_219906873.1_aromatic_amino_acid_lyase_[Enhygromyxa_salina]	5da16c0d510cd8fe7dd86b23052f9663	1068	MobiDBLite	mobidb-lite	consensus disorder prediction	555	577	-	T	19-01-2026	-	-	-	-
WP_219906873.1_aromatic_amino_acid_lyase_[Enhygromyxa_salina]	5da16c0d510cd8fe7dd86b23052f9663	1068	Phobius	NON_CYTOPLASMIC_DOMAIN	Region of a membrane-bound protein predicted to be outside the membrane, in the extracellular region.	832	1068	-	T	19-01-2026	-	-	-	-
WP_219906873.1_aromatic_amino_acid_lyase_[Enhygromyxa_salina]	5da16c0d510cd8fe7dd86b23052f9663	1068	Gene3D	G3DSA:3.40.50.12780	-	568	969	4.2e-129	T	19-01-2026	IPR042099	ANL, N-terminal domain	-	Reactome:R-BTA-75876|Reactome:R-BTA-77111|Reactome:R-BTA-77289|Reactome:R-CEL-77111|Reactome:R-DDI-2046105|Reactome:R-DDI-2046106|Reactome:R-DDI-2151201|Reactome:R-DDI-71384|Reactome:R-DDI-75876|Reactome:R-DDI-77111|Reactome:R-DME-71384|Reactome:R-DME-75876|Reactome:R-DRE-77111|Reactome:R-DRE-77289|Reactome:R-HSA-159418|Reactome:R-HSA-177128|Reactome:R-HSA-177135|Reactome:R-HSA-177162|Reactome:R-…
WP_219906873.1_aromatic_amino_acid_lyase_[Enhygromyxa_salina]	5da16c0d510cd8fe7dd86b23052f9663	1068	Phobius	TRANSMEMBRANE	Region of a membrane-bound protein predicted to be embedded in the membrane.	812	831	-	T	19-01-2026	-	-	-	-
WP_219906873.1_aromatic_amino_acid_lyase_[Enhygromyxa_salina]	5da16c0d510cd8fe7dd86b23052f9663	1068	MobiDBLite	mobidb-lite	consensus disorder prediction	559	573	-	T	19-01-2026	-	-	-	-
WP_219906873.1_aromatic_amino_acid_lyase_[Enhygromyxa_salina]	5da16c0d510cd8fe7dd86b23052f9663	1068	SUPERFAMILY	SSF48557	L-aspartase-like	5	561	0	T	19-01-2026	IPR008948	L-Aspartase-like	GO:0003824(InterPro)	Reactome:R-BTA-70635|Reactome:R-BTA-70921|Reactome:R-CEL-70921|Reactome:R-CEL-71403|Reactome:R-CEL-73817|Reactome:R-CEL-9837999|Reactome:R-DDI-70921|Reactome:R-DDI-71403|Reactome:R-DDI-9837999|Reactome:R-DRE-71403|Reactome:R-GGA-187630|Reactome:R-GGA-419140|Reactome:R-GGA-421203|Reactome:R-GGA-70635|Reactome:R-HSA-70635|Reactome:R-HSA-70921|Reactome:R-HSA-71403|Reactome:R-HSA-73817|Reactome:R-HSA…
WP_219906873.1_aromatic_amino_acid_lyase_[Enhygromyxa_salina]	5da16c0d510cd8fe7dd86b23052f9663	1068	SUPERFAMILY	SSF56801	Acetyl-CoA synthetase-like	568	1067	0	T	19-01-2026	-	-	-	-
WP_219906873.1_aromatic_amino_acid_lyase_[Enhygromyxa_salina]	5da16c0d510cd8fe7dd86b23052f9663	1068	ProSitePatterns	PS00455	Putative AMP-binding domain signature.	732	743	-	T	19-01-2026	IPR020845	AMP-binding, conserved site	-	Reactome:R-BTA-75876|Reactome:R-BTA-77111|Reactome:R-BTA-77289|Reactome:R-CEL-77111|Reactome:R-DDI-2046105|Reactome:R-DDI-2046106|Reactome:R-DDI-2151201|Reactome:R-DDI-71384|Reactome:R-DDI-75876|Reactome:R-DDI-77111|Reactome:R-DME-71384|Reactome:R-DRE-77111|Reactome:R-DRE-77289|Reactome:R-HSA-159418|Reactome:R-HSA-177128|Reactome:R-HSA-177135|Reactome:R-HSA-177162|Reactome:R-HSA-193368|Reactome:R…
WP_219906873.1_aromatic_amino_acid_lyase_[Enhygromyxa_salina]	5da16c0d510cd8fe7dd86b23052f9663	1068	FunFam	G3DSA:1.10.275.10:FF:000005	Histidine ammonia-lyase	4	205	1e-63	T	19-01-2026	-	-	-	-
WP_219906873.1_aromatic_amino_acid_lyase_[Enhygromyxa_salina]	5da16c0d510cd8fe7dd86b23052f9663	1068	Phobius	CYTOPLASMIC_DOMAIN	Region of a membrane-bound protein predicted to be outside the membrane, in the cytoplasm.	801	811	-	T	19-01-2026	-	-	-	-
WP_219906873.1_aromatic_amino_acid_lyase_[Enhygromyxa_salina]	5da16c0d510cd8fe7dd86b23052f9663	1068	Phobius	TRANSMEMBRANE	Region of a membrane-bound protein predicted to be embedded in the membrane.	771	800	-	T	19-01-2026	-	-	-	-
WP_219906873.1_aromatic_amino_acid_lyase_[Enhygromyxa_salina]	5da16c0d510cd8fe7dd86b23052f9663	1068	Gene3D	G3DSA:1.10.275.10	-	6	206	5.3e-70	T	19-01-2026	IPR024083	Fumarase/histidase, N-terminal	-	Reactome:R-BTA-70635|Reactome:R-BTA-70921|Reactome:R-CEL-70921|Reactome:R-CEL-71403|Reactome:R-CEL-9837999|Reactome:R-DDI-70921|Reactome:R-DDI-71403|Reactome:R-DDI-9837999|Reactome:R-DRE-71403|Reactome:R-GGA-187630|Reactome:R-GGA-70635|Reactome:R-HSA-70635|Reactome:R-HSA-70921|Reactome:R-HSA-71403|Reactome:R-HSA-9837999|Reactome:R-MMU-70635|Reactome:R-MMU-70921|Reactome:R-MMU-71403|Reactome:R-MMU…
WP_219906873.1_aromatic_amino_acid_lyase_[Enhygromyxa_salina]	5da16c0d510cd8fe7dd86b23052f9663	1068	CDD	cd05936	FC-FACS_FadD_like	581	1065	0	T	19-01-2026	-	-	-	-
WP_219906873.1_aromatic_amino_acid_lyase_[Enhygromyxa_salina]	5da16c0d510cd8fe7dd86b23052f9663	1068	Pfam	PF00501	AMP-binding enzyme	585	932	1.3e-100	T	19-01-2026	IPR000873	AMP-dependent synthetase/ligase domain	-	Reactome:R-BTA-75876|Reactome:R-BTA-77111|Reactome:R-BTA-77289|Reactome:R-CEL-77111|Reactome:R-DDI-2046105|Reactome:R-DDI-2046106|Reactome:R-DDI-2151201|Reactome:R-DDI-71384|Reactome:R-DDI-75876|Reactome:R-DDI-77111|Reactome:R-DME-71384|Reactome:R-DME-75876|Reactome:R-DRE-77111|Reactome:R-DRE-77289|Reactome:R-HSA-159418|Reactome:R-HSA-177128|Reactome:R-HSA-177135|Reactome:R-HSA-177162|Reactome:R-…
WP_219906873.1_aromatic_amino_acid_lyase_[Enhygromyxa_salina]	5da16c0d510cd8fe7dd86b23052f9663	1068	Gene3D	G3DSA:3.30.300.30	-	970	1068	3e-29	T	19-01-2026	IPR045851	AMP-binding enzyme, C-terminal domain superfamily	-	Reactome:R-BTA-75876|Reactome:R-BTA-77111|Reactome:R-BTA-77289|Reactome:R-CEL-77111|Reactome:R-DDI-2151201|Reactome:R-DDI-71384|Reactome:R-DDI-77111|Reactome:R-DME-71384|Reactome:R-DRE-77111|Reactome:R-DRE-77289|Reactome:R-HSA-159418|Reactome:R-HSA-177128|Reactome:R-HSA-177135|Reactome:R-HSA-177162|Reactome:R-HSA-193368|Reactome:R-HSA-193775|Reactome:R-HSA-1989781|Reactome:R-HSA-2142753|Reactome:…
WP_219906873.1_aromatic_amino_acid_lyase_[Enhygromyxa_salina]	5da16c0d510cd8fe7dd86b23052f9663	1068	Phobius	NON_CYTOPLASMIC_DOMAIN	Region of a membrane-bound protein predicted to be outside the membrane, in the extracellular region.	1	770	-	T	19-01-2026	-	-	-	-
WP_219906873.1_aromatic_amino_acid_lyase_[Enhygromyxa_salina]	5da16c0d510cd8fe7dd86b23052f9663	1068	ProSitePatterns	PS00488	Phenylalanine and histidine ammonia-lyases signature.	144	160	-	T	19-01-2026	IPR022313	Phenylalanine/histidine ammonia-lyases, active site	GO:0016841(InterPro)	MetaCyc:PWY-5028|MetaCyc:PWY-5030|Reactome:R-BTA-70921|Reactome:R-CEL-70921|Reactome:R-DDI-70921|Reactome:R-HSA-70921|Reactome:R-MMU-70921|Reactome:R-RNO-70921
WP_219906873.1_aromatic_amino_acid_lyase_[Enhygromyxa_salina]	5da16c0d510cd8fe7dd86b23052f9663	1068	Pfam	PF13193	AMP-binding enzyme C-terminal domain	983	1058	1.8e-14	T	19-01-2026	IPR025110	AMP-binding enzyme, C-terminal domain	-	Reactome:R-BTA-75876|Reactome:R-BTA-77111|Reactome:R-BTA-77289|Reactome:R-CEL-77111|Reactome:R-DDI-2151201|Reactome:R-DDI-71384|Reactome:R-DDI-77111|Reactome:R-DME-71384|Reactome:R-DRE-77289|Reactome:R-HSA-159418|Reactome:R-HSA-177128|Reactome:R-HSA-177135|Reactome:R-HSA-177162|Reactome:R-HSA-193368|Reactome:R-HSA-193775|Reactome:R-HSA-1989781|Reactome:R-HSA-2142753|Reactome:R-HSA-2151201|Reactom…
WP_219906873.1_aromatic_amino_acid_lyase_[Enhygromyxa_salina]	5da16c0d510cd8fe7dd86b23052f9663	1068	Pfam	PF00221	Aromatic amino acid lyase	14	497	0	T	19-01-2026	IPR001106	Aromatic amino acid lyase	-	MetaCyc:PWY-5028|MetaCyc:PWY-5030|Reactome:R-BTA-70921|Reactome:R-CEL-70921|Reactome:R-DDI-70921|Reactome:R-HSA-70921|Reactome:R-MMU-70921|Reactome:R-RNO-70921
QSZ37507.1_hypothetical_protein_DSL72_008605_[Monilinia_vaccinii-corymbosi]	c4894cb3a273337c0f28dda3a76a6b63	727	NCBIfam	TIGR01226	phenylalanine ammonia-lyase	26	702	0	T	19-01-2026	IPR005922	Phenylalanine ammonia-lyase	GO:0005737(InterPro)|GO:0006559(InterPro)|GO:0016841(InterPro)	MetaCyc:PWY-1121|MetaCyc:PWY-5048|MetaCyc:PWY-5883|MetaCyc:PWY-6444|MetaCyc:PWY-6457|MetaCyc:PWY-8157
QSZ37507.1_hypothetical_protein_DSL72_008605_[Monilinia_vaccinii-corymbosi]	c4894cb3a273337c0f28dda3a76a6b63	727	SUPERFAMILY	SSF48557	L-aspartase-like	10	703	0	T	19-01-2026	IPR008948	L-Aspartase-like	GO:0003824(InterPro)	Reactome:R-BTA-70635|Reactome:R-BTA-70921|Reactome:R-CEL-70921|Reactome:R-CEL-71403|Reactome:R-CEL-73817|Reactome:R-CEL-9837999|Reactome:R-DDI-70921|Reactome:R-DDI-71403|Reactome:R-DDI-9837999|Reactome:R-DRE-71403|Reactome:R-GGA-187630|Reactome:R-GGA-419140|Reactome:R-GGA-421203|Reactome:R-GGA-70635|Reactome:R-HSA-70635|Reactome:R-HSA-70921|Reactome:R-HSA-71403|Reactome:R-HSA-73817|Reactome:R-HSA…
QSZ37507.1_hypothetical_protein_DSL72_008605_[Monilinia_vaccinii-corymbosi]	c4894cb3a273337c0f28dda3a76a6b63	727	CDD	cd00332	PAL-HAL	31	511	0	T	19-01-2026	IPR001106	Aromatic amino acid lyase	-	MetaCyc:PWY-5028|MetaCyc:PWY-5030|Reactome:R-BTA-70921|Reactome:R-CEL-70921|Reactome:R-DDI-70921|Reactome:R-HSA-70921|Reactome:R-MMU-70921|Reactome:R-RNO-70921
QSZ37507.1_hypothetical_protein_DSL72_008605_[Monilinia_vaccinii-corymbosi]	c4894cb3a273337c0f28dda3a76a6b63	727	Gene3D	G3DSA:1.10.274.20	-	514	634	0	T	19-01-2026	IPR023144	Phenylalanine ammonia-lyase, shielding domain superfamily	-	MetaCyc:PWY-1121|MetaCyc:PWY-5048|MetaCyc:PWY-5883|MetaCyc:PWY-6444|MetaCyc:PWY-6457|MetaCyc:PWY-8157
QSZ37507.1_hypothetical_protein_DSL72_008605_[Monilinia_vaccinii-corymbosi]	c4894cb3a273337c0f28dda3a76a6b63	727	ProSitePatterns	PS00488	Phenylalanine and histidine ammonia-lyases signature.	183	199	-	T	19-01-2026	IPR022313	Phenylalanine/histidine ammonia-lyases, active site	GO:0016841(InterPro)	MetaCyc:PWY-5028|MetaCyc:PWY-5030|Reactome:R-BTA-70921|Reactome:R-CEL-70921|Reactome:R-DDI-70921|Reactome:R-HSA-70921|Reactome:R-MMU-70921|Reactome:R-RNO-70921
QSZ37507.1_hypothetical_protein_DSL72_008605_[Monilinia_vaccinii-corymbosi]	c4894cb3a273337c0f28dda3a76a6b63	727	PANTHER	PTHR10362	HISTIDINE AMMONIA-LYASE	25	707	0	T	19-01-2026	IPR001106	Aromatic amino acid lyase	-	MetaCyc:PWY-5028|MetaCyc:PWY-5030|Reactome:R-BTA-70921|Reactome:R-CEL-70921|Reactome:R-DDI-70921|Reactome:R-HSA-70921|Reactome:R-MMU-70921|Reactome:R-RNO-70921
QSZ37507.1_hypothetical_protein_DSL72_008605_[Monilinia_vaccinii-corymbosi]	c4894cb3a273337c0f28dda3a76a6b63	727	Gene3D	G3DSA:1.20.200.10	Fumarase/aspartase (Central domain)	254	706	0	T	19-01-2026	-	-	-	-
QSZ37507.1_hypothetical_protein_DSL72_008605_[Monilinia_vaccinii-corymbosi]	c4894cb3a273337c0f28dda3a76a6b63	727	Gene3D	G3DSA:1.10.275.10	-	6	252	4.1e-75	T	19-01-2026	IPR024083	Fumarase/histidase, N-terminal	-	Reactome:R-BTA-70635|Reactome:R-BTA-70921|Reactome:R-CEL-70921|Reactome:R-CEL-71403|Reactome:R-CEL-9837999|Reactome:R-DDI-70921|Reactome:R-DDI-71403|Reactome:R-DDI-9837999|Reactome:R-DRE-71403|Reactome:R-GGA-187630|Reactome:R-GGA-70635|Reactome:R-HSA-70635|Reactome:R-HSA-70921|Reactome:R-HSA-71403|Reactome:R-HSA-9837999|Reactome:R-MMU-70635|Reactome:R-MMU-70921|Reactome:R-MMU-71403|Reactome:R-MMU…
QSZ37507.1_hypothetical_protein_DSL72_008605_[Monilinia_vaccinii-corymbosi]	c4894cb3a273337c0f28dda3a76a6b63	727	Pfam	PF00221	Aromatic amino acid lyase	33	513	0	T	19-01-2026	IPR001106	Aromatic amino acid lyase	-	MetaCyc:PWY-5028|MetaCyc:PWY-5030|Reactome:R-BTA-70921|Reactome:R-CEL-70921|Reactome:R-DDI-70921|Reactome:R-HSA-70921|Reactome:R-MMU-70921|Reactome:R-RNO-70921
XP_013633206.1_PREDICTED:_phenylalanine_ammonia-lyase_G4-like_[Brassica_oleracea_var._oleracea]	7aab8afeffa7ac5f4a75cc02dca66263	1009	Coils	Coil	Coil	827	847	-	T	19-01-2026	-	-	-	-
XP_013633206.1_PREDICTED:_phenylalanine_ammonia-lyase_G4-like_[Brassica_oleracea_var._oleracea]	7aab8afeffa7ac5f4a75cc02dca66263	1009	Gene3D	G3DSA:2.40.50.140	-	131	271	8.6e-08	T	19-01-2026	IPR012340	Nucleic acid-binding, OB-fold	-	Reactome:R-BTA-112382|Reactome:R-BTA-113418|Reactome:R-BTA-1169091|Reactome:R-BTA-1234176|Reactome:R-BTA-1236978|Reactome:R-BTA-156827|Reactome:R-BTA-174084|Reactome:R-BTA-174154|Reactome:R-BTA-174178|Reactome:R-BTA-174184|Reactome:R-BTA-174411|Reactome:R-BTA-174430|Reactome:R-BTA-176187|Reactome:R-BTA-1799339|Reactome:R-BTA-187577|Reactome:R-BTA-195253|Reactome:R-BTA-202424|Reactome:R-BTA-204626…
XP_013633206.1_PREDICTED:_phenylalanine_ammonia-lyase_G4-like_[Brassica_oleracea_var._oleracea]	7aab8afeffa7ac5f4a75cc02dca66263	1009	PANTHER	PTHR10362	HISTIDINE AMMONIA-LYASE	391	1008	0	T	19-01-2026	IPR001106	Aromatic amino acid lyase	-	MetaCyc:PWY-5028|MetaCyc:PWY-5030|Reactome:R-BTA-70921|Reactome:R-CEL-70921|Reactome:R-DDI-70921|Reactome:R-HSA-70921|Reactome:R-MMU-70921|Reactome:R-RNO-70921
XP_013633206.1_PREDICTED:_phenylalanine_ammonia-lyase_G4-like_[Brassica_oleracea_var._oleracea]	7aab8afeffa7ac5f4a75cc02dca66263	1009	Gene3D	G3DSA:1.10.274.20	-	831	943	0	T	19-01-2026	IPR023144	Phenylalanine ammonia-lyase, shielding domain superfamily	-	MetaCyc:PWY-1121|MetaCyc:PWY-5048|MetaCyc:PWY-5883|MetaCyc:PWY-6444|MetaCyc:PWY-6457|MetaCyc:PWY-8157
XP_013633206.1_PREDICTED:_phenylalanine_ammonia-lyase_G4-like_[Brassica_oleracea_var._oleracea]	7aab8afeffa7ac5f4a75cc02dca66263	1009	Gene3D	G3DSA:1.20.200.10	Fumarase/aspartase (Central domain)	565	1004	0	T	19-01-2026	-	-	-	-
XP_013633206.1_PREDICTED:_phenylalanine_ammonia-lyase_G4-like_[Brassica_oleracea_var._oleracea]	7aab8afeffa7ac5f4a75cc02dca66263	1009	Gene3D	G3DSA:2.40.50.140	-	17	121	1.7e-07	T	19-01-2026	IPR012340	Nucleic acid-binding, OB-fold	-	Reactome:R-BTA-112382|Reactome:R-BTA-113418|Reactome:R-BTA-1169091|Reactome:R-BTA-1234176|Reactome:R-BTA-1236978|Reactome:R-BTA-156827|Reactome:R-BTA-174084|Reactome:R-BTA-174154|Reactome:R-BTA-174178|Reactome:R-BTA-174184|Reactome:R-BTA-174411|Reactome:R-BTA-174430|Reactome:R-BTA-176187|Reactome:R-BTA-1799339|Reactome:R-BTA-187577|Reactome:R-BTA-195253|Reactome:R-BTA-202424|Reactome:R-BTA-204626…
XP_013633206.1_PREDICTED:_phenylalanine_ammonia-lyase_G4-like_[Brassica_oleracea_var._oleracea]	7aab8afeffa7ac5f4a75cc02dca66263	1009	MobiDBLite	mobidb-lite	consensus disorder prediction	391	429	-	T	19-01-2026	-	-	-	-
XP_013633206.1_PREDICTED:_phenylalanine_ammonia-lyase_G4-like_[Brassica_oleracea_var._oleracea]	7aab8afeffa7ac5f4a75cc02dca66263	1009	ProSitePatterns	PS00488	Phenylalanine and histidine ammonia-lyases signature.	501	517	-	T	19-01-2026	IPR022313	Phenylalanine/histidine ammonia-lyases, active site	GO:0016841(InterPro)	MetaCyc:PWY-5028|MetaCyc:PWY-5030|Reactome:R-BTA-70921|Reactome:R-CEL-70921|Reactome:R-DDI-70921|Reactome:R-HSA-70921|Reactome:R-MMU-70921|Reactome:R-RNO-70921
XP_013633206.1_PREDICTED:_phenylalanine_ammonia-lyase_G4-like_[Brassica_oleracea_var._oleracea]	7aab8afeffa7ac5f4a75cc02dca66263	1009	NCBIfam	TIGR01226	phenylalanine ammonia-lyase	432	999	0	T	19-01-2026	IPR005922	Phenylalanine ammonia-lyase	GO:0005737(InterPro)|GO:0006559(InterPro)|GO:0016841(InterPro)	MetaCyc:PWY-1121|MetaCyc:PWY-5048|MetaCyc:PWY-5883|MetaCyc:PWY-6444|MetaCyc:PWY-6457|MetaCyc:PWY-8157
XP_013633206.1_PREDICTED:_phenylalanine_ammonia-lyase_G4-like_[Brassica_oleracea_var._oleracea]	7aab8afeffa7ac5f4a75cc02dca66263	1009	SUPERFAMILY	SSF48557	L-aspartase-like	435	1008	0	T	19-01-2026	IPR008948	L-Aspartase-like	GO:0003824(InterPro)	Reactome:R-BTA-70635|Reactome:R-BTA-70921|Reactome:R-CEL-70921|Reactome:R-CEL-71403|Reactome:R-CEL-73817|Reactome:R-CEL-9837999|Reactome:R-DDI-70921|Reactome:R-DDI-71403|Reactome:R-DDI-9837999|Reactome:R-DRE-71403|Reactome:R-GGA-187630|Reactome:R-GGA-419140|Reactome:R-GGA-421203|Reactome:R-GGA-70635|Reactome:R-HSA-70635|Reactome:R-HSA-70921|Reactome:R-HSA-71403|Reactome:R-HSA-73817|Reactome:R-HSA…
XP_013633206.1_PREDICTED:_phenylalanine_ammonia-lyase_G4-like_[Brassica_oleracea_var._oleracea]	7aab8afeffa7ac5f4a75cc02dca66263	1009	Pfam	PF00221	Aromatic amino acid lyase	452	843	3.5e-128	T	19-01-2026	IPR001106	Aromatic amino acid lyase	-	MetaCyc:PWY-5028|MetaCyc:PWY-5030|Reactome:R-BTA-70921|Reactome:R-CEL-70921|Reactome:R-DDI-70921|Reactome:R-HSA-70921|Reactome:R-MMU-70921|Reactome:R-RNO-70921
XP_013633206.1_PREDICTED:_phenylalanine_ammonia-lyase_G4-like_[Brassica_oleracea_var._oleracea]	7aab8afeffa7ac5f4a75cc02dca66263	1009	Gene3D	G3DSA:1.10.275.10	-	380	564	3.6e-48	T	19-01-2026	IPR024083	Fumarase/histidase, N-terminal	-	Reactome:R-BTA-70635|Reactome:R-BTA-70921|Reactome:R-CEL-70921|Reactome:R-CEL-71403|Reactome:R-CEL-9837999|Reactome:R-DDI-70921|Reactome:R-DDI-71403|Reactome:R-DDI-9837999|Reactome:R-DRE-71403|Reactome:R-GGA-187630|Reactome:R-GGA-70635|Reactome:R-HSA-70635|Reactome:R-HSA-70921|Reactome:R-HSA-71403|Reactome:R-HSA-9837999|Reactome:R-MMU-70635|Reactome:R-MMU-70921|Reactome:R-MMU-71403|Reactome:R-MMU…
XP_013633206.1_PREDICTED:_phenylalanine_ammonia-lyase_G4-like_[Brassica_oleracea_var._oleracea]	7aab8afeffa7ac5f4a75cc02dca66263	1009	CDD	cd00332	PAL-HAL	454	828	0	T	19-01-2026	IPR001106	Aromatic amino acid lyase	-	MetaCyc:PWY-5028|MetaCyc:PWY-5030|Reactome:R-BTA-70921|Reactome:R-CEL-70921|Reactome:R-DDI-70921|Reactome:R-HSA-70921|Reactome:R-MMU-70921|Reactome:R-RNO-70921
XP_013633206.1_PREDICTED:_phenylalanine_ammonia-lyase_G4-like_[Brassica_oleracea_var._oleracea]	7aab8afeffa7ac5f4a75cc02dca66263	1009	SUPERFAMILY	SSF50249	Nucleic acid-binding proteins	283	365	4.28e-05	T	19-01-2026	IPR012340	Nucleic acid-binding, OB-fold	-	Reactome:R-BTA-112382|Reactome:R-BTA-113418|Reactome:R-BTA-1169091|Reactome:R-BTA-1234176|Reactome:R-BTA-1236978|Reactome:R-BTA-156827|Reactome:R-BTA-174084|Reactome:R-BTA-174154|Reactome:R-BTA-174178|Reactome:R-BTA-174184|Reactome:R-BTA-174411|Reactome:R-BTA-174430|Reactome:R-BTA-176187|Reactome:R-BTA-1799339|Reactome:R-BTA-187577|Reactome:R-BTA-195253|Reactome:R-BTA-202424|Reactome:R-BTA-204626…
XP_013633206.1_PREDICTED:_phenylalanine_ammonia-lyase_G4-like_[Brassica_oleracea_var._oleracea]	7aab8afeffa7ac5f4a75cc02dca66263	1009	Gene3D	G3DSA:2.40.50.140	-	272	368	1.9e-11	T	19-01-2026	IPR012340	Nucleic acid-binding, OB-fold	-	Reactome:R-BTA-112382|Reactome:R-BTA-113418|Reactome:R-BTA-1169091|Reactome:R-BTA-1234176|Reactome:R-BTA-1236978|Reactome:R-BTA-156827|Reactome:R-BTA-174084|Reactome:R-BTA-174154|Reactome:R-BTA-174178|Reactome:R-BTA-174184|Reactome:R-BTA-174411|Reactome:R-BTA-174430|Reactome:R-BTA-176187|Reactome:R-BTA-1799339|Reactome:R-BTA-187577|Reactome:R-BTA-195253|Reactome:R-BTA-202424|Reactome:R-BTA-204626…
XP_013633206.1_PREDICTED:_phenylalanine_ammonia-lyase_G4-like_[Brassica_oleracea_var._oleracea]	7aab8afeffa7ac5f4a75cc02dca66263	1009	SUPERFAMILY	SSF50249	Nucleic acid-binding proteins	21	127	1.29e-06	T	19-01-2026	IPR012340	Nucleic acid-binding, OB-fold	-	Reactome:R-BTA-112382|Reactome:R-BTA-113418|Reactome:R-BTA-1169091|Reactome:R-BTA-1234176|Reactome:R-BTA-1236978|Reactome:R-BTA-156827|Reactome:R-BTA-174084|Reactome:R-BTA-174154|Reactome:R-BTA-174178|Reactome:R-BTA-174184|Reactome:R-BTA-174411|Reactome:R-BTA-174430|Reactome:R-BTA-176187|Reactome:R-BTA-1799339|Reactome:R-BTA-187577|Reactome:R-BTA-195253|Reactome:R-BTA-202424|Reactome:R-BTA-204626…
XP_013633206.1_PREDICTED:_phenylalanine_ammonia-lyase_G4-like_[Brassica_oleracea_var._oleracea]	7aab8afeffa7ac5f4a75cc02dca66263	1009	CDD	cd04480	RPA1_DBD_A_like	34	120	7.62533e-18	T	19-01-2026	-	-	-	-
XP_013633206.1_PREDICTED:_phenylalanine_ammonia-lyase_G4-like_[Brassica_oleracea_var._oleracea]	7aab8afeffa7ac5f4a75cc02dca66263	1009	MobiDBLite	mobidb-lite	consensus disorder prediction	404	417	-	T	19-01-2026	-	-	-	-
KAJ3499437.1_hypothetical_protein_NLG97_g330_[Lecanicillium_saksenae]	296565c88a2acf05c4d1388938362622	838	Pfam	PF00221	Aromatic amino acid lyase	33	510	0	T	19-01-2026	IPR001106	Aromatic amino acid lyase	-	MetaCyc:PWY-5028|MetaCyc:PWY-5030|Reactome:R-BTA-70921|Reactome:R-CEL-70921|Reactome:R-DDI-70921|Reactome:R-HSA-70921|Reactome:R-MMU-70921|Reactome:R-RNO-70921
KAJ3499437.1_hypothetical_protein_NLG97_g330_[Lecanicillium_saksenae]	296565c88a2acf05c4d1388938362622	838	PANTHER	PTHR10362	HISTIDINE AMMONIA-LYASE	21	692	0	T	19-01-2026	IPR001106	Aromatic amino acid lyase	-	MetaCyc:PWY-5028|MetaCyc:PWY-5030|Reactome:R-BTA-70921|Reactome:R-CEL-70921|Reactome:R-DDI-70921|Reactome:R-HSA-70921|Reactome:R-MMU-70921|Reactome:R-RNO-70921
KAJ3499437.1_hypothetical_protein_NLG97_g330_[Lecanicillium_saksenae]	296565c88a2acf05c4d1388938362622	838	NCBIfam	TIGR01226	phenylalanine ammonia-lyase	13	692	0	T	19-01-2026	IPR005922	Phenylalanine ammonia-lyase	GO:0005737(InterPro)|GO:0006559(InterPro)|GO:0016841(InterPro)	MetaCyc:PWY-1121|MetaCyc:PWY-5048|MetaCyc:PWY-5883|MetaCyc:PWY-6444|MetaCyc:PWY-6457|MetaCyc:PWY-8157
KAJ3499437.1_hypothetical_protein_NLG97_g330_[Lecanicillium_saksenae]	296565c88a2acf05c4d1388938362622	838	CDD	cd00332	PAL-HAL	31	506	0	T	19-01-2026	IPR001106	Aromatic amino acid lyase	-	MetaCyc:PWY-5028|MetaCyc:PWY-5030|Reactome:R-BTA-70921|Reactome:R-CEL-70921|Reactome:R-DDI-70921|Reactome:R-HSA-70921|Reactome:R-MMU-70921|Reactome:R-RNO-70921
KAJ3499437.1_hypothetical_protein_NLG97_g330_[Lecanicillium_saksenae]	296565c88a2acf05c4d1388938362622	838	Gene3D	G3DSA:1.10.275.10	-	2	248	3.6e-79	T	19-01-2026	IPR024083	Fumarase/histidase, N-terminal	-	Reactome:R-BTA-70635|Reactome:R-BTA-70921|Reactome:R-CEL-70921|Reactome:R-CEL-71403|Reactome:R-CEL-9837999|Reactome:R-DDI-70921|Reactome:R-DDI-71403|Reactome:R-DDI-9837999|Reactome:R-DRE-71403|Reactome:R-GGA-187630|Reactome:R-GGA-70635|Reactome:R-HSA-70635|Reactome:R-HSA-70921|Reactome:R-HSA-71403|Reactome:R-HSA-9837999|Reactome:R-MMU-70635|Reactome:R-MMU-70921|Reactome:R-MMU-71403|Reactome:R-MMU…
KAJ3499437.1_hypothetical_protein_NLG97_g330_[Lecanicillium_saksenae]	296565c88a2acf05c4d1388938362622	838	SUPERFAMILY	SSF48557	L-aspartase-like	13	694	0	T	19-01-2026	IPR008948	L-Aspartase-like	GO:0003824(InterPro)	Reactome:R-BTA-70635|Reactome:R-BTA-70921|Reactome:R-CEL-70921|Reactome:R-CEL-71403|Reactome:R-CEL-73817|Reactome:R-CEL-9837999|Reactome:R-DDI-70921|Reactome:R-DDI-71403|Reactome:R-DDI-9837999|Reactome:R-DRE-71403|Reactome:R-GGA-187630|Reactome:R-GGA-419140|Reactome:R-GGA-421203|Reactome:R-GGA-70635|Reactome:R-HSA-70635|Reactome:R-HSA-70921|Reactome:R-HSA-71403|Reactome:R-HSA-73817|Reactome:R-HSA…
KAJ3499437.1_hypothetical_protein_NLG97_g330_[Lecanicillium_saksenae]	296565c88a2acf05c4d1388938362622	838	Gene3D	G3DSA:1.10.274.20	-	509	627	0	T	19-01-2026	IPR023144	Phenylalanine ammonia-lyase, shielding domain superfamily	-	MetaCyc:PWY-1121|MetaCyc:PWY-5048|MetaCyc:PWY-5883|MetaCyc:PWY-6444|MetaCyc:PWY-6457|MetaCyc:PWY-8157
KAJ3499437.1_hypothetical_protein_NLG97_g330_[Lecanicillium_saksenae]	296565c88a2acf05c4d1388938362622	838	MobiDBLite	mobidb-lite	consensus disorder prediction	734	745	-	T	19-01-2026	-	-	-	-
KAJ3499437.1_hypothetical_protein_NLG97_g330_[Lecanicillium_saksenae]	296565c88a2acf05c4d1388938362622	838	MobiDBLite	mobidb-lite	consensus disorder prediction	725	745	-	T	19-01-2026	-	-	-	-
KAJ3499437.1_hypothetical_protein_NLG97_g330_[Lecanicillium_saksenae]	296565c88a2acf05c4d1388938362622	838	Coils	Coil	Coil	346	366	-	T	19-01-2026	-	-	-	-
KAJ3499437.1_hypothetical_protein_NLG97_g330_[Lecanicillium_saksenae]	296565c88a2acf05c4d1388938362622	838	Gene3D	G3DSA:1.20.200.10	Fumarase/aspartase (Central domain)	252	688	0	T	19-01-2026	-	-	-	-
KAI9122325.1_hypothetical_protein_K1719_007014_[Acacia_pycnantha]	b062ca820dbfaad2f04080ea5bf416e0	715	NCBIfam	TIGR01226	phenylalanine ammonia-lyase	24	704	0	T	19-01-2026	IPR005922	Phenylalanine ammonia-lyase	GO:0005737(InterPro)|GO:0006559(InterPro)|GO:0016841(InterPro)	MetaCyc:PWY-1121|MetaCyc:PWY-5048|MetaCyc:PWY-5883|MetaCyc:PWY-6444|MetaCyc:PWY-6457|MetaCyc:PWY-8157
KAI9122325.1_hypothetical_protein_K1719_007014_[Acacia_pycnantha]	b062ca820dbfaad2f04080ea5bf416e0	715	FunFam	G3DSA:1.10.274.20:FF:000001	Phenylalanine ammonia-lyase	528	649	4.3e-64	T	19-01-2026	-	-	-	-
KAI9122325.1_hypothetical_protein_K1719_007014_[Acacia_pycnantha]	b062ca820dbfaad2f04080ea5bf416e0	715	Gene3D	G3DSA:1.20.200.10	Fumarase/aspartase (Central domain)	262	710	3.9e-245	T	19-01-2026	-	-	-	-
KAI9122325.1_hypothetical_protein_K1719_007014_[Acacia_pycnantha]	b062ca820dbfaad2f04080ea5bf416e0	715	Gene3D	G3DSA:1.10.274.20	-	528	649	3.9e-245	T	19-01-2026	IPR023144	Phenylalanine ammonia-lyase, shielding domain superfamily	-	MetaCyc:PWY-1121|MetaCyc:PWY-5048|MetaCyc:PWY-5883|MetaCyc:PWY-6444|MetaCyc:PWY-6457|MetaCyc:PWY-8157
KAI9122325.1_hypothetical_protein_K1719_007014_[Acacia_pycnantha]	b062ca820dbfaad2f04080ea5bf416e0	715	Gene3D	G3DSA:1.10.275.10	-	16	261	3.4e-98	T	19-01-2026	IPR024083	Fumarase/histidase, N-terminal	-	Reactome:R-BTA-70635|Reactome:R-BTA-70921|Reactome:R-CEL-70921|Reactome:R-CEL-71403|Reactome:R-CEL-9837999|Reactome:R-DDI-70921|Reactome:R-DDI-71403|Reactome:R-DDI-9837999|Reactome:R-DRE-71403|Reactome:R-GGA-187630|Reactome:R-GGA-70635|Reactome:R-HSA-70635|Reactome:R-HSA-70921|Reactome:R-HSA-71403|Reactome:R-HSA-9837999|Reactome:R-MMU-70635|Reactome:R-MMU-70921|Reactome:R-MMU-71403|Reactome:R-MMU…
KAI9122325.1_hypothetical_protein_K1719_007014_[Acacia_pycnantha]	b062ca820dbfaad2f04080ea5bf416e0	715	FunFam	G3DSA:1.10.275.10:FF:000009	Phenylalanine ammonia-lyase	16	261	7.9e-141	T	19-01-2026	-	-	-	-
KAI9122325.1_hypothetical_protein_K1719_007014_[Acacia_pycnantha]	b062ca820dbfaad2f04080ea5bf416e0	715	ProSitePatterns	PS00488	Phenylalanine and histidine ammonia-lyases signature.	197	213	-	T	19-01-2026	IPR022313	Phenylalanine/histidine ammonia-lyases, active site	GO:0016841(InterPro)	MetaCyc:PWY-5028|MetaCyc:PWY-5030|Reactome:R-BTA-70921|Reactome:R-CEL-70921|Reactome:R-DDI-70921|Reactome:R-HSA-70921|Reactome:R-MMU-70921|Reactome:R-RNO-70921
KAI9122325.1_hypothetical_protein_K1719_007014_[Acacia_pycnantha]	b062ca820dbfaad2f04080ea5bf416e0	715	PANTHER	PTHR10362	HISTIDINE AMMONIA-LYASE	24	715	0	T	19-01-2026	IPR001106	Aromatic amino acid lyase	-	MetaCyc:PWY-5028|MetaCyc:PWY-5030|Reactome:R-BTA-70921|Reactome:R-CEL-70921|Reactome:R-DDI-70921|Reactome:R-HSA-70921|Reactome:R-MMU-70921|Reactome:R-RNO-70921
KAI9122325.1_hypothetical_protein_K1719_007014_[Acacia_pycnantha]	b062ca820dbfaad2f04080ea5bf416e0	715	SUPERFAMILY	SSF48557	L-aspartase-like	24	715	1.96e-263	T	19-01-2026	IPR008948	L-Aspartase-like	GO:0003824(InterPro)	Reactome:R-BTA-70635|Reactome:R-BTA-70921|Reactome:R-CEL-70921|Reactome:R-CEL-71403|Reactome:R-CEL-73817|Reactome:R-CEL-9837999|Reactome:R-DDI-70921|Reactome:R-DDI-71403|Reactome:R-DDI-9837999|Reactome:R-DRE-71403|Reactome:R-GGA-187630|Reactome:R-GGA-419140|Reactome:R-GGA-421203|Reactome:R-GGA-70635|Reactome:R-HSA-70635|Reactome:R-HSA-70921|Reactome:R-HSA-71403|Reactome:R-HSA-73817|Reactome:R-HSA…
KAI9122325.1_hypothetical_protein_K1719_007014_[Acacia_pycnantha]	b062ca820dbfaad2f04080ea5bf416e0	715	CDD	cd00332	PAL-HAL	60	525	0	T	19-01-2026	IPR001106	Aromatic amino acid lyase	-	MetaCyc:PWY-5028|MetaCyc:PWY-5030|Reactome:R-BTA-70921|Reactome:R-CEL-70921|Reactome:R-DDI-70921|Reactome:R-HSA-70921|Reactome:R-MMU-70921|Reactome:R-RNO-70921
KAI9122325.1_hypothetical_protein_K1719_007014_[Acacia_pycnantha]	b062ca820dbfaad2f04080ea5bf416e0	715	FunFam	G3DSA:1.20.200.10:FF:000009	Phenylalanine ammonia-lyase	262	571	4.7e-173	T	19-01-2026	-	-	-	-
KAI9122325.1_hypothetical_protein_K1719_007014_[Acacia_pycnantha]	b062ca820dbfaad2f04080ea5bf416e0	715	Pfam	PF00221	Aromatic amino acid lyase	62	535	1e-151	T	19-01-2026	IPR001106	Aromatic amino acid lyase	-	MetaCyc:PWY-5028|MetaCyc:PWY-5030|Reactome:R-BTA-70921|Reactome:R-CEL-70921|Reactome:R-DDI-70921|Reactome:R-HSA-70921|Reactome:R-MMU-70921|Reactome:R-RNO-70921
KAK4187338.1_Phenylalanine/tyrosine_ammonia-lyase_[Podospora_australis]	e67730cb68cc24590bb956a5788af83b	745	Gene3D	G3DSA:1.10.274.20	-	517	630	0	T	19-01-2026	IPR023144	Phenylalanine ammonia-lyase, shielding domain superfamily	-	MetaCyc:PWY-1121|MetaCyc:PWY-5048|MetaCyc:PWY-5883|MetaCyc:PWY-6444|MetaCyc:PWY-6457|MetaCyc:PWY-8157
KAK4187338.1_Phenylalanine/tyrosine_ammonia-lyase_[Podospora_australis]	e67730cb68cc24590bb956a5788af83b	745	MobiDBLite	mobidb-lite	consensus disorder prediction	670	704	-	T	19-01-2026	-	-	-	-
KAK4187338.1_Phenylalanine/tyrosine_ammonia-lyase_[Podospora_australis]	e67730cb68cc24590bb956a5788af83b	745	NCBIfam	TIGR01226	phenylalanine ammonia-lyase	29	656	0	T	19-01-2026	IPR005922	Phenylalanine ammonia-lyase	GO:0005737(InterPro)|GO:0006559(InterPro)|GO:0016841(InterPro)	MetaCyc:PWY-1121|MetaCyc:PWY-5048|MetaCyc:PWY-5883|MetaCyc:PWY-6444|MetaCyc:PWY-6457|MetaCyc:PWY-8157
KAK4187338.1_Phenylalanine/tyrosine_ammonia-lyase_[Podospora_australis]	e67730cb68cc24590bb956a5788af83b	745	Pfam	PF00221	Aromatic amino acid lyase	41	516	0	T	19-01-2026	IPR001106	Aromatic amino acid lyase	-	MetaCyc:PWY-5028|MetaCyc:PWY-5030|Reactome:R-BTA-70921|Reactome:R-CEL-70921|Reactome:R-DDI-70921|Reactome:R-HSA-70921|Reactome:R-MMU-70921|Reactome:R-RNO-70921
KAK4187338.1_Phenylalanine/tyrosine_ammonia-lyase_[Podospora_australis]	e67730cb68cc24590bb956a5788af83b	745	CDD	cd00332	PAL-HAL	41	514	0	T	19-01-2026	IPR001106	Aromatic amino acid lyase	-	MetaCyc:PWY-5028|MetaCyc:PWY-5030|Reactome:R-BTA-70921|Reactome:R-CEL-70921|Reactome:R-DDI-70921|Reactome:R-HSA-70921|Reactome:R-MMU-70921|Reactome:R-RNO-70921
KAK4187338.1_Phenylalanine/tyrosine_ammonia-lyase_[Podospora_australis]	e67730cb68cc24590bb956a5788af83b	745	PANTHER	PTHR10362	HISTIDINE AMMONIA-LYASE	31	738	0	T	19-01-2026	IPR001106	Aromatic amino acid lyase	-	MetaCyc:PWY-5028|MetaCyc:PWY-5030|Reactome:R-BTA-70921|Reactome:R-CEL-70921|Reactome:R-DDI-70921|Reactome:R-HSA-70921|Reactome:R-MMU-70921|Reactome:R-RNO-70921
KAK4187338.1_Phenylalanine/tyrosine_ammonia-lyase_[Podospora_australis]	e67730cb68cc24590bb956a5788af83b	745	SUPERFAMILY	SSF48557	L-aspartase-like	12	740	0	T	19-01-2026	IPR008948	L-Aspartase-like	GO:0003824(InterPro)	Reactome:R-BTA-70635|Reactome:R-BTA-70921|Reactome:R-CEL-70921|Reactome:R-CEL-71403|Reactome:R-CEL-73817|Reactome:R-CEL-9837999|Reactome:R-DDI-70921|Reactome:R-DDI-71403|Reactome:R-DDI-9837999|Reactome:R-DRE-71403|Reactome:R-GGA-187630|Reactome:R-GGA-419140|Reactome:R-GGA-421203|Reactome:R-GGA-70635|Reactome:R-HSA-70635|Reactome:R-HSA-70921|Reactome:R-HSA-71403|Reactome:R-HSA-73817|Reactome:R-HSA…
KAK4187338.1_Phenylalanine/tyrosine_ammonia-lyase_[Podospora_australis]	e67730cb68cc24590bb956a5788af83b	745	Gene3D	G3DSA:1.20.200.10	Fumarase/aspartase (Central domain)	257	657	0	T	19-01-2026	-	-	-	-
KAK4187338.1_Phenylalanine/tyrosine_ammonia-lyase_[Podospora_australis]	e67730cb68cc24590bb956a5788af83b	745	MobiDBLite	mobidb-lite	consensus disorder prediction	679	698	-	T	19-01-2026	-	-	-	-
KAK4187338.1_Phenylalanine/tyrosine_ammonia-lyase_[Podospora_australis]	e67730cb68cc24590bb956a5788af83b	745	Gene3D	G3DSA:1.10.275.10	-	3	253	1.3e-79	T	19-01-2026	IPR024083	Fumarase/histidase, N-terminal	-	Reactome:R-BTA-70635|Reactome:R-BTA-70921|Reactome:R-CEL-70921|Reactome:R-CEL-71403|Reactome:R-CEL-9837999|Reactome:R-DDI-70921|Reactome:R-DDI-71403|Reactome:R-DDI-9837999|Reactome:R-DRE-71403|Reactome:R-GGA-187630|Reactome:R-GGA-70635|Reactome:R-HSA-70635|Reactome:R-HSA-70921|Reactome:R-HSA-71403|Reactome:R-HSA-9837999|Reactome:R-MMU-70635|Reactome:R-MMU-70921|Reactome:R-MMU-71403|Reactome:R-MMU…
WP_015119117.1_HAL/PAL/TAL_family_ammonia-lyase_[Rivularia_sp._PCC_7116]	db4df3d959527f176d19882dbb66cbae	571	Gene3D	G3DSA:1.20.200.10	Fumarase/aspartase (Central domain)	226	567	1.2e-106	T	19-01-2026	-	-	-	-
WP_015119117.1_HAL/PAL/TAL_family_ammonia-lyase_[Rivularia_sp._PCC_7116]	db4df3d959527f176d19882dbb66cbae	571	ProSitePatterns	PS00488	Phenylalanine and histidine ammonia-lyases signature.	163	179	-	T	19-01-2026	IPR022313	Phenylalanine/histidine ammonia-lyases, active site	GO:0016841(InterPro)	MetaCyc:PWY-5028|MetaCyc:PWY-5030|Reactome:R-BTA-70921|Reactome:R-CEL-70921|Reactome:R-DDI-70921|Reactome:R-HSA-70921|Reactome:R-MMU-70921|Reactome:R-RNO-70921
WP_015119117.1_HAL/PAL/TAL_family_ammonia-lyase_[Rivularia_sp._PCC_7116]	db4df3d959527f176d19882dbb66cbae	571	Gene3D	G3DSA:1.10.275.10	-	25	225	1.7e-69	T	19-01-2026	IPR024083	Fumarase/histidase, N-terminal	-	Reactome:R-BTA-70635|Reactome:R-BTA-70921|Reactome:R-CEL-70921|Reactome:R-CEL-71403|Reactome:R-CEL-9837999|Reactome:R-DDI-70921|Reactome:R-DDI-71403|Reactome:R-DDI-9837999|Reactome:R-DRE-71403|Reactome:R-GGA-187630|Reactome:R-GGA-70635|Reactome:R-HSA-70635|Reactome:R-HSA-70921|Reactome:R-HSA-71403|Reactome:R-HSA-9837999|Reactome:R-MMU-70635|Reactome:R-MMU-70921|Reactome:R-MMU-71403|Reactome:R-MMU…
WP_015119117.1_HAL/PAL/TAL_family_ammonia-lyase_[Rivularia_sp._PCC_7116]	db4df3d959527f176d19882dbb66cbae	571	SUPERFAMILY	SSF48557	L-aspartase-like	14	524	0	T	19-01-2026	IPR008948	L-Aspartase-like	GO:0003824(InterPro)	Reactome:R-BTA-70635|Reactome:R-BTA-70921|Reactome:R-CEL-70921|Reactome:R-CEL-71403|Reactome:R-CEL-73817|Reactome:R-CEL-9837999|Reactome:R-DDI-70921|Reactome:R-DDI-71403|Reactome:R-DDI-9837999|Reactome:R-DRE-71403|Reactome:R-GGA-187630|Reactome:R-GGA-419140|Reactome:R-GGA-421203|Reactome:R-GGA-70635|Reactome:R-HSA-70635|Reactome:R-HSA-70921|Reactome:R-HSA-71403|Reactome:R-HSA-73817|Reactome:R-HSA…
WP_015119117.1_HAL/PAL/TAL_family_ammonia-lyase_[Rivularia_sp._PCC_7116]	db4df3d959527f176d19882dbb66cbae	571	Pfam	PF00221	Aromatic amino acid lyase	33	516	0	T	19-01-2026	IPR001106	Aromatic amino acid lyase	-	MetaCyc:PWY-5028|MetaCyc:PWY-5030|Reactome:R-BTA-70921|Reactome:R-CEL-70921|Reactome:R-DDI-70921|Reactome:R-HSA-70921|Reactome:R-MMU-70921|Reactome:R-RNO-70921
WP_015119117.1_HAL/PAL/TAL_family_ammonia-lyase_[Rivularia_sp._PCC_7116]	db4df3d959527f176d19882dbb66cbae	571	CDD	cd00332	PAL-HAL	31	490	0	T	19-01-2026	IPR001106	Aromatic amino acid lyase	-	MetaCyc:PWY-5028|MetaCyc:PWY-5030|Reactome:R-BTA-70921|Reactome:R-CEL-70921|Reactome:R-DDI-70921|Reactome:R-HSA-70921|Reactome:R-MMU-70921|Reactome:R-RNO-70921
WP_015119117.1_HAL/PAL/TAL_family_ammonia-lyase_[Rivularia_sp._PCC_7116]	db4df3d959527f176d19882dbb66cbae	571	FunFam	G3DSA:1.20.200.10:FF:000012	Tyrosine ammonia-lyase	226	557	1.4e-109	T	19-01-2026	-	-	-	-
WP_015119117.1_HAL/PAL/TAL_family_ammonia-lyase_[Rivularia_sp._PCC_7116]	db4df3d959527f176d19882dbb66cbae	571	PANTHER	PTHR10362	HISTIDINE AMMONIA-LYASE	24	492	4e-126	T	19-01-2026	IPR001106	Aromatic amino acid lyase	-	MetaCyc:PWY-5028|MetaCyc:PWY-5030|Reactome:R-BTA-70921|Reactome:R-CEL-70921|Reactome:R-DDI-70921|Reactome:R-HSA-70921|Reactome:R-MMU-70921|Reactome:R-RNO-70921
WP_015119117.1_HAL/PAL/TAL_family_ammonia-lyase_[Rivularia_sp._PCC_7116]	db4df3d959527f176d19882dbb66cbae	571	FunFam	G3DSA:1.10.275.10:FF:000005	Histidine ammonia-lyase	23	224	3e-68	T	19-01-2026	-	-	-	-
WP_169219376.1_HAL/PAL/TAL_family_ammonia-lyase_[Brasilonema_sp._UFV-L1]	cff6bf98205cd6f789e0cecd0b8c550c	567	Pfam	PF00221	Aromatic amino acid lyase	33	517	0	T	19-01-2026	IPR001106	Aromatic amino acid lyase	-	MetaCyc:PWY-5028|MetaCyc:PWY-5030|Reactome:R-BTA-70921|Reactome:R-CEL-70921|Reactome:R-DDI-70921|Reactome:R-HSA-70921|Reactome:R-MMU-70921|Reactome:R-RNO-70921
WP_169219376.1_HAL/PAL/TAL_family_ammonia-lyase_[Brasilonema_sp._UFV-L1]	cff6bf98205cd6f789e0cecd0b8c550c	567	Gene3D	G3DSA:1.10.275.10	-	25	225	6.6e-68	T	19-01-2026	IPR024083	Fumarase/histidase, N-terminal	-	Reactome:R-BTA-70635|Reactome:R-BTA-70921|Reactome:R-CEL-70921|Reactome:R-CEL-71403|Reactome:R-CEL-9837999|Reactome:R-DDI-70921|Reactome:R-DDI-71403|Reactome:R-DDI-9837999|Reactome:R-DRE-71403|Reactome:R-GGA-187630|Reactome:R-GGA-70635|Reactome:R-HSA-70635|Reactome:R-HSA-70921|Reactome:R-HSA-71403|Reactome:R-HSA-9837999|Reactome:R-MMU-70635|Reactome:R-MMU-70921|Reactome:R-MMU-71403|Reactome:R-MMU…
WP_169219376.1_HAL/PAL/TAL_family_ammonia-lyase_[Brasilonema_sp._UFV-L1]	cff6bf98205cd6f789e0cecd0b8c550c	567	FunFam	G3DSA:1.20.200.10:FF:000012	Tyrosine ammonia-lyase	226	557	5e-116	T	19-01-2026	-	-	-	-
WP_169219376.1_HAL/PAL/TAL_family_ammonia-lyase_[Brasilonema_sp._UFV-L1]	cff6bf98205cd6f789e0cecd0b8c550c	567	ProSitePatterns	PS00488	Phenylalanine and histidine ammonia-lyases signature.	163	179	-	T	19-01-2026	IPR022313	Phenylalanine/histidine ammonia-lyases, active site	GO:0016841(InterPro)	MetaCyc:PWY-5028|MetaCyc:PWY-5030|Reactome:R-BTA-70921|Reactome:R-CEL-70921|Reactome:R-DDI-70921|Reactome:R-HSA-70921|Reactome:R-MMU-70921|Reactome:R-RNO-70921
WP_169219376.1_HAL/PAL/TAL_family_ammonia-lyase_[Brasilonema_sp._UFV-L1]	cff6bf98205cd6f789e0cecd0b8c550c	567	FunFam	G3DSA:1.10.275.10:FF:000005	Histidine ammonia-lyase	23	224	1.6e-65	T	19-01-2026	-	-	-	-
WP_169219376.1_HAL/PAL/TAL_family_ammonia-lyase_[Brasilonema_sp._UFV-L1]	cff6bf98205cd6f789e0cecd0b8c550c	567	CDD	cd00332	PAL-HAL	32	490	0	T	19-01-2026	IPR001106	Aromatic amino acid lyase	-	MetaCyc:PWY-5028|MetaCyc:PWY-5030|Reactome:R-BTA-70921|Reactome:R-CEL-70921|Reactome:R-DDI-70921|Reactome:R-HSA-70921|Reactome:R-MMU-70921|Reactome:R-RNO-70921
WP_169219376.1_HAL/PAL/TAL_family_ammonia-lyase_[Brasilonema_sp._UFV-L1]	cff6bf98205cd6f789e0cecd0b8c550c	567	Gene3D	G3DSA:1.20.200.10	Fumarase/aspartase (Central domain)	226	567	3.1e-111	T	19-01-2026	-	-	-	-
WP_169219376.1_HAL/PAL/TAL_family_ammonia-lyase_[Brasilonema_sp._UFV-L1]	cff6bf98205cd6f789e0cecd0b8c550c	567	PANTHER	PTHR10362	HISTIDINE AMMONIA-LYASE	21	491	1.6e-129	T	19-01-2026	IPR001106	Aromatic amino acid lyase	-	MetaCyc:PWY-5028|MetaCyc:PWY-5030|Reactome:R-BTA-70921|Reactome:R-CEL-70921|Reactome:R-DDI-70921|Reactome:R-HSA-70921|Reactome:R-MMU-70921|Reactome:R-RNO-70921
WP_169219376.1_HAL/PAL/TAL_family_ammonia-lyase_[Brasilonema_sp._UFV-L1]	cff6bf98205cd6f789e0cecd0b8c550c	567	SUPERFAMILY	SSF48557	L-aspartase-like	18	528	0	T	19-01-2026	IPR008948	L-Aspartase-like	GO:0003824(InterPro)	Reactome:R-BTA-70635|Reactome:R-BTA-70921|Reactome:R-CEL-70921|Reactome:R-CEL-71403|Reactome:R-CEL-73817|Reactome:R-CEL-9837999|Reactome:R-DDI-70921|Reactome:R-DDI-71403|Reactome:R-DDI-9837999|Reactome:R-DRE-71403|Reactome:R-GGA-187630|Reactome:R-GGA-419140|Reactome:R-GGA-421203|Reactome:R-GGA-70635|Reactome:R-HSA-70635|Reactome:R-HSA-70921|Reactome:R-HSA-71403|Reactome:R-HSA-73817|Reactome:R-HSA…
KAK3317230.1_L-Aspartase-like_protein_[Cercophora_scortea]	441e10c66c391c71672aa7f040d35f66	751	CDD	cd00332	PAL-HAL	30	505	0	T	19-01-2026	IPR001106	Aromatic amino acid lyase	-	MetaCyc:PWY-5028|MetaCyc:PWY-5030|Reactome:R-BTA-70921|Reactome:R-CEL-70921|Reactome:R-DDI-70921|Reactome:R-HSA-70921|Reactome:R-MMU-70921|Reactome:R-RNO-70921
KAK3317230.1_L-Aspartase-like_protein_[Cercophora_scortea]	441e10c66c391c71672aa7f040d35f66	751	MobiDBLite	mobidb-lite	consensus disorder prediction	670	709	-	T	19-01-2026	-	-	-	-
KAK3317230.1_L-Aspartase-like_protein_[Cercophora_scortea]	441e10c66c391c71672aa7f040d35f66	751	Gene3D	G3DSA:1.10.274.20	-	508	627	0	T	19-01-2026	IPR023144	Phenylalanine ammonia-lyase, shielding domain superfamily	-	MetaCyc:PWY-1121|MetaCyc:PWY-5048|MetaCyc:PWY-5883|MetaCyc:PWY-6444|MetaCyc:PWY-6457|MetaCyc:PWY-8157
KAK3317230.1_L-Aspartase-like_protein_[Cercophora_scortea]	441e10c66c391c71672aa7f040d35f66	751	Gene3D	G3DSA:1.20.200.10	Fumarase/aspartase (Central domain)	250	652	0	T	19-01-2026	-	-	-	-
KAK3317230.1_L-Aspartase-like_protein_[Cercophora_scortea]	441e10c66c391c71672aa7f040d35f66	751	Pfam	PF00221	Aromatic amino acid lyase	32	506	0	T	19-01-2026	IPR001106	Aromatic amino acid lyase	-	MetaCyc:PWY-5028|MetaCyc:PWY-5030|Reactome:R-BTA-70921|Reactome:R-CEL-70921|Reactome:R-DDI-70921|Reactome:R-HSA-70921|Reactome:R-MMU-70921|Reactome:R-RNO-70921
KAK3317230.1_L-Aspartase-like_protein_[Cercophora_scortea]	441e10c66c391c71672aa7f040d35f66	751	MobiDBLite	mobidb-lite	consensus disorder prediction	696	706	-	T	19-01-2026	-	-	-	-
KAK3317230.1_L-Aspartase-like_protein_[Cercophora_scortea]	441e10c66c391c71672aa7f040d35f66	751	SUPERFAMILY	SSF48557	L-aspartase-like	7	743	0	T	19-01-2026	IPR008948	L-Aspartase-like	GO:0003824(InterPro)	Reactome:R-BTA-70635|Reactome:R-BTA-70921|Reactome:R-CEL-70921|Reactome:R-CEL-71403|Reactome:R-CEL-73817|Reactome:R-CEL-9837999|Reactome:R-DDI-70921|Reactome:R-DDI-71403|Reactome:R-DDI-9837999|Reactome:R-DRE-71403|Reactome:R-GGA-187630|Reactome:R-GGA-419140|Reactome:R-GGA-421203|Reactome:R-GGA-70635|Reactome:R-HSA-70635|Reactome:R-HSA-70921|Reactome:R-HSA-71403|Reactome:R-HSA-73817|Reactome:R-HSA…
KAK3317230.1_L-Aspartase-like_protein_[Cercophora_scortea]	441e10c66c391c71672aa7f040d35f66	751	NCBIfam	TIGR01226	phenylalanine ammonia-lyase	18	651	0	T	19-01-2026	IPR005922	Phenylalanine ammonia-lyase	GO:0005737(InterPro)|GO:0006559(InterPro)|GO:0016841(InterPro)	MetaCyc:PWY-1121|MetaCyc:PWY-5048|MetaCyc:PWY-5883|MetaCyc:PWY-6444|MetaCyc:PWY-6457|MetaCyc:PWY-8157
KAK3317230.1_L-Aspartase-like_protein_[Cercophora_scortea]	441e10c66c391c71672aa7f040d35f66	751	Gene3D	G3DSA:1.10.275.10	-	2	246	3.2e-83	T	19-01-2026	IPR024083	Fumarase/histidase, N-terminal	-	Reactome:R-BTA-70635|Reactome:R-BTA-70921|Reactome:R-CEL-70921|Reactome:R-CEL-71403|Reactome:R-CEL-9837999|Reactome:R-DDI-70921|Reactome:R-DDI-71403|Reactome:R-DDI-9837999|Reactome:R-DRE-71403|Reactome:R-GGA-187630|Reactome:R-GGA-70635|Reactome:R-HSA-70635|Reactome:R-HSA-70921|Reactome:R-HSA-71403|Reactome:R-HSA-9837999|Reactome:R-MMU-70635|Reactome:R-MMU-70921|Reactome:R-MMU-71403|Reactome:R-MMU…
KAK3317230.1_L-Aspartase-like_protein_[Cercophora_scortea]	441e10c66c391c71672aa7f040d35f66	751	PANTHER	PTHR10362	HISTIDINE AMMONIA-LYASE	17	652	0	T	19-01-2026	IPR001106	Aromatic amino acid lyase	-	MetaCyc:PWY-5028|MetaCyc:PWY-5030|Reactome:R-BTA-70921|Reactome:R-CEL-70921|Reactome:R-DDI-70921|Reactome:R-HSA-70921|Reactome:R-MMU-70921|Reactome:R-RNO-70921
KAK3317230.1_L-Aspartase-like_protein_[Cercophora_scortea]	441e10c66c391c71672aa7f040d35f66	751	MobiDBLite	mobidb-lite	consensus disorder prediction	672	686	-	T	19-01-2026	-	-	-	-
KAI5921862.1_putative_phenylalanine_ammonia-lyase_[Camillea_tinctor]	daf38321209c7a0400740e0b1f4dca68	709	ProSitePatterns	PS00488	Phenylalanine and histidine ammonia-lyases signature.	182	198	-	T	19-01-2026	IPR022313	Phenylalanine/histidine ammonia-lyases, active site	GO:0016841(InterPro)	MetaCyc:PWY-5028|MetaCyc:PWY-5030|Reactome:R-BTA-70921|Reactome:R-CEL-70921|Reactome:R-DDI-70921|Reactome:R-HSA-70921|Reactome:R-MMU-70921|Reactome:R-RNO-70921
KAI5921862.1_putative_phenylalanine_ammonia-lyase_[Camillea_tinctor]	daf38321209c7a0400740e0b1f4dca68	709	PANTHER	PTHR10362	HISTIDINE AMMONIA-LYASE	10	697	0	T	19-01-2026	IPR001106	Aromatic amino acid lyase	-	MetaCyc:PWY-5028|MetaCyc:PWY-5030|Reactome:R-BTA-70921|Reactome:R-CEL-70921|Reactome:R-DDI-70921|Reactome:R-HSA-70921|Reactome:R-MMU-70921|Reactome:R-RNO-70921
KAI5921862.1_putative_phenylalanine_ammonia-lyase_[Camillea_tinctor]	daf38321209c7a0400740e0b1f4dca68	709	CDD	cd00332	PAL-HAL	30	504	0	T	19-01-2026	IPR001106	Aromatic amino acid lyase	-	MetaCyc:PWY-5028|MetaCyc:PWY-5030|Reactome:R-BTA-70921|Reactome:R-CEL-70921|Reactome:R-DDI-70921|Reactome:R-HSA-70921|Reactome:R-MMU-70921|Reactome:R-RNO-70921
KAI5921862.1_putative_phenylalanine_ammonia-lyase_[Camillea_tinctor]	daf38321209c7a0400740e0b1f4dca68	709	Gene3D	G3DSA:1.20.200.10	Fumarase/aspartase (Central domain)	247	696	0	T	19-01-2026	-	-	-	-
KAI5921862.1_putative_phenylalanine_ammonia-lyase_[Camillea_tinctor]	daf38321209c7a0400740e0b1f4dca68	709	SUPERFAMILY	SSF48557	L-aspartase-like	8	692	0	T	19-01-2026	IPR008948	L-Aspartase-like	GO:0003824(InterPro)	Reactome:R-BTA-70635|Reactome:R-BTA-70921|Reactome:R-CEL-70921|Reactome:R-CEL-71403|Reactome:R-CEL-73817|Reactome:R-CEL-9837999|Reactome:R-DDI-70921|Reactome:R-DDI-71403|Reactome:R-DDI-9837999|Reactome:R-DRE-71403|Reactome:R-GGA-187630|Reactome:R-GGA-419140|Reactome:R-GGA-421203|Reactome:R-GGA-70635|Reactome:R-HSA-70635|Reactome:R-HSA-70921|Reactome:R-HSA-71403|Reactome:R-HSA-73817|Reactome:R-HSA…
KAI5921862.1_putative_phenylalanine_ammonia-lyase_[Camillea_tinctor]	daf38321209c7a0400740e0b1f4dca68	709	Coils	Coil	Coil	343	363	-	T	19-01-2026	-	-	-	-
KAI5921862.1_putative_phenylalanine_ammonia-lyase_[Camillea_tinctor]	daf38321209c7a0400740e0b1f4dca68	709	Pfam	PF00221	Aromatic amino acid lyase	32	505	0	T	19-01-2026	IPR001106	Aromatic amino acid lyase	-	MetaCyc:PWY-5028|MetaCyc:PWY-5030|Reactome:R-BTA-70921|Reactome:R-CEL-70921|Reactome:R-DDI-70921|Reactome:R-HSA-70921|Reactome:R-MMU-70921|Reactome:R-RNO-70921
KAI5921862.1_putative_phenylalanine_ammonia-lyase_[Camillea_tinctor]	daf38321209c7a0400740e0b1f4dca68	709	Gene3D	G3DSA:1.10.274.20	-	507	625	0	T	19-01-2026	IPR023144	Phenylalanine ammonia-lyase, shielding domain superfamily	-	MetaCyc:PWY-1121|MetaCyc:PWY-5048|MetaCyc:PWY-5883|MetaCyc:PWY-6444|MetaCyc:PWY-6457|MetaCyc:PWY-8157
KAI5921862.1_putative_phenylalanine_ammonia-lyase_[Camillea_tinctor]	daf38321209c7a0400740e0b1f4dca68	709	Gene3D	G3DSA:1.10.275.10	-	4	245	4.9e-75	T	19-01-2026	IPR024083	Fumarase/histidase, N-terminal	-	Reactome:R-BTA-70635|Reactome:R-BTA-70921|Reactome:R-CEL-70921|Reactome:R-CEL-71403|Reactome:R-CEL-9837999|Reactome:R-DDI-70921|Reactome:R-DDI-71403|Reactome:R-DDI-9837999|Reactome:R-DRE-71403|Reactome:R-GGA-187630|Reactome:R-GGA-70635|Reactome:R-HSA-70635|Reactome:R-HSA-70921|Reactome:R-HSA-71403|Reactome:R-HSA-9837999|Reactome:R-MMU-70635|Reactome:R-MMU-70921|Reactome:R-MMU-71403|Reactome:R-MMU…
KAI5921862.1_putative_phenylalanine_ammonia-lyase_[Camillea_tinctor]	daf38321209c7a0400740e0b1f4dca68	709	NCBIfam	TIGR01226	phenylalanine ammonia-lyase	13	693	0	T	19-01-2026	IPR005922	Phenylalanine ammonia-lyase	GO:0005737(InterPro)|GO:0006559(InterPro)|GO:0016841(InterPro)	MetaCyc:PWY-1121|MetaCyc:PWY-5048|MetaCyc:PWY-5883|MetaCyc:PWY-6444|MetaCyc:PWY-6457|MetaCyc:PWY-8157
MEO1375055.1_MAG:_aromatic_amino_acid_ammonia-lyase_[Cyanobacteria_bacterium_J06635_10]	a2e4af5db66017fd599a275d65e4e77d	561	FunFam	G3DSA:1.20.200.10:FF:000012	Tyrosine ammonia-lyase	226	557	3.4e-116	T	19-01-2026	-	-	-	-
MEO1375055.1_MAG:_aromatic_amino_acid_ammonia-lyase_[Cyanobacteria_bacterium_J06635_10]	a2e4af5db66017fd599a275d65e4e77d	561	Gene3D	G3DSA:1.10.275.10	-	26	225	2.3e-67	T	19-01-2026	IPR024083	Fumarase/histidase, N-terminal	-	Reactome:R-BTA-70635|Reactome:R-BTA-70921|Reactome:R-CEL-70921|Reactome:R-CEL-71403|Reactome:R-CEL-9837999|Reactome:R-DDI-70921|Reactome:R-DDI-71403|Reactome:R-DDI-9837999|Reactome:R-DRE-71403|Reactome:R-GGA-187630|Reactome:R-GGA-70635|Reactome:R-HSA-70635|Reactome:R-HSA-70921|Reactome:R-HSA-71403|Reactome:R-HSA-9837999|Reactome:R-MMU-70635|Reactome:R-MMU-70921|Reactome:R-MMU-71403|Reactome:R-MMU…
MEO1375055.1_MAG:_aromatic_amino_acid_ammonia-lyase_[Cyanobacteria_bacterium_J06635_10]	a2e4af5db66017fd599a275d65e4e77d	561	Pfam	PF00221	Aromatic amino acid lyase	33	515	0	T	19-01-2026	IPR001106	Aromatic amino acid lyase	-	MetaCyc:PWY-5028|MetaCyc:PWY-5030|Reactome:R-BTA-70921|Reactome:R-CEL-70921|Reactome:R-DDI-70921|Reactome:R-HSA-70921|Reactome:R-MMU-70921|Reactome:R-RNO-70921
MEO1375055.1_MAG:_aromatic_amino_acid_ammonia-lyase_[Cyanobacteria_bacterium_J06635_10]	a2e4af5db66017fd599a275d65e4e77d	561	FunFam	G3DSA:1.10.275.10:FF:000005	Histidine ammonia-lyase	23	224	4e-66	T	19-01-2026	-	-	-	-
MEO1375055.1_MAG:_aromatic_amino_acid_ammonia-lyase_[Cyanobacteria_bacterium_J06635_10]	a2e4af5db66017fd599a275d65e4e77d	561	Gene3D	G3DSA:1.20.200.10	Fumarase/aspartase (Central domain)	226	561	1.1e-107	T	19-01-2026	-	-	-	-
MEO1375055.1_MAG:_aromatic_amino_acid_ammonia-lyase_[Cyanobacteria_bacterium_J06635_10]	a2e4af5db66017fd599a275d65e4e77d	561	PANTHER	PTHR10362	HISTIDINE AMMONIA-LYASE	11	494	5.3e-128	T	19-01-2026	IPR001106	Aromatic amino acid lyase	-	MetaCyc:PWY-5028|MetaCyc:PWY-5030|Reactome:R-BTA-70921|Reactome:R-CEL-70921|Reactome:R-DDI-70921|Reactome:R-HSA-70921|Reactome:R-MMU-70921|Reactome:R-RNO-70921
MEO1375055.1_MAG:_aromatic_amino_acid_ammonia-lyase_[Cyanobacteria_bacterium_J06635_10]	a2e4af5db66017fd599a275d65e4e77d	561	ProSitePatterns	PS00488	Phenylalanine and histidine ammonia-lyases signature.	163	179	-	T	19-01-2026	IPR022313	Phenylalanine/histidine ammonia-lyases, active site	GO:0016841(InterPro)	MetaCyc:PWY-5028|MetaCyc:PWY-5030|Reactome:R-BTA-70921|Reactome:R-CEL-70921|Reactome:R-DDI-70921|Reactome:R-HSA-70921|Reactome:R-MMU-70921|Reactome:R-RNO-70921
MEO1375055.1_MAG:_aromatic_amino_acid_ammonia-lyase_[Cyanobacteria_bacterium_J06635_10]	a2e4af5db66017fd599a275d65e4e77d	561	CDD	cd00332	PAL-HAL	31	490	0	T	19-01-2026	IPR001106	Aromatic amino acid lyase	-	MetaCyc:PWY-5028|MetaCyc:PWY-5030|Reactome:R-BTA-70921|Reactome:R-CEL-70921|Reactome:R-DDI-70921|Reactome:R-HSA-70921|Reactome:R-MMU-70921|Reactome:R-RNO-70921
MEO1375055.1_MAG:_aromatic_amino_acid_ammonia-lyase_[Cyanobacteria_bacterium_J06635_10]	a2e4af5db66017fd599a275d65e4e77d	561	SUPERFAMILY	SSF48557	L-aspartase-like	18	525	0	T	19-01-2026	IPR008948	L-Aspartase-like	GO:0003824(InterPro)	Reactome:R-BTA-70635|Reactome:R-BTA-70921|Reactome:R-CEL-70921|Reactome:R-CEL-71403|Reactome:R-CEL-73817|Reactome:R-CEL-9837999|Reactome:R-DDI-70921|Reactome:R-DDI-71403|Reactome:R-DDI-9837999|Reactome:R-DRE-71403|Reactome:R-GGA-187630|Reactome:R-GGA-419140|Reactome:R-GGA-421203|Reactome:R-GGA-70635|Reactome:R-HSA-70635|Reactome:R-HSA-70921|Reactome:R-HSA-71403|Reactome:R-HSA-73817|Reactome:R-HSA…
XP_069262672.1_uncharacterized_protein_VTN31DRAFT_3239_[Thermomyces_dupontii]	44a880587a5456bb46f1dbc903a6a409	705	CDD	cd00332	PAL-HAL	31	504	0	T	19-01-2026	IPR001106	Aromatic amino acid lyase	-	MetaCyc:PWY-5028|MetaCyc:PWY-5030|Reactome:R-BTA-70921|Reactome:R-CEL-70921|Reactome:R-DDI-70921|Reactome:R-HSA-70921|Reactome:R-MMU-70921|Reactome:R-RNO-70921
XP_069262672.1_uncharacterized_protein_VTN31DRAFT_3239_[Thermomyces_dupontii]	44a880587a5456bb46f1dbc903a6a409	705	Gene3D	G3DSA:1.10.275.10	-	3	245	5.9e-83	T	19-01-2026	IPR024083	Fumarase/histidase, N-terminal	-	Reactome:R-BTA-70635|Reactome:R-BTA-70921|Reactome:R-CEL-70921|Reactome:R-CEL-71403|Reactome:R-CEL-9837999|Reactome:R-DDI-70921|Reactome:R-DDI-71403|Reactome:R-DDI-9837999|Reactome:R-DRE-71403|Reactome:R-GGA-187630|Reactome:R-GGA-70635|Reactome:R-HSA-70635|Reactome:R-HSA-70921|Reactome:R-HSA-71403|Reactome:R-HSA-9837999|Reactome:R-MMU-70635|Reactome:R-MMU-70921|Reactome:R-MMU-71403|Reactome:R-MMU…
XP_069262672.1_uncharacterized_protein_VTN31DRAFT_3239_[Thermomyces_dupontii]	44a880587a5456bb46f1dbc903a6a409	705	Gene3D	G3DSA:1.20.200.10	Fumarase/aspartase (Central domain)	247	695	0	T	19-01-2026	-	-	-	-
XP_069262672.1_uncharacterized_protein_VTN31DRAFT_3239_[Thermomyces_dupontii]	44a880587a5456bb46f1dbc903a6a409	705	SUPERFAMILY	SSF48557	L-aspartase-like	12	694	0	T	19-01-2026	IPR008948	L-Aspartase-like	GO:0003824(InterPro)	Reactome:R-BTA-70635|Reactome:R-BTA-70921|Reactome:R-CEL-70921|Reactome:R-CEL-71403|Reactome:R-CEL-73817|Reactome:R-CEL-9837999|Reactome:R-DDI-70921|Reactome:R-DDI-71403|Reactome:R-DDI-9837999|Reactome:R-DRE-71403|Reactome:R-GGA-187630|Reactome:R-GGA-419140|Reactome:R-GGA-421203|Reactome:R-GGA-70635|Reactome:R-HSA-70635|Reactome:R-HSA-70921|Reactome:R-HSA-71403|Reactome:R-HSA-73817|Reactome:R-HSA…
XP_069262672.1_uncharacterized_protein_VTN31DRAFT_3239_[Thermomyces_dupontii]	44a880587a5456bb46f1dbc903a6a409	705	PANTHER	PTHR10362	HISTIDINE AMMONIA-LYASE	20	695	0	T	19-01-2026	IPR001106	Aromatic amino acid lyase	-	MetaCyc:PWY-5028|MetaCyc:PWY-5030|Reactome:R-BTA-70921|Reactome:R-CEL-70921|Reactome:R-DDI-70921|Reactome:R-HSA-70921|Reactome:R-MMU-70921|Reactome:R-RNO-70921
XP_069262672.1_uncharacterized_protein_VTN31DRAFT_3239_[Thermomyces_dupontii]	44a880587a5456bb46f1dbc903a6a409	705	Coils	Coil	Coil	343	363	-	T	19-01-2026	-	-	-	-
XP_069262672.1_uncharacterized_protein_VTN31DRAFT_3239_[Thermomyces_dupontii]	44a880587a5456bb46f1dbc903a6a409	705	Pfam	PF00221	Aromatic amino acid lyase	33	509	0	T	19-01-2026	IPR001106	Aromatic amino acid lyase	-	MetaCyc:PWY-5028|MetaCyc:PWY-5030|Reactome:R-BTA-70921|Reactome:R-CEL-70921|Reactome:R-DDI-70921|Reactome:R-HSA-70921|Reactome:R-MMU-70921|Reactome:R-RNO-70921
XP_069262672.1_uncharacterized_protein_VTN31DRAFT_3239_[Thermomyces_dupontii]	44a880587a5456bb46f1dbc903a6a409	705	Gene3D	G3DSA:1.10.274.20	-	507	625	0	T	19-01-2026	IPR023144	Phenylalanine ammonia-lyase, shielding domain superfamily	-	MetaCyc:PWY-1121|MetaCyc:PWY-5048|MetaCyc:PWY-5883|MetaCyc:PWY-6444|MetaCyc:PWY-6457|MetaCyc:PWY-8157
XP_069262672.1_uncharacterized_protein_VTN31DRAFT_3239_[Thermomyces_dupontii]	44a880587a5456bb46f1dbc903a6a409	705	NCBIfam	TIGR01226	phenylalanine ammonia-lyase	17	693	0	T	19-01-2026	IPR005922	Phenylalanine ammonia-lyase	GO:0005737(InterPro)|GO:0006559(InterPro)|GO:0016841(InterPro)	MetaCyc:PWY-1121|MetaCyc:PWY-5048|MetaCyc:PWY-5883|MetaCyc:PWY-6444|MetaCyc:PWY-6457|MetaCyc:PWY-8157
WP_190417220.1_MULTISPECIES:_HAL/PAL/TAL_family_ammonia-lyase_[Cyanophyceae]	5dc0625f4442c6a5f91c922fa3d88136	565	SUPERFAMILY	SSF48557	L-aspartase-like	17	529	0	T	19-01-2026	IPR008948	L-Aspartase-like	GO:0003824(InterPro)	Reactome:R-BTA-70635|Reactome:R-BTA-70921|Reactome:R-CEL-70921|Reactome:R-CEL-71403|Reactome:R-CEL-73817|Reactome:R-CEL-9837999|Reactome:R-DDI-70921|Reactome:R-DDI-71403|Reactome:R-DDI-9837999|Reactome:R-DRE-71403|Reactome:R-GGA-187630|Reactome:R-GGA-419140|Reactome:R-GGA-421203|Reactome:R-GGA-70635|Reactome:R-HSA-70635|Reactome:R-HSA-70921|Reactome:R-HSA-71403|Reactome:R-HSA-73817|Reactome:R-HSA…
WP_190417220.1_MULTISPECIES:_HAL/PAL/TAL_family_ammonia-lyase_[Cyanophyceae]	5dc0625f4442c6a5f91c922fa3d88136	565	FunFam	G3DSA:1.10.275.10:FF:000005	Histidine ammonia-lyase	23	224	6.2e-67	T	19-01-2026	-	-	-	-
WP_190417220.1_MULTISPECIES:_HAL/PAL/TAL_family_ammonia-lyase_[Cyanophyceae]	5dc0625f4442c6a5f91c922fa3d88136	565	ProSitePatterns	PS00488	Phenylalanine and histidine ammonia-lyases signature.	163	179	-	T	19-01-2026	IPR022313	Phenylalanine/histidine ammonia-lyases, active site	GO:0016841(InterPro)	MetaCyc:PWY-5028|MetaCyc:PWY-5030|Reactome:R-BTA-70921|Reactome:R-CEL-70921|Reactome:R-DDI-70921|Reactome:R-HSA-70921|Reactome:R-MMU-70921|Reactome:R-RNO-70921
WP_190417220.1_MULTISPECIES:_HAL/PAL/TAL_family_ammonia-lyase_[Cyanophyceae]	5dc0625f4442c6a5f91c922fa3d88136	565	Gene3D	G3DSA:1.10.275.10	-	25	225	2.2e-67	T	19-01-2026	IPR024083	Fumarase/histidase, N-terminal	-	Reactome:R-BTA-70635|Reactome:R-BTA-70921|Reactome:R-CEL-70921|Reactome:R-CEL-71403|Reactome:R-CEL-9837999|Reactome:R-DDI-70921|Reactome:R-DDI-71403|Reactome:R-DDI-9837999|Reactome:R-DRE-71403|Reactome:R-GGA-187630|Reactome:R-GGA-70635|Reactome:R-HSA-70635|Reactome:R-HSA-70921|Reactome:R-HSA-71403|Reactome:R-HSA-9837999|Reactome:R-MMU-70635|Reactome:R-MMU-70921|Reactome:R-MMU-71403|Reactome:R-MMU…
WP_190417220.1_MULTISPECIES:_HAL/PAL/TAL_family_ammonia-lyase_[Cyanophyceae]	5dc0625f4442c6a5f91c922fa3d88136	565	CDD	cd00332	PAL-HAL	32	490	0	T	19-01-2026	IPR001106	Aromatic amino acid lyase	-	MetaCyc:PWY-5028|MetaCyc:PWY-5030|Reactome:R-BTA-70921|Reactome:R-CEL-70921|Reactome:R-DDI-70921|Reactome:R-HSA-70921|Reactome:R-MMU-70921|Reactome:R-RNO-70921
WP_190417220.1_MULTISPECIES:_HAL/PAL/TAL_family_ammonia-lyase_[Cyanophyceae]	5dc0625f4442c6a5f91c922fa3d88136	565	Gene3D	G3DSA:1.20.200.10	Fumarase/aspartase (Central domain)	226	565	6.3e-110	T	19-01-2026	-	-	-	-
WP_190417220.1_MULTISPECIES:_HAL/PAL/TAL_family_ammonia-lyase_[Cyanophyceae]	5dc0625f4442c6a5f91c922fa3d88136	565	PANTHER	PTHR10362	HISTIDINE AMMONIA-LYASE	21	491	2.5e-129	T	19-01-2026	IPR001106	Aromatic amino acid lyase	-	MetaCyc:PWY-5028|MetaCyc:PWY-5030|Reactome:R-BTA-70921|Reactome:R-CEL-70921|Reactome:R-DDI-70921|Reactome:R-HSA-70921|Reactome:R-MMU-70921|Reactome:R-RNO-70921
WP_190417220.1_MULTISPECIES:_HAL/PAL/TAL_family_ammonia-lyase_[Cyanophyceae]	5dc0625f4442c6a5f91c922fa3d88136	565	Pfam	PF00221	Aromatic amino acid lyase	33	516	0	T	19-01-2026	IPR001106	Aromatic amino acid lyase	-	MetaCyc:PWY-5028|MetaCyc:PWY-5030|Reactome:R-BTA-70921|Reactome:R-CEL-70921|Reactome:R-DDI-70921|Reactome:R-HSA-70921|Reactome:R-MMU-70921|Reactome:R-RNO-70921
WP_190417220.1_MULTISPECIES:_HAL/PAL/TAL_family_ammonia-lyase_[Cyanophyceae]	5dc0625f4442c6a5f91c922fa3d88136	565	FunFam	G3DSA:1.20.200.10:FF:000012	Tyrosine ammonia-lyase	226	557	2.4e-117	T	19-01-2026	-	-	-	-
KAL6904510.1_L-Aspartase-like_protein_[Trichoderma_evansii]	a1c60a8155becc1ff4f46c3138771526	932	MobiDBLite	mobidb-lite	consensus disorder prediction	923	932	-	T	19-01-2026	-	-	-	-
KAL6904510.1_L-Aspartase-like_protein_[Trichoderma_evansii]	a1c60a8155becc1ff4f46c3138771526	932	NCBIfam	TIGR01226	phenylalanine ammonia-lyase	10	669	0	T	19-01-2026	IPR005922	Phenylalanine ammonia-lyase	GO:0005737(InterPro)|GO:0006559(InterPro)|GO:0016841(InterPro)	MetaCyc:PWY-1121|MetaCyc:PWY-5048|MetaCyc:PWY-5883|MetaCyc:PWY-6444|MetaCyc:PWY-6457|MetaCyc:PWY-8157
KAL6904510.1_L-Aspartase-like_protein_[Trichoderma_evansii]	a1c60a8155becc1ff4f46c3138771526	932	ProSitePatterns	PS00488	Phenylalanine and histidine ammonia-lyases signature.	172	188	-	T	19-01-2026	IPR022313	Phenylalanine/histidine ammonia-lyases, active site	GO:0016841(InterPro)	MetaCyc:PWY-5028|MetaCyc:PWY-5030|Reactome:R-BTA-70921|Reactome:R-CEL-70921|Reactome:R-DDI-70921|Reactome:R-HSA-70921|Reactome:R-MMU-70921|Reactome:R-RNO-70921
KAL6904510.1_L-Aspartase-like_protein_[Trichoderma_evansii]	a1c60a8155becc1ff4f46c3138771526	932	CDD	cd00332	PAL-HAL	30	497	0	T	19-01-2026	IPR001106	Aromatic amino acid lyase	-	MetaCyc:PWY-5028|MetaCyc:PWY-5030|Reactome:R-BTA-70921|Reactome:R-CEL-70921|Reactome:R-DDI-70921|Reactome:R-HSA-70921|Reactome:R-MMU-70921|Reactome:R-RNO-70921
KAL6904510.1_L-Aspartase-like_protein_[Trichoderma_evansii]	a1c60a8155becc1ff4f46c3138771526	932	Gene3D	G3DSA:1.20.200.10	Fumarase/aspartase (Central domain)	238	664	1.1e-128	T	19-01-2026	-	-	-	-
KAL6904510.1_L-Aspartase-like_protein_[Trichoderma_evansii]	a1c60a8155becc1ff4f46c3138771526	932	MobiDBLite	mobidb-lite	consensus disorder prediction	753	799	-	T	19-01-2026	-	-	-	-
KAL6904510.1_L-Aspartase-like_protein_[Trichoderma_evansii]	a1c60a8155becc1ff4f46c3138771526	932	SUPERFAMILY	SSF48557	L-aspartase-like	8	669	0	T	19-01-2026	IPR008948	L-Aspartase-like	GO:0003824(InterPro)	Reactome:R-BTA-70635|Reactome:R-BTA-70921|Reactome:R-CEL-70921|Reactome:R-CEL-71403|Reactome:R-CEL-73817|Reactome:R-CEL-9837999|Reactome:R-DDI-70921|Reactome:R-DDI-71403|Reactome:R-DDI-9837999|Reactome:R-DRE-71403|Reactome:R-GGA-187630|Reactome:R-GGA-419140|Reactome:R-GGA-421203|Reactome:R-GGA-70635|Reactome:R-HSA-70635|Reactome:R-HSA-70921|Reactome:R-HSA-71403|Reactome:R-HSA-73817|Reactome:R-HSA…
KAL6904510.1_L-Aspartase-like_protein_[Trichoderma_evansii]	a1c60a8155becc1ff4f46c3138771526	932	Pfam	PF00221	Aromatic amino acid lyase	32	498	0	T	19-01-2026	IPR001106	Aromatic amino acid lyase	-	MetaCyc:PWY-5028|MetaCyc:PWY-5030|Reactome:R-BTA-70921|Reactome:R-CEL-70921|Reactome:R-DDI-70921|Reactome:R-HSA-70921|Reactome:R-MMU-70921|Reactome:R-RNO-70921
KAL6904510.1_L-Aspartase-like_protein_[Trichoderma_evansii]	a1c60a8155becc1ff4f46c3138771526	932	Gene3D	G3DSA:1.10.275.10	-	1	234	6.8e-68	T	19-01-2026	IPR024083	Fumarase/histidase, N-terminal	-	Reactome:R-BTA-70635|Reactome:R-BTA-70921|Reactome:R-CEL-70921|Reactome:R-CEL-71403|Reactome:R-CEL-9837999|Reactome:R-DDI-70921|Reactome:R-DDI-71403|Reactome:R-DDI-9837999|Reactome:R-DRE-71403|Reactome:R-GGA-187630|Reactome:R-GGA-70635|Reactome:R-HSA-70635|Reactome:R-HSA-70921|Reactome:R-HSA-71403|Reactome:R-HSA-9837999|Reactome:R-MMU-70635|Reactome:R-MMU-70921|Reactome:R-MMU-71403|Reactome:R-MMU…
KAL6904510.1_L-Aspartase-like_protein_[Trichoderma_evansii]	a1c60a8155becc1ff4f46c3138771526	932	MobiDBLite	mobidb-lite	consensus disorder prediction	846	932	-	T	19-01-2026	-	-	-	-
KAL6904510.1_L-Aspartase-like_protein_[Trichoderma_evansii]	a1c60a8155becc1ff4f46c3138771526	932	MobiDBLite	mobidb-lite	consensus disorder prediction	753	765	-	T	19-01-2026	-	-	-	-
KAL6904510.1_L-Aspartase-like_protein_[Trichoderma_evansii]	a1c60a8155becc1ff4f46c3138771526	932	PANTHER	PTHR10362	HISTIDINE AMMONIA-LYASE	23	511	0	T	19-01-2026	IPR001106	Aromatic amino acid lyase	-	MetaCyc:PWY-5028|MetaCyc:PWY-5030|Reactome:R-BTA-70921|Reactome:R-CEL-70921|Reactome:R-DDI-70921|Reactome:R-HSA-70921|Reactome:R-MMU-70921|Reactome:R-RNO-70921
KAL6904510.1_L-Aspartase-like_protein_[Trichoderma_evansii]	a1c60a8155becc1ff4f46c3138771526	932	Gene3D	G3DSA:1.10.274.20	-	500	603	1.1e-128	T	19-01-2026	IPR023144	Phenylalanine ammonia-lyase, shielding domain superfamily	-	MetaCyc:PWY-1121|MetaCyc:PWY-5048|MetaCyc:PWY-5883|MetaCyc:PWY-6444|MetaCyc:PWY-6457|MetaCyc:PWY-8157
KAL6904510.1_L-Aspartase-like_protein_[Trichoderma_evansii]	a1c60a8155becc1ff4f46c3138771526	932	MobiDBLite	mobidb-lite	consensus disorder prediction	864	876	-	T	19-01-2026	-	-	-	-
GLA72102.1_hypothetical_protein_AtubIFM55763_002621_[Aspergillus_tubingensis]	46133d15aeb8eaec095305d210d281fb	744	SUPERFAMILY	SSF48557	L-aspartase-like	56	730	0	T	19-01-2026	IPR008948	L-Aspartase-like	GO:0003824(InterPro)	Reactome:R-BTA-70635|Reactome:R-BTA-70921|Reactome:R-CEL-70921|Reactome:R-CEL-71403|Reactome:R-CEL-73817|Reactome:R-CEL-9837999|Reactome:R-DDI-70921|Reactome:R-DDI-71403|Reactome:R-DDI-9837999|Reactome:R-DRE-71403|Reactome:R-GGA-187630|Reactome:R-GGA-419140|Reactome:R-GGA-421203|Reactome:R-GGA-70635|Reactome:R-HSA-70635|Reactome:R-HSA-70921|Reactome:R-HSA-71403|Reactome:R-HSA-73817|Reactome:R-HSA…
GLA72102.1_hypothetical_protein_AtubIFM55763_002621_[Aspergillus_tubingensis]	46133d15aeb8eaec095305d210d281fb	744	Gene3D	G3DSA:1.10.274.20	-	546	661	0	T	19-01-2026	IPR023144	Phenylalanine ammonia-lyase, shielding domain superfamily	-	MetaCyc:PWY-1121|MetaCyc:PWY-5048|MetaCyc:PWY-5883|MetaCyc:PWY-6444|MetaCyc:PWY-6457|MetaCyc:PWY-8157
GLA72102.1_hypothetical_protein_AtubIFM55763_002621_[Aspergillus_tubingensis]	46133d15aeb8eaec095305d210d281fb	744	CDD	cd00332	PAL-HAL	74	543	0	T	19-01-2026	IPR001106	Aromatic amino acid lyase	-	MetaCyc:PWY-5028|MetaCyc:PWY-5030|Reactome:R-BTA-70921|Reactome:R-CEL-70921|Reactome:R-DDI-70921|Reactome:R-HSA-70921|Reactome:R-MMU-70921|Reactome:R-RNO-70921
GLA72102.1_hypothetical_protein_AtubIFM55763_002621_[Aspergillus_tubingensis]	46133d15aeb8eaec095305d210d281fb	744	ProSitePatterns	PS00488	Phenylalanine and histidine ammonia-lyases signature.	220	236	-	T	19-01-2026	IPR022313	Phenylalanine/histidine ammonia-lyases, active site	GO:0016841(InterPro)	MetaCyc:PWY-5028|MetaCyc:PWY-5030|Reactome:R-BTA-70921|Reactome:R-CEL-70921|Reactome:R-DDI-70921|Reactome:R-HSA-70921|Reactome:R-MMU-70921|Reactome:R-RNO-70921
GLA72102.1_hypothetical_protein_AtubIFM55763_002621_[Aspergillus_tubingensis]	46133d15aeb8eaec095305d210d281fb	744	PANTHER	PTHR10362	HISTIDINE AMMONIA-LYASE	65	730	0	T	19-01-2026	IPR001106	Aromatic amino acid lyase	-	MetaCyc:PWY-5028|MetaCyc:PWY-5030|Reactome:R-BTA-70921|Reactome:R-CEL-70921|Reactome:R-DDI-70921|Reactome:R-HSA-70921|Reactome:R-MMU-70921|Reactome:R-RNO-70921
GLA72102.1_hypothetical_protein_AtubIFM55763_002621_[Aspergillus_tubingensis]	46133d15aeb8eaec095305d210d281fb	744	Pfam	PF00221	Aromatic amino acid lyase	74	548	0	T	19-01-2026	IPR001106	Aromatic amino acid lyase	-	MetaCyc:PWY-5028|MetaCyc:PWY-5030|Reactome:R-BTA-70921|Reactome:R-CEL-70921|Reactome:R-DDI-70921|Reactome:R-HSA-70921|Reactome:R-MMU-70921|Reactome:R-RNO-70921
GLA72102.1_hypothetical_protein_AtubIFM55763_002621_[Aspergillus_tubingensis]	46133d15aeb8eaec095305d210d281fb	744	Gene3D	G3DSA:1.20.200.10	Fumarase/aspartase (Central domain)	288	720	0	T	19-01-2026	-	-	-	-
GLA72102.1_hypothetical_protein_AtubIFM55763_002621_[Aspergillus_tubingensis]	46133d15aeb8eaec095305d210d281fb	744	NCBIfam	TIGR01226	phenylalanine ammonia-lyase	63	730	0	T	19-01-2026	IPR005922	Phenylalanine ammonia-lyase	GO:0005737(InterPro)|GO:0006559(InterPro)|GO:0016841(InterPro)	MetaCyc:PWY-1121|MetaCyc:PWY-5048|MetaCyc:PWY-5883|MetaCyc:PWY-6444|MetaCyc:PWY-6457|MetaCyc:PWY-8157
GLA72102.1_hypothetical_protein_AtubIFM55763_002621_[Aspergillus_tubingensis]	46133d15aeb8eaec095305d210d281fb	744	Gene3D	G3DSA:1.10.275.10	-	52	284	3.7e-74	T	19-01-2026	IPR024083	Fumarase/histidase, N-terminal	-	Reactome:R-BTA-70635|Reactome:R-BTA-70921|Reactome:R-CEL-70921|Reactome:R-CEL-71403|Reactome:R-CEL-9837999|Reactome:R-DDI-70921|Reactome:R-DDI-71403|Reactome:R-DDI-9837999|Reactome:R-DRE-71403|Reactome:R-GGA-187630|Reactome:R-GGA-70635|Reactome:R-HSA-70635|Reactome:R-HSA-70921|Reactome:R-HSA-71403|Reactome:R-HSA-9837999|Reactome:R-MMU-70635|Reactome:R-MMU-70921|Reactome:R-MMU-71403|Reactome:R-MMU…
WP_190913407.1_HAL/PAL/TAL_family_ammonia-lyase_[Nostoc_sp._FACHB-892]	d22d460b73afb978cfd87c9286452a8b	565	Pfam	PF00221	Aromatic amino acid lyase	33	516	0	T	19-01-2026	IPR001106	Aromatic amino acid lyase	-	MetaCyc:PWY-5028|MetaCyc:PWY-5030|Reactome:R-BTA-70921|Reactome:R-CEL-70921|Reactome:R-DDI-70921|Reactome:R-HSA-70921|Reactome:R-MMU-70921|Reactome:R-RNO-70921
WP_190913407.1_HAL/PAL/TAL_family_ammonia-lyase_[Nostoc_sp._FACHB-892]	d22d460b73afb978cfd87c9286452a8b	565	CDD	cd00332	PAL-HAL	33	490	0	T	19-01-2026	IPR001106	Aromatic amino acid lyase	-	MetaCyc:PWY-5028|MetaCyc:PWY-5030|Reactome:R-BTA-70921|Reactome:R-CEL-70921|Reactome:R-DDI-70921|Reactome:R-HSA-70921|Reactome:R-MMU-70921|Reactome:R-RNO-70921
WP_190913407.1_HAL/PAL/TAL_family_ammonia-lyase_[Nostoc_sp._FACHB-892]	d22d460b73afb978cfd87c9286452a8b	565	Gene3D	G3DSA:1.10.275.10	-	25	225	1.2e-65	T	19-01-2026	IPR024083	Fumarase/histidase, N-terminal	-	Reactome:R-BTA-70635|Reactome:R-BTA-70921|Reactome:R-CEL-70921|Reactome:R-CEL-71403|Reactome:R-CEL-9837999|Reactome:R-DDI-70921|Reactome:R-DDI-71403|Reactome:R-DDI-9837999|Reactome:R-DRE-71403|Reactome:R-GGA-187630|Reactome:R-GGA-70635|Reactome:R-HSA-70635|Reactome:R-HSA-70921|Reactome:R-HSA-71403|Reactome:R-HSA-9837999|Reactome:R-MMU-70635|Reactome:R-MMU-70921|Reactome:R-MMU-71403|Reactome:R-MMU…
WP_190913407.1_HAL/PAL/TAL_family_ammonia-lyase_[Nostoc_sp._FACHB-892]	d22d460b73afb978cfd87c9286452a8b	565	FunFam	G3DSA:1.10.275.10:FF:000005	Histidine ammonia-lyase	23	224	2e-64	T	19-01-2026	-	-	-	-
WP_190913407.1_HAL/PAL/TAL_family_ammonia-lyase_[Nostoc_sp._FACHB-892]	d22d460b73afb978cfd87c9286452a8b	565	ProSitePatterns	PS00488	Phenylalanine and histidine ammonia-lyases signature.	163	179	-	T	19-01-2026	IPR022313	Phenylalanine/histidine ammonia-lyases, active site	GO:0016841(InterPro)	MetaCyc:PWY-5028|MetaCyc:PWY-5030|Reactome:R-BTA-70921|Reactome:R-CEL-70921|Reactome:R-DDI-70921|Reactome:R-HSA-70921|Reactome:R-MMU-70921|Reactome:R-RNO-70921
WP_190913407.1_HAL/PAL/TAL_family_ammonia-lyase_[Nostoc_sp._FACHB-892]	d22d460b73afb978cfd87c9286452a8b	565	FunFam	G3DSA:1.20.200.10:FF:000012	Tyrosine ammonia-lyase	226	557	7.8e-115	T	19-01-2026	-	-	-	-
WP_190913407.1_HAL/PAL/TAL_family_ammonia-lyase_[Nostoc_sp._FACHB-892]	d22d460b73afb978cfd87c9286452a8b	565	SUPERFAMILY	SSF48557	L-aspartase-like	19	528	0	T	19-01-2026	IPR008948	L-Aspartase-like	GO:0003824(InterPro)	Reactome:R-BTA-70635|Reactome:R-BTA-70921|Reactome:R-CEL-70921|Reactome:R-CEL-71403|Reactome:R-CEL-73817|Reactome:R-CEL-9837999|Reactome:R-DDI-70921|Reactome:R-DDI-71403|Reactome:R-DDI-9837999|Reactome:R-DRE-71403|Reactome:R-GGA-187630|Reactome:R-GGA-419140|Reactome:R-GGA-421203|Reactome:R-GGA-70635|Reactome:R-HSA-70635|Reactome:R-HSA-70921|Reactome:R-HSA-71403|Reactome:R-HSA-73817|Reactome:R-HSA…
WP_190913407.1_HAL/PAL/TAL_family_ammonia-lyase_[Nostoc_sp._FACHB-892]	d22d460b73afb978cfd87c9286452a8b	565	Gene3D	G3DSA:1.20.200.10	Fumarase/aspartase (Central domain)	226	565	4.2e-109	T	19-01-2026	-	-	-	-
WP_190913407.1_HAL/PAL/TAL_family_ammonia-lyase_[Nostoc_sp._FACHB-892]	d22d460b73afb978cfd87c9286452a8b	565	PANTHER	PTHR10362	HISTIDINE AMMONIA-LYASE	16	492	1.8e-128	T	19-01-2026	IPR001106	Aromatic amino acid lyase	-	MetaCyc:PWY-5028|MetaCyc:PWY-5030|Reactome:R-BTA-70921|Reactome:R-CEL-70921|Reactome:R-DDI-70921|Reactome:R-HSA-70921|Reactome:R-MMU-70921|Reactome:R-RNO-70921
KAK3348869.1_L-Aspartase-like_protein_[Lasiosphaeria_hispida]	7fcdfc53a7486ddae4625f0fc58c2b18	753	Pfam	PF00221	Aromatic amino acid lyase	36	520	0	T	19-01-2026	IPR001106	Aromatic amino acid lyase	-	MetaCyc:PWY-5028|MetaCyc:PWY-5030|Reactome:R-BTA-70921|Reactome:R-CEL-70921|Reactome:R-DDI-70921|Reactome:R-HSA-70921|Reactome:R-MMU-70921|Reactome:R-RNO-70921
KAK3348869.1_L-Aspartase-like_protein_[Lasiosphaeria_hispida]	7fcdfc53a7486ddae4625f0fc58c2b18	753	Gene3D	G3DSA:1.20.200.10	Fumarase/aspartase (Central domain)	257	681	0	T	19-01-2026	-	-	-	-
KAK3348869.1_L-Aspartase-like_protein_[Lasiosphaeria_hispida]	7fcdfc53a7486ddae4625f0fc58c2b18	753	Gene3D	G3DSA:1.10.274.20	-	522	655	0	T	19-01-2026	IPR023144	Phenylalanine ammonia-lyase, shielding domain superfamily	-	MetaCyc:PWY-1121|MetaCyc:PWY-5048|MetaCyc:PWY-5883|MetaCyc:PWY-6444|MetaCyc:PWY-6457|MetaCyc:PWY-8157
KAK3348869.1_L-Aspartase-like_protein_[Lasiosphaeria_hispida]	7fcdfc53a7486ddae4625f0fc58c2b18	753	PANTHER	PTHR10362	HISTIDINE AMMONIA-LYASE	29	746	0	T	19-01-2026	IPR001106	Aromatic amino acid lyase	-	MetaCyc:PWY-5028|MetaCyc:PWY-5030|Reactome:R-BTA-70921|Reactome:R-CEL-70921|Reactome:R-DDI-70921|Reactome:R-HSA-70921|Reactome:R-MMU-70921|Reactome:R-RNO-70921
KAK3348869.1_L-Aspartase-like_protein_[Lasiosphaeria_hispida]	7fcdfc53a7486ddae4625f0fc58c2b18	753	SUPERFAMILY	SSF48557	L-aspartase-like	5	747	0	T	19-01-2026	IPR008948	L-Aspartase-like	GO:0003824(InterPro)	Reactome:R-BTA-70635|Reactome:R-BTA-70921|Reactome:R-CEL-70921|Reactome:R-CEL-71403|Reactome:R-CEL-73817|Reactome:R-CEL-9837999|Reactome:R-DDI-70921|Reactome:R-DDI-71403|Reactome:R-DDI-9837999|Reactome:R-DRE-71403|Reactome:R-GGA-187630|Reactome:R-GGA-419140|Reactome:R-GGA-421203|Reactome:R-GGA-70635|Reactome:R-HSA-70635|Reactome:R-HSA-70921|Reactome:R-HSA-71403|Reactome:R-HSA-73817|Reactome:R-HSA…
KAK3348869.1_L-Aspartase-like_protein_[Lasiosphaeria_hispida]	7fcdfc53a7486ddae4625f0fc58c2b18	753	MobiDBLite	mobidb-lite	consensus disorder prediction	695	717	-	T	19-01-2026	-	-	-	-
KAK3348869.1_L-Aspartase-like_protein_[Lasiosphaeria_hispida]	7fcdfc53a7486ddae4625f0fc58c2b18	753	NCBIfam	TIGR01226	phenylalanine ammonia-lyase	28	745	0	T	19-01-2026	IPR005922	Phenylalanine ammonia-lyase	GO:0005737(InterPro)|GO:0006559(InterPro)|GO:0016841(InterPro)	MetaCyc:PWY-1121|MetaCyc:PWY-5048|MetaCyc:PWY-5883|MetaCyc:PWY-6444|MetaCyc:PWY-6457|MetaCyc:PWY-8157
KAK3348869.1_L-Aspartase-like_protein_[Lasiosphaeria_hispida]	7fcdfc53a7486ddae4625f0fc58c2b18	753	Gene3D	G3DSA:1.10.275.10	-	4	253	3.9e-80	T	19-01-2026	IPR024083	Fumarase/histidase, N-terminal	-	Reactome:R-BTA-70635|Reactome:R-BTA-70921|Reactome:R-CEL-70921|Reactome:R-CEL-71403|Reactome:R-CEL-9837999|Reactome:R-DDI-70921|Reactome:R-DDI-71403|Reactome:R-DDI-9837999|Reactome:R-DRE-71403|Reactome:R-GGA-187630|Reactome:R-GGA-70635|Reactome:R-HSA-70635|Reactome:R-HSA-70921|Reactome:R-HSA-71403|Reactome:R-HSA-9837999|Reactome:R-MMU-70635|Reactome:R-MMU-70921|Reactome:R-MMU-71403|Reactome:R-MMU…
KAK3348869.1_L-Aspartase-like_protein_[Lasiosphaeria_hispida]	7fcdfc53a7486ddae4625f0fc58c2b18	753	CDD	cd00332	PAL-HAL	34	519	0	T	19-01-2026	IPR001106	Aromatic amino acid lyase	-	MetaCyc:PWY-5028|MetaCyc:PWY-5030|Reactome:R-BTA-70921|Reactome:R-CEL-70921|Reactome:R-DDI-70921|Reactome:R-HSA-70921|Reactome:R-MMU-70921|Reactome:R-RNO-70921
KAL7928382.1_L-Aspartase-like_protein_[Trichoderma_chlorosporum]	99d05019b8adc19e3a26f782ab9d3712	735	CDD	cd00332	PAL-HAL	37	504	2.12832e-159	T	19-01-2026	IPR001106	Aromatic amino acid lyase	-	MetaCyc:PWY-5028|MetaCyc:PWY-5030|Reactome:R-BTA-70921|Reactome:R-CEL-70921|Reactome:R-DDI-70921|Reactome:R-HSA-70921|Reactome:R-MMU-70921|Reactome:R-RNO-70921
KAL7928382.1_L-Aspartase-like_protein_[Trichoderma_chlorosporum]	99d05019b8adc19e3a26f782ab9d3712	735	ProSitePatterns	PS00488	Phenylalanine and histidine ammonia-lyases signature.	187	203	-	T	19-01-2026	IPR022313	Phenylalanine/histidine ammonia-lyases, active site	GO:0016841(InterPro)	MetaCyc:PWY-5028|MetaCyc:PWY-5030|Reactome:R-BTA-70921|Reactome:R-CEL-70921|Reactome:R-DDI-70921|Reactome:R-HSA-70921|Reactome:R-MMU-70921|Reactome:R-RNO-70921
KAL7928382.1_L-Aspartase-like_protein_[Trichoderma_chlorosporum]	99d05019b8adc19e3a26f782ab9d3712	735	Pfam	PF00221	Aromatic amino acid lyase	38	507	3.4e-136	T	19-01-2026	IPR001106	Aromatic amino acid lyase	-	MetaCyc:PWY-5028|MetaCyc:PWY-5030|Reactome:R-BTA-70921|Reactome:R-CEL-70921|Reactome:R-DDI-70921|Reactome:R-HSA-70921|Reactome:R-MMU-70921|Reactome:R-RNO-70921
KAL7928382.1_L-Aspartase-like_protein_[Trichoderma_chlorosporum]	99d05019b8adc19e3a26f782ab9d3712	735	SUPERFAMILY	SSF48557	L-aspartase-like	14	733	1.88e-179	T	19-01-2026	IPR008948	L-Aspartase-like	GO:0003824(InterPro)	Reactome:R-BTA-70635|Reactome:R-BTA-70921|Reactome:R-CEL-70921|Reactome:R-CEL-71403|Reactome:R-CEL-73817|Reactome:R-CEL-9837999|Reactome:R-DDI-70921|Reactome:R-DDI-71403|Reactome:R-DDI-9837999|Reactome:R-DRE-71403|Reactome:R-GGA-187630|Reactome:R-GGA-419140|Reactome:R-GGA-421203|Reactome:R-GGA-70635|Reactome:R-HSA-70635|Reactome:R-HSA-70921|Reactome:R-HSA-71403|Reactome:R-HSA-73817|Reactome:R-HSA…
KAL7928382.1_L-Aspartase-like_protein_[Trichoderma_chlorosporum]	99d05019b8adc19e3a26f782ab9d3712	735	Gene3D	G3DSA:1.10.275.10	-	3	251	1.1e-69	T	19-01-2026	IPR024083	Fumarase/histidase, N-terminal	-	Reactome:R-BTA-70635|Reactome:R-BTA-70921|Reactome:R-CEL-70921|Reactome:R-CEL-71403|Reactome:R-CEL-9837999|Reactome:R-DDI-70921|Reactome:R-DDI-71403|Reactome:R-DDI-9837999|Reactome:R-DRE-71403|Reactome:R-GGA-187630|Reactome:R-GGA-70635|Reactome:R-HSA-70635|Reactome:R-HSA-70921|Reactome:R-HSA-71403|Reactome:R-HSA-9837999|Reactome:R-MMU-70635|Reactome:R-MMU-70921|Reactome:R-MMU-71403|Reactome:R-MMU…
KAL7928382.1_L-Aspartase-like_protein_[Trichoderma_chlorosporum]	99d05019b8adc19e3a26f782ab9d3712	735	NCBIfam	TIGR01226	phenylalanine ammonia-lyase	26	647	2.8e-170	T	19-01-2026	IPR005922	Phenylalanine ammonia-lyase	GO:0005737(InterPro)|GO:0006559(InterPro)|GO:0016841(InterPro)	MetaCyc:PWY-1121|MetaCyc:PWY-5048|MetaCyc:PWY-5883|MetaCyc:PWY-6444|MetaCyc:PWY-6457|MetaCyc:PWY-8157
KAL7928382.1_L-Aspartase-like_protein_[Trichoderma_chlorosporum]	99d05019b8adc19e3a26f782ab9d3712	735	Gene3D	G3DSA:1.10.274.20	-	507	619	1.3e-130	T	19-01-2026	IPR023144	Phenylalanine ammonia-lyase, shielding domain superfamily	-	MetaCyc:PWY-1121|MetaCyc:PWY-5048|MetaCyc:PWY-5883|MetaCyc:PWY-6444|MetaCyc:PWY-6457|MetaCyc:PWY-8157
KAL7928382.1_L-Aspartase-like_protein_[Trichoderma_chlorosporum]	99d05019b8adc19e3a26f782ab9d3712	735	Gene3D	G3DSA:1.20.200.10	Fumarase/aspartase (Central domain)	252	647	1.3e-130	T	19-01-2026	-	-	-	-
KAL7928382.1_L-Aspartase-like_protein_[Trichoderma_chlorosporum]	99d05019b8adc19e3a26f782ab9d3712	735	PANTHER	PTHR10362	HISTIDINE AMMONIA-LYASE	28	565	1.2e-146	T	19-01-2026	IPR001106	Aromatic amino acid lyase	-	MetaCyc:PWY-5028|MetaCyc:PWY-5030|Reactome:R-BTA-70921|Reactome:R-CEL-70921|Reactome:R-DDI-70921|Reactome:R-HSA-70921|Reactome:R-MMU-70921|Reactome:R-RNO-70921
XBR96852.1_phenylalanine_ammonia_lyase_[Saraca_asoca]	fce4d78d5ee535a079537cca6a3eaf4b	717	PANTHER	PTHR10362	HISTIDINE AMMONIA-LYASE	26	716	0	T	19-01-2026	IPR001106	Aromatic amino acid lyase	-	MetaCyc:PWY-5028|MetaCyc:PWY-5030|Reactome:R-BTA-70921|Reactome:R-CEL-70921|Reactome:R-DDI-70921|Reactome:R-HSA-70921|Reactome:R-MMU-70921|Reactome:R-RNO-70921
XBR96852.1_phenylalanine_ammonia_lyase_[Saraca_asoca]	fce4d78d5ee535a079537cca6a3eaf4b	717	CDD	cd00332	PAL-HAL	62	527	0	T	19-01-2026	IPR001106	Aromatic amino acid lyase	-	MetaCyc:PWY-5028|MetaCyc:PWY-5030|Reactome:R-BTA-70921|Reactome:R-CEL-70921|Reactome:R-DDI-70921|Reactome:R-HSA-70921|Reactome:R-MMU-70921|Reactome:R-RNO-70921
XBR96852.1_phenylalanine_ammonia_lyase_[Saraca_asoca]	fce4d78d5ee535a079537cca6a3eaf4b	717	ProSitePatterns	PS00488	Phenylalanine and histidine ammonia-lyases signature.	199	215	-	T	19-01-2026	IPR022313	Phenylalanine/histidine ammonia-lyases, active site	GO:0016841(InterPro)	MetaCyc:PWY-5028|MetaCyc:PWY-5030|Reactome:R-BTA-70921|Reactome:R-CEL-70921|Reactome:R-DDI-70921|Reactome:R-HSA-70921|Reactome:R-MMU-70921|Reactome:R-RNO-70921
XBR96852.1_phenylalanine_ammonia_lyase_[Saraca_asoca]	fce4d78d5ee535a079537cca6a3eaf4b	717	FunFam	G3DSA:1.20.200.10:FF:000009	Phenylalanine ammonia-lyase	264	571	0	T	19-01-2026	-	-	-	-
XBR96852.1_phenylalanine_ammonia_lyase_[Saraca_asoca]	fce4d78d5ee535a079537cca6a3eaf4b	717	Gene3D	G3DSA:1.20.200.10	Fumarase/aspartase (Central domain)	264	712	0	T	19-01-2026	-	-	-	-
XBR96852.1_phenylalanine_ammonia_lyase_[Saraca_asoca]	fce4d78d5ee535a079537cca6a3eaf4b	717	FunFam	G3DSA:1.10.274.20:FF:000001	Phenylalanine ammonia-lyase	530	651	9.5e-68	T	19-01-2026	-	-	-	-
XBR96852.1_phenylalanine_ammonia_lyase_[Saraca_asoca]	fce4d78d5ee535a079537cca6a3eaf4b	717	SUPERFAMILY	SSF48557	L-aspartase-like	26	716	0	T	19-01-2026	IPR008948	L-Aspartase-like	GO:0003824(InterPro)	Reactome:R-BTA-70635|Reactome:R-BTA-70921|Reactome:R-CEL-70921|Reactome:R-CEL-71403|Reactome:R-CEL-73817|Reactome:R-CEL-9837999|Reactome:R-DDI-70921|Reactome:R-DDI-71403|Reactome:R-DDI-9837999|Reactome:R-DRE-71403|Reactome:R-GGA-187630|Reactome:R-GGA-419140|Reactome:R-GGA-421203|Reactome:R-GGA-70635|Reactome:R-HSA-70635|Reactome:R-HSA-70921|Reactome:R-HSA-71403|Reactome:R-HSA-73817|Reactome:R-HSA…
XBR96852.1_phenylalanine_ammonia_lyase_[Saraca_asoca]	fce4d78d5ee535a079537cca6a3eaf4b	717	Gene3D	G3DSA:1.10.274.20	-	530	651	0	T	19-01-2026	IPR023144	Phenylalanine ammonia-lyase, shielding domain superfamily	-	MetaCyc:PWY-1121|MetaCyc:PWY-5048|MetaCyc:PWY-5883|MetaCyc:PWY-6444|MetaCyc:PWY-6457|MetaCyc:PWY-8157
XBR96852.1_phenylalanine_ammonia_lyase_[Saraca_asoca]	fce4d78d5ee535a079537cca6a3eaf4b	717	NCBIfam	TIGR01226	phenylalanine ammonia-lyase	26	707	0	T	19-01-2026	IPR005922	Phenylalanine ammonia-lyase	GO:0005737(InterPro)|GO:0006559(InterPro)|GO:0016841(InterPro)	MetaCyc:PWY-1121|MetaCyc:PWY-5048|MetaCyc:PWY-5883|MetaCyc:PWY-6444|MetaCyc:PWY-6457|MetaCyc:PWY-8157
XBR96852.1_phenylalanine_ammonia_lyase_[Saraca_asoca]	fce4d78d5ee535a079537cca6a3eaf4b	717	Gene3D	G3DSA:1.10.275.10	-	17	263	8.1e-98	T	19-01-2026	IPR024083	Fumarase/histidase, N-terminal	-	Reactome:R-BTA-70635|Reactome:R-BTA-70921|Reactome:R-CEL-70921|Reactome:R-CEL-71403|Reactome:R-CEL-9837999|Reactome:R-DDI-70921|Reactome:R-DDI-71403|Reactome:R-DDI-9837999|Reactome:R-DRE-71403|Reactome:R-GGA-187630|Reactome:R-GGA-70635|Reactome:R-HSA-70635|Reactome:R-HSA-70921|Reactome:R-HSA-71403|Reactome:R-HSA-9837999|Reactome:R-MMU-70635|Reactome:R-MMU-70921|Reactome:R-MMU-71403|Reactome:R-MMU…
XBR96852.1_phenylalanine_ammonia_lyase_[Saraca_asoca]	fce4d78d5ee535a079537cca6a3eaf4b	717	FunFam	G3DSA:1.10.275.10:FF:000009	Phenylalanine ammonia-lyase	17	263	0	T	19-01-2026	-	-	-	-
XBR96852.1_phenylalanine_ammonia_lyase_[Saraca_asoca]	fce4d78d5ee535a079537cca6a3eaf4b	717	Pfam	PF00221	Aromatic amino acid lyase	64	544	0	T	19-01-2026	IPR001106	Aromatic amino acid lyase	-	MetaCyc:PWY-5028|MetaCyc:PWY-5030|Reactome:R-BTA-70921|Reactome:R-CEL-70921|Reactome:R-DDI-70921|Reactome:R-HSA-70921|Reactome:R-MMU-70921|Reactome:R-RNO-70921
RDA84287.1_hypothetical_protein_CP532_3348_[Ophiocordyceps_camponoti-leonardi_(nom._inval.)]	8d758cd5be2e8cc0d663e0f6f4d86320	1070	Pfam	PF10501	Ribosomal subunit 39S	255	329	4e-08	T	19-01-2026	IPR018305	Large ribosomal subunit protein mL50	GO:0005739(InterPro)	Reactome:R-BTA-5389840|Reactome:R-BTA-5419276|Reactome:R-HSA-5368286|Reactome:R-HSA-5389840|Reactome:R-HSA-5419276|Reactome:R-MMU-5389840|Reactome:R-MMU-5419276
RDA84287.1_hypothetical_protein_CP532_3348_[Ophiocordyceps_camponoti-leonardi_(nom._inval.)]	8d758cd5be2e8cc0d663e0f6f4d86320	1070	CDD	cd00332	PAL-HAL	399	868	0	T	19-01-2026	IPR001106	Aromatic amino acid lyase	-	MetaCyc:PWY-5028|MetaCyc:PWY-5030|Reactome:R-BTA-70921|Reactome:R-CEL-70921|Reactome:R-DDI-70921|Reactome:R-HSA-70921|Reactome:R-MMU-70921|Reactome:R-RNO-70921
RDA84287.1_hypothetical_protein_CP532_3348_[Ophiocordyceps_camponoti-leonardi_(nom._inval.)]	8d758cd5be2e8cc0d663e0f6f4d86320	1070	Gene3D	G3DSA:1.20.200.10	Fumarase/aspartase (Central domain)	613	1043	0	T	19-01-2026	-	-	-	-
RDA84287.1_hypothetical_protein_CP532_3348_[Ophiocordyceps_camponoti-leonardi_(nom._inval.)]	8d758cd5be2e8cc0d663e0f6f4d86320	1070	NCBIfam	TIGR01226	phenylalanine ammonia-lyase	375	1049	0	T	19-01-2026	IPR005922	Phenylalanine ammonia-lyase	GO:0005737(InterPro)|GO:0006559(InterPro)|GO:0016841(InterPro)	MetaCyc:PWY-1121|MetaCyc:PWY-5048|MetaCyc:PWY-5883|MetaCyc:PWY-6444|MetaCyc:PWY-6457|MetaCyc:PWY-8157
RDA84287.1_hypothetical_protein_CP532_3348_[Ophiocordyceps_camponoti-leonardi_(nom._inval.)]	8d758cd5be2e8cc0d663e0f6f4d86320	1070	SUPERFAMILY	SSF48557	L-aspartase-like	385	1049	0	T	19-01-2026	IPR008948	L-Aspartase-like	GO:0003824(InterPro)	Reactome:R-BTA-70635|Reactome:R-BTA-70921|Reactome:R-CEL-70921|Reactome:R-CEL-71403|Reactome:R-CEL-73817|Reactome:R-CEL-9837999|Reactome:R-DDI-70921|Reactome:R-DDI-71403|Reactome:R-DDI-9837999|Reactome:R-DRE-71403|Reactome:R-GGA-187630|Reactome:R-GGA-419140|Reactome:R-GGA-421203|Reactome:R-GGA-70635|Reactome:R-HSA-70635|Reactome:R-HSA-70921|Reactome:R-HSA-71403|Reactome:R-HSA-73817|Reactome:R-HSA…
RDA84287.1_hypothetical_protein_CP532_3348_[Ophiocordyceps_camponoti-leonardi_(nom._inval.)]	8d758cd5be2e8cc0d663e0f6f4d86320	1070	Pfam	PF00221	Aromatic amino acid lyase	401	883	0	T	19-01-2026	IPR001106	Aromatic amino acid lyase	-	MetaCyc:PWY-5028|MetaCyc:PWY-5030|Reactome:R-BTA-70921|Reactome:R-CEL-70921|Reactome:R-DDI-70921|Reactome:R-HSA-70921|Reactome:R-MMU-70921|Reactome:R-RNO-70921
RDA84287.1_hypothetical_protein_CP532_3348_[Ophiocordyceps_camponoti-leonardi_(nom._inval.)]	8d758cd5be2e8cc0d663e0f6f4d86320	1070	Gene3D	G3DSA:1.10.274.20	-	871	986	0	T	19-01-2026	IPR023144	Phenylalanine ammonia-lyase, shielding domain superfamily	-	MetaCyc:PWY-1121|MetaCyc:PWY-5048|MetaCyc:PWY-5883|MetaCyc:PWY-6444|MetaCyc:PWY-6457|MetaCyc:PWY-8157
RDA84287.1_hypothetical_protein_CP532_3348_[Ophiocordyceps_camponoti-leonardi_(nom._inval.)]	8d758cd5be2e8cc0d663e0f6f4d86320	1070	SignalP_GRAM_POSITIVE	SignalP-TM	SignalP-TM	1	43	-	T	19-01-2026	-	-	-	-
RDA84287.1_hypothetical_protein_CP532_3348_[Ophiocordyceps_camponoti-leonardi_(nom._inval.)]	8d758cd5be2e8cc0d663e0f6f4d86320	1070	Gene3D	G3DSA:1.10.275.10	-	365	609	3.1e-77	T	19-01-2026	IPR024083	Fumarase/histidase, N-terminal	-	Reactome:R-BTA-70635|Reactome:R-BTA-70921|Reactome:R-CEL-70921|Reactome:R-CEL-71403|Reactome:R-CEL-9837999|Reactome:R-DDI-70921|Reactome:R-DDI-71403|Reactome:R-DDI-9837999|Reactome:R-DRE-71403|Reactome:R-GGA-187630|Reactome:R-GGA-70635|Reactome:R-HSA-70635|Reactome:R-HSA-70921|Reactome:R-HSA-71403|Reactome:R-HSA-9837999|Reactome:R-MMU-70635|Reactome:R-MMU-70921|Reactome:R-MMU-71403|Reactome:R-MMU…
RDA84287.1_hypothetical_protein_CP532_3348_[Ophiocordyceps_camponoti-leonardi_(nom._inval.)]	8d758cd5be2e8cc0d663e0f6f4d86320	1070	PANTHER	PTHR10362	HISTIDINE AMMONIA-LYASE	376	1051	0	T	19-01-2026	IPR001106	Aromatic amino acid lyase	-	MetaCyc:PWY-5028|MetaCyc:PWY-5030|Reactome:R-BTA-70921|Reactome:R-CEL-70921|Reactome:R-DDI-70921|Reactome:R-HSA-70921|Reactome:R-MMU-70921|Reactome:R-RNO-70921
XP_030490242.2_phenylalanine_ammonia-lyase_1_[Cannabis_sativa]	b2ea28a39218f6826f1c77df4d5d2e95	723	Gene3D	G3DSA:1.10.274.20	-	530	653	0	T	19-01-2026	IPR023144	Phenylalanine ammonia-lyase, shielding domain superfamily	-	MetaCyc:PWY-1121|MetaCyc:PWY-5048|MetaCyc:PWY-5883|MetaCyc:PWY-6444|MetaCyc:PWY-6457|MetaCyc:PWY-8157
XP_030490242.2_phenylalanine_ammonia-lyase_1_[Cannabis_sativa]	b2ea28a39218f6826f1c77df4d5d2e95	723	ProSitePatterns	PS00488	Phenylalanine and histidine ammonia-lyases signature.	199	215	-	T	19-01-2026	IPR022313	Phenylalanine/histidine ammonia-lyases, active site	GO:0016841(InterPro)	MetaCyc:PWY-5028|MetaCyc:PWY-5030|Reactome:R-BTA-70921|Reactome:R-CEL-70921|Reactome:R-DDI-70921|Reactome:R-HSA-70921|Reactome:R-MMU-70921|Reactome:R-RNO-70921
XP_030490242.2_phenylalanine_ammonia-lyase_1_[Cannabis_sativa]	b2ea28a39218f6826f1c77df4d5d2e95	723	NCBIfam	TIGR01226	phenylalanine ammonia-lyase	25	709	0	T	19-01-2026	IPR005922	Phenylalanine ammonia-lyase	GO:0005737(InterPro)|GO:0006559(InterPro)|GO:0016841(InterPro)	MetaCyc:PWY-1121|MetaCyc:PWY-5048|MetaCyc:PWY-5883|MetaCyc:PWY-6444|MetaCyc:PWY-6457|MetaCyc:PWY-8157
XP_030490242.2_phenylalanine_ammonia-lyase_1_[Cannabis_sativa]	b2ea28a39218f6826f1c77df4d5d2e95	723	Gene3D	G3DSA:1.20.200.10	Fumarase/aspartase (Central domain)	264	714	0	T	19-01-2026	-	-	-	-
XP_030490242.2_phenylalanine_ammonia-lyase_1_[Cannabis_sativa]	b2ea28a39218f6826f1c77df4d5d2e95	723	FunFam	G3DSA:1.10.275.10:FF:000009	Phenylalanine ammonia-lyase	16	263	0	T	19-01-2026	-	-	-	-
XP_030490242.2_phenylalanine_ammonia-lyase_1_[Cannabis_sativa]	b2ea28a39218f6826f1c77df4d5d2e95	723	SUPERFAMILY	SSF48557	L-aspartase-like	25	718	0	T	19-01-2026	IPR008948	L-Aspartase-like	GO:0003824(InterPro)	Reactome:R-BTA-70635|Reactome:R-BTA-70921|Reactome:R-CEL-70921|Reactome:R-CEL-71403|Reactome:R-CEL-73817|Reactome:R-CEL-9837999|Reactome:R-DDI-70921|Reactome:R-DDI-71403|Reactome:R-DDI-9837999|Reactome:R-DRE-71403|Reactome:R-GGA-187630|Reactome:R-GGA-419140|Reactome:R-GGA-421203|Reactome:R-GGA-70635|Reactome:R-HSA-70635|Reactome:R-HSA-70921|Reactome:R-HSA-71403|Reactome:R-HSA-73817|Reactome:R-HSA…
XP_030490242.2_phenylalanine_ammonia-lyase_1_[Cannabis_sativa]	b2ea28a39218f6826f1c77df4d5d2e95	723	CDD	cd00332	PAL-HAL	61	527	0	T	19-01-2026	IPR001106	Aromatic amino acid lyase	-	MetaCyc:PWY-5028|MetaCyc:PWY-5030|Reactome:R-BTA-70921|Reactome:R-CEL-70921|Reactome:R-DDI-70921|Reactome:R-HSA-70921|Reactome:R-MMU-70921|Reactome:R-RNO-70921
XP_030490242.2_phenylalanine_ammonia-lyase_1_[Cannabis_sativa]	b2ea28a39218f6826f1c77df4d5d2e95	723	Coils	Coil	Coil	591	611	-	T	19-01-2026	-	-	-	-
XP_030490242.2_phenylalanine_ammonia-lyase_1_[Cannabis_sativa]	b2ea28a39218f6826f1c77df4d5d2e95	723	PANTHER	PTHR10362	HISTIDINE AMMONIA-LYASE	25	718	0	T	19-01-2026	IPR001106	Aromatic amino acid lyase	-	MetaCyc:PWY-5028|MetaCyc:PWY-5030|Reactome:R-BTA-70921|Reactome:R-CEL-70921|Reactome:R-DDI-70921|Reactome:R-HSA-70921|Reactome:R-MMU-70921|Reactome:R-RNO-70921
XP_030490242.2_phenylalanine_ammonia-lyase_1_[Cannabis_sativa]	b2ea28a39218f6826f1c77df4d5d2e95	723	Pfam	PF00221	Aromatic amino acid lyase	63	543	0	T	19-01-2026	IPR001106	Aromatic amino acid lyase	-	MetaCyc:PWY-5028|MetaCyc:PWY-5030|Reactome:R-BTA-70921|Reactome:R-CEL-70921|Reactome:R-DDI-70921|Reactome:R-HSA-70921|Reactome:R-MMU-70921|Reactome:R-RNO-70921
XP_030490242.2_phenylalanine_ammonia-lyase_1_[Cannabis_sativa]	b2ea28a39218f6826f1c77df4d5d2e95	723	FunFam	G3DSA:1.20.200.10:FF:000009	Phenylalanine ammonia-lyase	264	588	0	T	19-01-2026	-	-	-	-
XP_030490242.2_phenylalanine_ammonia-lyase_1_[Cannabis_sativa]	b2ea28a39218f6826f1c77df4d5d2e95	723	FunFam	G3DSA:1.10.274.20:FF:000001	Phenylalanine ammonia-lyase	530	653	1.4e-61	T	19-01-2026	-	-	-	-
XP_030490242.2_phenylalanine_ammonia-lyase_1_[Cannabis_sativa]	b2ea28a39218f6826f1c77df4d5d2e95	723	Gene3D	G3DSA:1.10.275.10	-	17	263	1.8e-96	T	19-01-2026	IPR024083	Fumarase/histidase, N-terminal	-	Reactome:R-BTA-70635|Reactome:R-BTA-70921|Reactome:R-CEL-70921|Reactome:R-CEL-71403|Reactome:R-CEL-9837999|Reactome:R-DDI-70921|Reactome:R-DDI-71403|Reactome:R-DDI-9837999|Reactome:R-DRE-71403|Reactome:R-GGA-187630|Reactome:R-GGA-70635|Reactome:R-HSA-70635|Reactome:R-HSA-70921|Reactome:R-HSA-71403|Reactome:R-HSA-9837999|Reactome:R-MMU-70635|Reactome:R-MMU-70921|Reactome:R-MMU-71403|Reactome:R-MMU…
WYV76982.1_phenylalanine_ammonia-lyase_[Nepeta_nuda]	a21120a77362599aa320d8f10d1ce4d2	712	SUPERFAMILY	SSF48557	L-aspartase-like	21	712	0	T	19-01-2026	IPR008948	L-Aspartase-like	GO:0003824(InterPro)	Reactome:R-BTA-70635|Reactome:R-BTA-70921|Reactome:R-CEL-70921|Reactome:R-CEL-71403|Reactome:R-CEL-73817|Reactome:R-CEL-9837999|Reactome:R-DDI-70921|Reactome:R-DDI-71403|Reactome:R-DDI-9837999|Reactome:R-DRE-71403|Reactome:R-GGA-187630|Reactome:R-GGA-419140|Reactome:R-GGA-421203|Reactome:R-GGA-70635|Reactome:R-HSA-70635|Reactome:R-HSA-70921|Reactome:R-HSA-71403|Reactome:R-HSA-73817|Reactome:R-HSA…
WYV76982.1_phenylalanine_ammonia-lyase_[Nepeta_nuda]	a21120a77362599aa320d8f10d1ce4d2	712	FunFam	G3DSA:1.10.274.20:FF:000001	Phenylalanine ammonia-lyase	525	646	1.2e-64	T	19-01-2026	-	-	-	-
WYV76982.1_phenylalanine_ammonia-lyase_[Nepeta_nuda]	a21120a77362599aa320d8f10d1ce4d2	712	FunFam	G3DSA:1.10.275.10:FF:000009	Phenylalanine ammonia-lyase	13	258	0	T	19-01-2026	-	-	-	-
WYV76982.1_phenylalanine_ammonia-lyase_[Nepeta_nuda]	a21120a77362599aa320d8f10d1ce4d2	712	ProSitePatterns	PS00488	Phenylalanine and histidine ammonia-lyases signature.	194	210	-	T	19-01-2026	IPR022313	Phenylalanine/histidine ammonia-lyases, active site	GO:0016841(InterPro)	MetaCyc:PWY-5028|MetaCyc:PWY-5030|Reactome:R-BTA-70921|Reactome:R-CEL-70921|Reactome:R-DDI-70921|Reactome:R-HSA-70921|Reactome:R-MMU-70921|Reactome:R-RNO-70921
WYV76982.1_phenylalanine_ammonia-lyase_[Nepeta_nuda]	a21120a77362599aa320d8f10d1ce4d2	712	Gene3D	G3DSA:1.10.274.20	-	525	646	0	T	19-01-2026	IPR023144	Phenylalanine ammonia-lyase, shielding domain superfamily	-	MetaCyc:PWY-1121|MetaCyc:PWY-5048|MetaCyc:PWY-5883|MetaCyc:PWY-6444|MetaCyc:PWY-6457|MetaCyc:PWY-8157
WYV76982.1_phenylalanine_ammonia-lyase_[Nepeta_nuda]	a21120a77362599aa320d8f10d1ce4d2	712	Gene3D	G3DSA:1.20.200.10	Fumarase/aspartase (Central domain)	259	706	0	T	19-01-2026	-	-	-	-
WYV76982.1_phenylalanine_ammonia-lyase_[Nepeta_nuda]	a21120a77362599aa320d8f10d1ce4d2	712	Pfam	PF00221	Aromatic amino acid lyase	59	534	0	T	19-01-2026	IPR001106	Aromatic amino acid lyase	-	MetaCyc:PWY-5028|MetaCyc:PWY-5030|Reactome:R-BTA-70921|Reactome:R-CEL-70921|Reactome:R-DDI-70921|Reactome:R-HSA-70921|Reactome:R-MMU-70921|Reactome:R-RNO-70921
WYV76982.1_phenylalanine_ammonia-lyase_[Nepeta_nuda]	a21120a77362599aa320d8f10d1ce4d2	712	PANTHER	PTHR10362	HISTIDINE AMMONIA-LYASE	21	712	0	T	19-01-2026	IPR001106	Aromatic amino acid lyase	-	MetaCyc:PWY-5028|MetaCyc:PWY-5030|Reactome:R-BTA-70921|Reactome:R-CEL-70921|Reactome:R-DDI-70921|Reactome:R-HSA-70921|Reactome:R-MMU-70921|Reactome:R-RNO-70921
WYV76982.1_phenylalanine_ammonia-lyase_[Nepeta_nuda]	a21120a77362599aa320d8f10d1ce4d2	712	Gene3D	G3DSA:1.10.275.10	-	12	258	1.4e-97	T	19-01-2026	IPR024083	Fumarase/histidase, N-terminal	-	Reactome:R-BTA-70635|Reactome:R-BTA-70921|Reactome:R-CEL-70921|Reactome:R-CEL-71403|Reactome:R-CEL-9837999|Reactome:R-DDI-70921|Reactome:R-DDI-71403|Reactome:R-DDI-9837999|Reactome:R-DRE-71403|Reactome:R-GGA-187630|Reactome:R-GGA-70635|Reactome:R-HSA-70635|Reactome:R-HSA-70921|Reactome:R-HSA-71403|Reactome:R-HSA-9837999|Reactome:R-MMU-70635|Reactome:R-MMU-70921|Reactome:R-MMU-71403|Reactome:R-MMU…
WYV76982.1_phenylalanine_ammonia-lyase_[Nepeta_nuda]	a21120a77362599aa320d8f10d1ce4d2	712	CDD	cd00332	PAL-HAL	57	522	0	T	19-01-2026	IPR001106	Aromatic amino acid lyase	-	MetaCyc:PWY-5028|MetaCyc:PWY-5030|Reactome:R-BTA-70921|Reactome:R-CEL-70921|Reactome:R-DDI-70921|Reactome:R-HSA-70921|Reactome:R-MMU-70921|Reactome:R-RNO-70921
WYV76982.1_phenylalanine_ammonia-lyase_[Nepeta_nuda]	a21120a77362599aa320d8f10d1ce4d2	712	FunFam	G3DSA:1.20.200.10:FF:000009	Phenylalanine ammonia-lyase	259	561	0	T	19-01-2026	-	-	-	-
WYV76982.1_phenylalanine_ammonia-lyase_[Nepeta_nuda]	a21120a77362599aa320d8f10d1ce4d2	712	NCBIfam	TIGR01226	phenylalanine ammonia-lyase	21	701	0	T	19-01-2026	IPR005922	Phenylalanine ammonia-lyase	GO:0005737(InterPro)|GO:0006559(InterPro)|GO:0016841(InterPro)	MetaCyc:PWY-1121|MetaCyc:PWY-5048|MetaCyc:PWY-5883|MetaCyc:PWY-6444|MetaCyc:PWY-6457|MetaCyc:PWY-8157
XP_073317778.1_phenylalanine_ammonia-lyase-like_[Primulina_huaijiensis]	cd3fd2e6a4ef416733a91b51302a877b	711	NCBIfam	TIGR01226	phenylalanine ammonia-lyase	22	701	0	T	19-01-2026	IPR005922	Phenylalanine ammonia-lyase	GO:0005737(InterPro)|GO:0006559(InterPro)|GO:0016841(InterPro)	MetaCyc:PWY-1121|MetaCyc:PWY-5048|MetaCyc:PWY-5883|MetaCyc:PWY-6444|MetaCyc:PWY-6457|MetaCyc:PWY-8157
XP_073317778.1_phenylalanine_ammonia-lyase-like_[Primulina_huaijiensis]	cd3fd2e6a4ef416733a91b51302a877b	711	FunFam	G3DSA:1.10.275.10:FF:000009	Phenylalanine ammonia-lyase	11	257	0	T	19-01-2026	-	-	-	-
XP_073317778.1_phenylalanine_ammonia-lyase-like_[Primulina_huaijiensis]	cd3fd2e6a4ef416733a91b51302a877b	711	CDD	cd00332	PAL-HAL	56	521	0	T	19-01-2026	IPR001106	Aromatic amino acid lyase	-	MetaCyc:PWY-5028|MetaCyc:PWY-5030|Reactome:R-BTA-70921|Reactome:R-CEL-70921|Reactome:R-DDI-70921|Reactome:R-HSA-70921|Reactome:R-MMU-70921|Reactome:R-RNO-70921
XP_073317778.1_phenylalanine_ammonia-lyase-like_[Primulina_huaijiensis]	cd3fd2e6a4ef416733a91b51302a877b	711	ProSitePatterns	PS00488	Phenylalanine and histidine ammonia-lyases signature.	193	209	-	T	19-01-2026	IPR022313	Phenylalanine/histidine ammonia-lyases, active site	GO:0016841(InterPro)	MetaCyc:PWY-5028|MetaCyc:PWY-5030|Reactome:R-BTA-70921|Reactome:R-CEL-70921|Reactome:R-DDI-70921|Reactome:R-HSA-70921|Reactome:R-MMU-70921|Reactome:R-RNO-70921
XP_073317778.1_phenylalanine_ammonia-lyase-like_[Primulina_huaijiensis]	cd3fd2e6a4ef416733a91b51302a877b	711	Gene3D	G3DSA:1.20.200.10	Fumarase/aspartase (Central domain)	258	706	0	T	19-01-2026	-	-	-	-
XP_073317778.1_phenylalanine_ammonia-lyase-like_[Primulina_huaijiensis]	cd3fd2e6a4ef416733a91b51302a877b	711	FunFam	G3DSA:1.10.274.20:FF:000001	Phenylalanine ammonia-lyase	524	645	1.1e-61	T	19-01-2026	-	-	-	-
XP_073317778.1_phenylalanine_ammonia-lyase-like_[Primulina_huaijiensis]	cd3fd2e6a4ef416733a91b51302a877b	711	SUPERFAMILY	SSF48557	L-aspartase-like	20	711	0	T	19-01-2026	IPR008948	L-Aspartase-like	GO:0003824(InterPro)	Reactome:R-BTA-70635|Reactome:R-BTA-70921|Reactome:R-CEL-70921|Reactome:R-CEL-71403|Reactome:R-CEL-73817|Reactome:R-CEL-9837999|Reactome:R-DDI-70921|Reactome:R-DDI-71403|Reactome:R-DDI-9837999|Reactome:R-DRE-71403|Reactome:R-GGA-187630|Reactome:R-GGA-419140|Reactome:R-GGA-421203|Reactome:R-GGA-70635|Reactome:R-HSA-70635|Reactome:R-HSA-70921|Reactome:R-HSA-71403|Reactome:R-HSA-73817|Reactome:R-HSA…
XP_073317778.1_phenylalanine_ammonia-lyase-like_[Primulina_huaijiensis]	cd3fd2e6a4ef416733a91b51302a877b	711	Gene3D	G3DSA:1.10.275.10	-	12	257	9.6e-96	T	19-01-2026	IPR024083	Fumarase/histidase, N-terminal	-	Reactome:R-BTA-70635|Reactome:R-BTA-70921|Reactome:R-CEL-70921|Reactome:R-CEL-71403|Reactome:R-CEL-9837999|Reactome:R-DDI-70921|Reactome:R-DDI-71403|Reactome:R-DDI-9837999|Reactome:R-DRE-71403|Reactome:R-GGA-187630|Reactome:R-GGA-70635|Reactome:R-HSA-70635|Reactome:R-HSA-70921|Reactome:R-HSA-71403|Reactome:R-HSA-9837999|Reactome:R-MMU-70635|Reactome:R-MMU-70921|Reactome:R-MMU-71403|Reactome:R-MMU…
XP_073317778.1_phenylalanine_ammonia-lyase-like_[Primulina_huaijiensis]	cd3fd2e6a4ef416733a91b51302a877b	711	PANTHER	PTHR10362	HISTIDINE AMMONIA-LYASE	20	711	0	T	19-01-2026	IPR001106	Aromatic amino acid lyase	-	MetaCyc:PWY-5028|MetaCyc:PWY-5030|Reactome:R-BTA-70921|Reactome:R-CEL-70921|Reactome:R-DDI-70921|Reactome:R-HSA-70921|Reactome:R-MMU-70921|Reactome:R-RNO-70921
XP_073317778.1_phenylalanine_ammonia-lyase-like_[Primulina_huaijiensis]	cd3fd2e6a4ef416733a91b51302a877b	711	Pfam	PF00221	Aromatic amino acid lyase	58	535	0	T	19-01-2026	IPR001106	Aromatic amino acid lyase	-	MetaCyc:PWY-5028|MetaCyc:PWY-5030|Reactome:R-BTA-70921|Reactome:R-CEL-70921|Reactome:R-DDI-70921|Reactome:R-HSA-70921|Reactome:R-MMU-70921|Reactome:R-RNO-70921
XP_073317778.1_phenylalanine_ammonia-lyase-like_[Primulina_huaijiensis]	cd3fd2e6a4ef416733a91b51302a877b	711	Gene3D	G3DSA:1.10.274.20	-	524	645	0	T	19-01-2026	IPR023144	Phenylalanine ammonia-lyase, shielding domain superfamily	-	MetaCyc:PWY-1121|MetaCyc:PWY-5048|MetaCyc:PWY-5883|MetaCyc:PWY-6444|MetaCyc:PWY-6457|MetaCyc:PWY-8157
XP_073317778.1_phenylalanine_ammonia-lyase-like_[Primulina_huaijiensis]	cd3fd2e6a4ef416733a91b51302a877b	711	FunFam	G3DSA:1.20.200.10:FF:000009	Phenylalanine ammonia-lyase	258	572	0	T	19-01-2026	-	-	-	-
KAI5575274.1_hypothetical_protein_BDE02_10G200200_[Populus_trichocarpa]	a31f95f54936312ae7ca956457335bea	711	Pfam	PF00221	Aromatic amino acid lyase	58	535	0	T	19-01-2026	IPR001106	Aromatic amino acid lyase	-	MetaCyc:PWY-5028|MetaCyc:PWY-5030|Reactome:R-BTA-70921|Reactome:R-CEL-70921|Reactome:R-DDI-70921|Reactome:R-HSA-70921|Reactome:R-MMU-70921|Reactome:R-RNO-70921
KAI5575274.1_hypothetical_protein_BDE02_10G200200_[Populus_trichocarpa]	a31f95f54936312ae7ca956457335bea	711	FunFam	G3DSA:1.20.200.10:FF:000009	Phenylalanine ammonia-lyase	258	551	0	T	19-01-2026	-	-	-	-
KAI5575274.1_hypothetical_protein_BDE02_10G200200_[Populus_trichocarpa]	a31f95f54936312ae7ca956457335bea	711	Gene3D	G3DSA:1.10.274.20	-	524	645	0	T	19-01-2026	IPR023144	Phenylalanine ammonia-lyase, shielding domain superfamily	-	MetaCyc:PWY-1121|MetaCyc:PWY-5048|MetaCyc:PWY-5883|MetaCyc:PWY-6444|MetaCyc:PWY-6457|MetaCyc:PWY-8157
KAI5575274.1_hypothetical_protein_BDE02_10G200200_[Populus_trichocarpa]	a31f95f54936312ae7ca956457335bea	711	FunFam	G3DSA:1.10.274.20:FF:000001	Phenylalanine ammonia-lyase	524	645	5e-69	T	19-01-2026	-	-	-	-
KAI5575274.1_hypothetical_protein_BDE02_10G200200_[Populus_trichocarpa]	a31f95f54936312ae7ca956457335bea	711	Gene3D	G3DSA:1.20.200.10	Fumarase/aspartase (Central domain)	258	705	0	T	19-01-2026	-	-	-	-
KAI5575274.1_hypothetical_protein_BDE02_10G200200_[Populus_trichocarpa]	a31f95f54936312ae7ca956457335bea	711	CDD	cd00332	PAL-HAL	56	521	0	T	19-01-2026	IPR001106	Aromatic amino acid lyase	-	MetaCyc:PWY-5028|MetaCyc:PWY-5030|Reactome:R-BTA-70921|Reactome:R-CEL-70921|Reactome:R-DDI-70921|Reactome:R-HSA-70921|Reactome:R-MMU-70921|Reactome:R-RNO-70921
KAI5575274.1_hypothetical_protein_BDE02_10G200200_[Populus_trichocarpa]	a31f95f54936312ae7ca956457335bea	711	NCBIfam	TIGR01226	phenylalanine ammonia-lyase	20	701	0	T	19-01-2026	IPR005922	Phenylalanine ammonia-lyase	GO:0005737(InterPro)|GO:0006559(InterPro)|GO:0016841(InterPro)	MetaCyc:PWY-1121|MetaCyc:PWY-5048|MetaCyc:PWY-5883|MetaCyc:PWY-6444|MetaCyc:PWY-6457|MetaCyc:PWY-8157
KAI5575274.1_hypothetical_protein_BDE02_10G200200_[Populus_trichocarpa]	a31f95f54936312ae7ca956457335bea	711	ProSitePatterns	PS00488	Phenylalanine and histidine ammonia-lyases signature.	193	209	-	T	19-01-2026	IPR022313	Phenylalanine/histidine ammonia-lyases, active site	GO:0016841(InterPro)	MetaCyc:PWY-5028|MetaCyc:PWY-5030|Reactome:R-BTA-70921|Reactome:R-CEL-70921|Reactome:R-DDI-70921|Reactome:R-HSA-70921|Reactome:R-MMU-70921|Reactome:R-RNO-70921
KAI5575274.1_hypothetical_protein_BDE02_10G200200_[Populus_trichocarpa]	a31f95f54936312ae7ca956457335bea	711	SUPERFAMILY	SSF48557	L-aspartase-like	20	711	0	T	19-01-2026	IPR008948	L-Aspartase-like	GO:0003824(InterPro)	Reactome:R-BTA-70635|Reactome:R-BTA-70921|Reactome:R-CEL-70921|Reactome:R-CEL-71403|Reactome:R-CEL-73817|Reactome:R-CEL-9837999|Reactome:R-DDI-70921|Reactome:R-DDI-71403|Reactome:R-DDI-9837999|Reactome:R-DRE-71403|Reactome:R-GGA-187630|Reactome:R-GGA-419140|Reactome:R-GGA-421203|Reactome:R-GGA-70635|Reactome:R-HSA-70635|Reactome:R-HSA-70921|Reactome:R-HSA-71403|Reactome:R-HSA-73817|Reactome:R-HSA…
KAI5575274.1_hypothetical_protein_BDE02_10G200200_[Populus_trichocarpa]	a31f95f54936312ae7ca956457335bea	711	PANTHER	PTHR10362	HISTIDINE AMMONIA-LYASE	20	711	0	T	19-01-2026	IPR001106	Aromatic amino acid lyase	-	MetaCyc:PWY-5028|MetaCyc:PWY-5030|Reactome:R-BTA-70921|Reactome:R-CEL-70921|Reactome:R-DDI-70921|Reactome:R-HSA-70921|Reactome:R-MMU-70921|Reactome:R-RNO-70921
KAI5575274.1_hypothetical_protein_BDE02_10G200200_[Populus_trichocarpa]	a31f95f54936312ae7ca956457335bea	711	FunFam	G3DSA:1.10.275.10:FF:000009	Phenylalanine ammonia-lyase	11	257	0	T	19-01-2026	-	-	-	-
KAI5575274.1_hypothetical_protein_BDE02_10G200200_[Populus_trichocarpa]	a31f95f54936312ae7ca956457335bea	711	Gene3D	G3DSA:1.10.275.10	-	12	257	1.1e-97	T	19-01-2026	IPR024083	Fumarase/histidase, N-terminal	-	Reactome:R-BTA-70635|Reactome:R-BTA-70921|Reactome:R-CEL-70921|Reactome:R-CEL-71403|Reactome:R-CEL-9837999|Reactome:R-DDI-70921|Reactome:R-DDI-71403|Reactome:R-DDI-9837999|Reactome:R-DRE-71403|Reactome:R-GGA-187630|Reactome:R-GGA-70635|Reactome:R-HSA-70635|Reactome:R-HSA-70921|Reactome:R-HSA-71403|Reactome:R-HSA-9837999|Reactome:R-MMU-70635|Reactome:R-MMU-70921|Reactome:R-MMU-71403|Reactome:R-MMU…
UUY85400.1_phenylalanine_ammonia_lyase_[Schisandra_chinensis]	ced21288410128e263452cb354e4b390	764	CDD	cd00332	PAL-HAL	75	533	0	T	19-01-2026	IPR001106	Aromatic amino acid lyase	-	MetaCyc:PWY-5028|MetaCyc:PWY-5030|Reactome:R-BTA-70921|Reactome:R-CEL-70921|Reactome:R-DDI-70921|Reactome:R-HSA-70921|Reactome:R-MMU-70921|Reactome:R-RNO-70921
UUY85400.1_phenylalanine_ammonia_lyase_[Schisandra_chinensis]	ced21288410128e263452cb354e4b390	764	NCBIfam	TIGR01226	phenylalanine ammonia-lyase	40	717	0	T	19-01-2026	IPR005922	Phenylalanine ammonia-lyase	GO:0005737(InterPro)|GO:0006559(InterPro)|GO:0016841(InterPro)	MetaCyc:PWY-1121|MetaCyc:PWY-5048|MetaCyc:PWY-5883|MetaCyc:PWY-6444|MetaCyc:PWY-6457|MetaCyc:PWY-8157
UUY85400.1_phenylalanine_ammonia_lyase_[Schisandra_chinensis]	ced21288410128e263452cb354e4b390	764	ProSitePatterns	PS00488	Phenylalanine and histidine ammonia-lyases signature.	206	222	-	T	19-01-2026	IPR022313	Phenylalanine/histidine ammonia-lyases, active site	GO:0016841(InterPro)	MetaCyc:PWY-5028|MetaCyc:PWY-5030|Reactome:R-BTA-70921|Reactome:R-CEL-70921|Reactome:R-DDI-70921|Reactome:R-HSA-70921|Reactome:R-MMU-70921|Reactome:R-RNO-70921
UUY85400.1_phenylalanine_ammonia_lyase_[Schisandra_chinensis]	ced21288410128e263452cb354e4b390	764	FunFam	G3DSA:1.10.275.10:FF:000009	Phenylalanine ammonia-lyase	30	269	3.4e-98	T	19-01-2026	-	-	-	-
UUY85400.1_phenylalanine_ammonia_lyase_[Schisandra_chinensis]	ced21288410128e263452cb354e4b390	764	Gene3D	G3DSA:1.10.275.10	-	30	269	9.7e-84	T	19-01-2026	IPR024083	Fumarase/histidase, N-terminal	-	Reactome:R-BTA-70635|Reactome:R-BTA-70921|Reactome:R-CEL-70921|Reactome:R-CEL-71403|Reactome:R-CEL-9837999|Reactome:R-DDI-70921|Reactome:R-DDI-71403|Reactome:R-DDI-9837999|Reactome:R-DRE-71403|Reactome:R-GGA-187630|Reactome:R-GGA-70635|Reactome:R-HSA-70635|Reactome:R-HSA-70921|Reactome:R-HSA-71403|Reactome:R-HSA-9837999|Reactome:R-MMU-70635|Reactome:R-MMU-70921|Reactome:R-MMU-71403|Reactome:R-MMU…
UUY85400.1_phenylalanine_ammonia_lyase_[Schisandra_chinensis]	ced21288410128e263452cb354e4b390	764	PANTHER	PTHR10362	HISTIDINE AMMONIA-LYASE	38	727	0	T	19-01-2026	IPR001106	Aromatic amino acid lyase	-	MetaCyc:PWY-5028|MetaCyc:PWY-5030|Reactome:R-BTA-70921|Reactome:R-CEL-70921|Reactome:R-DDI-70921|Reactome:R-HSA-70921|Reactome:R-MMU-70921|Reactome:R-RNO-70921
UUY85400.1_phenylalanine_ammonia_lyase_[Schisandra_chinensis]	ced21288410128e263452cb354e4b390	764	MobiDBLite	mobidb-lite	consensus disorder prediction	1	25	-	T	19-01-2026	-	-	-	-
UUY85400.1_phenylalanine_ammonia_lyase_[Schisandra_chinensis]	ced21288410128e263452cb354e4b390	764	Gene3D	G3DSA:1.20.200.10	Fumarase/aspartase (Central domain)	270	722	0	T	19-01-2026	-	-	-	-
UUY85400.1_phenylalanine_ammonia_lyase_[Schisandra_chinensis]	ced21288410128e263452cb354e4b390	764	SUPERFAMILY	SSF48557	L-aspartase-like	38	727	0	T	19-01-2026	IPR008948	L-Aspartase-like	GO:0003824(InterPro)	Reactome:R-BTA-70635|Reactome:R-BTA-70921|Reactome:R-CEL-70921|Reactome:R-CEL-71403|Reactome:R-CEL-73817|Reactome:R-CEL-9837999|Reactome:R-DDI-70921|Reactome:R-DDI-71403|Reactome:R-DDI-9837999|Reactome:R-DRE-71403|Reactome:R-GGA-187630|Reactome:R-GGA-419140|Reactome:R-GGA-421203|Reactome:R-GGA-70635|Reactome:R-HSA-70635|Reactome:R-HSA-70921|Reactome:R-HSA-71403|Reactome:R-HSA-73817|Reactome:R-HSA…
UUY85400.1_phenylalanine_ammonia_lyase_[Schisandra_chinensis]	ced21288410128e263452cb354e4b390	764	Gene3D	G3DSA:1.10.274.20	-	536	662	0	T	19-01-2026	IPR023144	Phenylalanine ammonia-lyase, shielding domain superfamily	-	MetaCyc:PWY-1121|MetaCyc:PWY-5048|MetaCyc:PWY-5883|MetaCyc:PWY-6444|MetaCyc:PWY-6457|MetaCyc:PWY-8157
UUY85400.1_phenylalanine_ammonia_lyase_[Schisandra_chinensis]	ced21288410128e263452cb354e4b390	764	Pfam	PF00221	Aromatic amino acid lyase	77	539	0	T	19-01-2026	IPR001106	Aromatic amino acid lyase	-	MetaCyc:PWY-5028|MetaCyc:PWY-5030|Reactome:R-BTA-70921|Reactome:R-CEL-70921|Reactome:R-DDI-70921|Reactome:R-HSA-70921|Reactome:R-MMU-70921|Reactome:R-RNO-70921
AOV62756.1_phenylalanine_ammonia_lyase_[Morus_alba]	db140f655ea82620e1d36941fe179368	722	ProSitePatterns	PS00488	Phenylalanine and histidine ammonia-lyases signature.	204	220	-	T	19-01-2026	IPR022313	Phenylalanine/histidine ammonia-lyases, active site	GO:0016841(InterPro)	MetaCyc:PWY-5028|MetaCyc:PWY-5030|Reactome:R-BTA-70921|Reactome:R-CEL-70921|Reactome:R-DDI-70921|Reactome:R-HSA-70921|Reactome:R-MMU-70921|Reactome:R-RNO-70921
AOV62756.1_phenylalanine_ammonia_lyase_[Morus_alba]	db140f655ea82620e1d36941fe179368	722	NCBIfam	TIGR01226	phenylalanine ammonia-lyase	31	712	0	T	19-01-2026	IPR005922	Phenylalanine ammonia-lyase	GO:0005737(InterPro)|GO:0006559(InterPro)|GO:0016841(InterPro)	MetaCyc:PWY-1121|MetaCyc:PWY-5048|MetaCyc:PWY-5883|MetaCyc:PWY-6444|MetaCyc:PWY-6457|MetaCyc:PWY-8157
AOV62756.1_phenylalanine_ammonia_lyase_[Morus_alba]	db140f655ea82620e1d36941fe179368	722	FunFam	G3DSA:1.10.274.20:FF:000001	Phenylalanine ammonia-lyase	535	656	5.9e-64	T	19-01-2026	-	-	-	-
AOV62756.1_phenylalanine_ammonia_lyase_[Morus_alba]	db140f655ea82620e1d36941fe179368	722	CDD	cd00332	PAL-HAL	67	532	0	T	19-01-2026	IPR001106	Aromatic amino acid lyase	-	MetaCyc:PWY-5028|MetaCyc:PWY-5030|Reactome:R-BTA-70921|Reactome:R-CEL-70921|Reactome:R-DDI-70921|Reactome:R-HSA-70921|Reactome:R-MMU-70921|Reactome:R-RNO-70921
AOV62756.1_phenylalanine_ammonia_lyase_[Morus_alba]	db140f655ea82620e1d36941fe179368	722	SUPERFAMILY	SSF48557	L-aspartase-like	31	721	0	T	19-01-2026	IPR008948	L-Aspartase-like	GO:0003824(InterPro)	Reactome:R-BTA-70635|Reactome:R-BTA-70921|Reactome:R-CEL-70921|Reactome:R-CEL-71403|Reactome:R-CEL-73817|Reactome:R-CEL-9837999|Reactome:R-DDI-70921|Reactome:R-DDI-71403|Reactome:R-DDI-9837999|Reactome:R-DRE-71403|Reactome:R-GGA-187630|Reactome:R-GGA-419140|Reactome:R-GGA-421203|Reactome:R-GGA-70635|Reactome:R-HSA-70635|Reactome:R-HSA-70921|Reactome:R-HSA-71403|Reactome:R-HSA-73817|Reactome:R-HSA…
AOV62756.1_phenylalanine_ammonia_lyase_[Morus_alba]	db140f655ea82620e1d36941fe179368	722	FunFam	G3DSA:1.10.275.10:FF:000009	Phenylalanine ammonia-lyase	22	268	0	T	19-01-2026	-	-	-	-
AOV62756.1_phenylalanine_ammonia_lyase_[Morus_alba]	db140f655ea82620e1d36941fe179368	722	PANTHER	PTHR10362	HISTIDINE AMMONIA-LYASE	31	721	0	T	19-01-2026	IPR001106	Aromatic amino acid lyase	-	MetaCyc:PWY-5028|MetaCyc:PWY-5030|Reactome:R-BTA-70921|Reactome:R-CEL-70921|Reactome:R-DDI-70921|Reactome:R-HSA-70921|Reactome:R-MMU-70921|Reactome:R-RNO-70921
AOV62756.1_phenylalanine_ammonia_lyase_[Morus_alba]	db140f655ea82620e1d36941fe179368	722	Gene3D	G3DSA:1.10.274.20	-	535	656	0	T	19-01-2026	IPR023144	Phenylalanine ammonia-lyase, shielding domain superfamily	-	MetaCyc:PWY-1121|MetaCyc:PWY-5048|MetaCyc:PWY-5883|MetaCyc:PWY-6444|MetaCyc:PWY-6457|MetaCyc:PWY-8157
AOV62756.1_phenylalanine_ammonia_lyase_[Morus_alba]	db140f655ea82620e1d36941fe179368	722	Gene3D	G3DSA:1.10.275.10	-	22	268	1.2e-96	T	19-01-2026	IPR024083	Fumarase/histidase, N-terminal	-	Reactome:R-BTA-70635|Reactome:R-BTA-70921|Reactome:R-CEL-70921|Reactome:R-CEL-71403|Reactome:R-CEL-9837999|Reactome:R-DDI-70921|Reactome:R-DDI-71403|Reactome:R-DDI-9837999|Reactome:R-DRE-71403|Reactome:R-GGA-187630|Reactome:R-GGA-70635|Reactome:R-HSA-70635|Reactome:R-HSA-70921|Reactome:R-HSA-71403|Reactome:R-HSA-9837999|Reactome:R-MMU-70635|Reactome:R-MMU-70921|Reactome:R-MMU-71403|Reactome:R-MMU…
AOV62756.1_phenylalanine_ammonia_lyase_[Morus_alba]	db140f655ea82620e1d36941fe179368	722	FunFam	G3DSA:1.20.200.10:FF:000009	Phenylalanine ammonia-lyase	269	589	0	T	19-01-2026	-	-	-	-
AOV62756.1_phenylalanine_ammonia_lyase_[Morus_alba]	db140f655ea82620e1d36941fe179368	722	Gene3D	G3DSA:1.20.200.10	Fumarase/aspartase (Central domain)	269	717	0	T	19-01-2026	-	-	-	-
AOV62756.1_phenylalanine_ammonia_lyase_[Morus_alba]	db140f655ea82620e1d36941fe179368	722	Pfam	PF00221	Aromatic amino acid lyase	69	545	0	T	19-01-2026	IPR001106	Aromatic amino acid lyase	-	MetaCyc:PWY-5028|MetaCyc:PWY-5030|Reactome:R-BTA-70921|Reactome:R-CEL-70921|Reactome:R-DDI-70921|Reactome:R-HSA-70921|Reactome:R-MMU-70921|Reactome:R-RNO-70921
WP_007352855.1_MULTISPECIES:_HAL/PAL/TAL_family_ammonia-lyase_[Kamptonema]	9e820dd9cd37039f6515777f8546933c	565	Gene3D	G3DSA:1.10.275.10	-	23	223	1.4e-67	T	19-01-2026	IPR024083	Fumarase/histidase, N-terminal	-	Reactome:R-BTA-70635|Reactome:R-BTA-70921|Reactome:R-CEL-70921|Reactome:R-CEL-71403|Reactome:R-CEL-9837999|Reactome:R-DDI-70921|Reactome:R-DDI-71403|Reactome:R-DDI-9837999|Reactome:R-DRE-71403|Reactome:R-GGA-187630|Reactome:R-GGA-70635|Reactome:R-HSA-70635|Reactome:R-HSA-70921|Reactome:R-HSA-71403|Reactome:R-HSA-9837999|Reactome:R-MMU-70635|Reactome:R-MMU-70921|Reactome:R-MMU-71403|Reactome:R-MMU…
WP_007352855.1_MULTISPECIES:_HAL/PAL/TAL_family_ammonia-lyase_[Kamptonema]	9e820dd9cd37039f6515777f8546933c	565	CDD	cd00332	PAL-HAL	29	488	0	T	19-01-2026	IPR001106	Aromatic amino acid lyase	-	MetaCyc:PWY-5028|MetaCyc:PWY-5030|Reactome:R-BTA-70921|Reactome:R-CEL-70921|Reactome:R-DDI-70921|Reactome:R-HSA-70921|Reactome:R-MMU-70921|Reactome:R-RNO-70921
WP_007352855.1_MULTISPECIES:_HAL/PAL/TAL_family_ammonia-lyase_[Kamptonema]	9e820dd9cd37039f6515777f8546933c	565	ProSitePatterns	PS00488	Phenylalanine and histidine ammonia-lyases signature.	161	177	-	T	19-01-2026	IPR022313	Phenylalanine/histidine ammonia-lyases, active site	GO:0016841(InterPro)	MetaCyc:PWY-5028|MetaCyc:PWY-5030|Reactome:R-BTA-70921|Reactome:R-CEL-70921|Reactome:R-DDI-70921|Reactome:R-HSA-70921|Reactome:R-MMU-70921|Reactome:R-RNO-70921
WP_007352855.1_MULTISPECIES:_HAL/PAL/TAL_family_ammonia-lyase_[Kamptonema]	9e820dd9cd37039f6515777f8546933c	565	Gene3D	G3DSA:1.20.200.10	Fumarase/aspartase (Central domain)	224	565	1e-104	T	19-01-2026	-	-	-	-
WP_007352855.1_MULTISPECIES:_HAL/PAL/TAL_family_ammonia-lyase_[Kamptonema]	9e820dd9cd37039f6515777f8546933c	565	PANTHER	PTHR10362	HISTIDINE AMMONIA-LYASE	23	492	2.4e-124	T	19-01-2026	IPR001106	Aromatic amino acid lyase	-	MetaCyc:PWY-5028|MetaCyc:PWY-5030|Reactome:R-BTA-70921|Reactome:R-CEL-70921|Reactome:R-DDI-70921|Reactome:R-HSA-70921|Reactome:R-MMU-70921|Reactome:R-RNO-70921
WP_007352855.1_MULTISPECIES:_HAL/PAL/TAL_family_ammonia-lyase_[Kamptonema]	9e820dd9cd37039f6515777f8546933c	565	FunFam	G3DSA:1.10.275.10:FF:000005	Histidine ammonia-lyase	21	222	5.4e-64	T	19-01-2026	-	-	-	-
WP_007352855.1_MULTISPECIES:_HAL/PAL/TAL_family_ammonia-lyase_[Kamptonema]	9e820dd9cd37039f6515777f8546933c	565	SUPERFAMILY	SSF48557	L-aspartase-like	22	526	0	T	19-01-2026	IPR008948	L-Aspartase-like	GO:0003824(InterPro)	Reactome:R-BTA-70635|Reactome:R-BTA-70921|Reactome:R-CEL-70921|Reactome:R-CEL-71403|Reactome:R-CEL-73817|Reactome:R-CEL-9837999|Reactome:R-DDI-70921|Reactome:R-DDI-71403|Reactome:R-DDI-9837999|Reactome:R-DRE-71403|Reactome:R-GGA-187630|Reactome:R-GGA-419140|Reactome:R-GGA-421203|Reactome:R-GGA-70635|Reactome:R-HSA-70635|Reactome:R-HSA-70921|Reactome:R-HSA-71403|Reactome:R-HSA-73817|Reactome:R-HSA…
WP_007352855.1_MULTISPECIES:_HAL/PAL/TAL_family_ammonia-lyase_[Kamptonema]	9e820dd9cd37039f6515777f8546933c	565	Pfam	PF00221	Aromatic amino acid lyase	31	492	0	T	19-01-2026	IPR001106	Aromatic amino acid lyase	-	MetaCyc:PWY-5028|MetaCyc:PWY-5030|Reactome:R-BTA-70921|Reactome:R-CEL-70921|Reactome:R-DDI-70921|Reactome:R-HSA-70921|Reactome:R-MMU-70921|Reactome:R-RNO-70921
WP_007352855.1_MULTISPECIES:_HAL/PAL/TAL_family_ammonia-lyase_[Kamptonema]	9e820dd9cd37039f6515777f8546933c	565	FunFam	G3DSA:1.20.200.10:FF:000012	Tyrosine ammonia-lyase	224	555	1.9e-106	T	19-01-2026	-	-	-	-
KAI9150489.1_Phenylalanine_aminomutase_(L-beta-phenylalanine_forming)_[Paramyrothecium_foliicola]	b8e849cd9a38f17664ec291b890517c9	705	Gene3D	G3DSA:1.10.274.20	-	511	629	7e-135	T	19-01-2026	IPR023144	Phenylalanine ammonia-lyase, shielding domain superfamily	-	MetaCyc:PWY-1121|MetaCyc:PWY-5048|MetaCyc:PWY-5883|MetaCyc:PWY-6444|MetaCyc:PWY-6457|MetaCyc:PWY-8157
KAI9150489.1_Phenylalanine_aminomutase_(L-beta-phenylalanine_forming)_[Paramyrothecium_foliicola]	b8e849cd9a38f17664ec291b890517c9	705	SUPERFAMILY	SSF48557	L-aspartase-like	13	699	4e-184	T	19-01-2026	IPR008948	L-Aspartase-like	GO:0003824(InterPro)	Reactome:R-BTA-70635|Reactome:R-BTA-70921|Reactome:R-CEL-70921|Reactome:R-CEL-71403|Reactome:R-CEL-73817|Reactome:R-CEL-9837999|Reactome:R-DDI-70921|Reactome:R-DDI-71403|Reactome:R-DDI-9837999|Reactome:R-DRE-71403|Reactome:R-GGA-187630|Reactome:R-GGA-419140|Reactome:R-GGA-421203|Reactome:R-GGA-70635|Reactome:R-HSA-70635|Reactome:R-HSA-70921|Reactome:R-HSA-71403|Reactome:R-HSA-73817|Reactome:R-HSA…
KAI9150489.1_Phenylalanine_aminomutase_(L-beta-phenylalanine_forming)_[Paramyrothecium_foliicola]	b8e849cd9a38f17664ec291b890517c9	705	Pfam	PF00221	Aromatic amino acid lyase	33	511	1.9e-145	T	19-01-2026	IPR001106	Aromatic amino acid lyase	-	MetaCyc:PWY-5028|MetaCyc:PWY-5030|Reactome:R-BTA-70921|Reactome:R-CEL-70921|Reactome:R-DDI-70921|Reactome:R-HSA-70921|Reactome:R-MMU-70921|Reactome:R-RNO-70921
KAI9150489.1_Phenylalanine_aminomutase_(L-beta-phenylalanine_forming)_[Paramyrothecium_foliicola]	b8e849cd9a38f17664ec291b890517c9	705	NCBIfam	TIGR01226	phenylalanine ammonia-lyase	21	699	7.8e-185	T	19-01-2026	IPR005922	Phenylalanine ammonia-lyase	GO:0005737(InterPro)|GO:0006559(InterPro)|GO:0016841(InterPro)	MetaCyc:PWY-1121|MetaCyc:PWY-5048|MetaCyc:PWY-5883|MetaCyc:PWY-6444|MetaCyc:PWY-6457|MetaCyc:PWY-8157
KAI9150489.1_Phenylalanine_aminomutase_(L-beta-phenylalanine_forming)_[Paramyrothecium_foliicola]	b8e849cd9a38f17664ec291b890517c9	705	Gene3D	G3DSA:1.20.200.10	Fumarase/aspartase (Central domain)	254	656	7e-135	T	19-01-2026	-	-	-	-
KAI9150489.1_Phenylalanine_aminomutase_(L-beta-phenylalanine_forming)_[Paramyrothecium_foliicola]	b8e849cd9a38f17664ec291b890517c9	705	CDD	cd00332	PAL-HAL	31	508	2.59181e-155	T	19-01-2026	IPR001106	Aromatic amino acid lyase	-	MetaCyc:PWY-5028|MetaCyc:PWY-5030|Reactome:R-BTA-70921|Reactome:R-CEL-70921|Reactome:R-DDI-70921|Reactome:R-HSA-70921|Reactome:R-MMU-70921|Reactome:R-RNO-70921
KAI9150489.1_Phenylalanine_aminomutase_(L-beta-phenylalanine_forming)_[Paramyrothecium_foliicola]	b8e849cd9a38f17664ec291b890517c9	705	Gene3D	G3DSA:1.10.275.10	-	4	249	7.2e-80	T	19-01-2026	IPR024083	Fumarase/histidase, N-terminal	-	Reactome:R-BTA-70635|Reactome:R-BTA-70921|Reactome:R-CEL-70921|Reactome:R-CEL-71403|Reactome:R-CEL-9837999|Reactome:R-DDI-70921|Reactome:R-DDI-71403|Reactome:R-DDI-9837999|Reactome:R-DRE-71403|Reactome:R-GGA-187630|Reactome:R-GGA-70635|Reactome:R-HSA-70635|Reactome:R-HSA-70921|Reactome:R-HSA-71403|Reactome:R-HSA-9837999|Reactome:R-MMU-70635|Reactome:R-MMU-70921|Reactome:R-MMU-71403|Reactome:R-MMU…
KAI9150489.1_Phenylalanine_aminomutase_(L-beta-phenylalanine_forming)_[Paramyrothecium_foliicola]	b8e849cd9a38f17664ec291b890517c9	705	PANTHER	PTHR10362	HISTIDINE AMMONIA-LYASE	22	701	7.8e-150	T	19-01-2026	IPR001106	Aromatic amino acid lyase	-	MetaCyc:PWY-5028|MetaCyc:PWY-5030|Reactome:R-BTA-70921|Reactome:R-CEL-70921|Reactome:R-DDI-70921|Reactome:R-HSA-70921|Reactome:R-MMU-70921|Reactome:R-RNO-70921
KAL3623333.1_hypothetical_protein_CASFOL_032149_[Castilleja_foliolosa]	0515d9af5a608bed85b37fa3a400e7d7	711	Gene3D	G3DSA:1.10.274.20	-	524	645	0	T	19-01-2026	IPR023144	Phenylalanine ammonia-lyase, shielding domain superfamily	-	MetaCyc:PWY-1121|MetaCyc:PWY-5048|MetaCyc:PWY-5883|MetaCyc:PWY-6444|MetaCyc:PWY-6457|MetaCyc:PWY-8157
KAL3623333.1_hypothetical_protein_CASFOL_032149_[Castilleja_foliolosa]	0515d9af5a608bed85b37fa3a400e7d7	711	FunFam	G3DSA:1.10.274.20:FF:000001	Phenylalanine ammonia-lyase	524	645	3.8e-63	T	19-01-2026	-	-	-	-
KAL3623333.1_hypothetical_protein_CASFOL_032149_[Castilleja_foliolosa]	0515d9af5a608bed85b37fa3a400e7d7	711	Gene3D	G3DSA:1.10.275.10	-	12	257	5.5e-96	T	19-01-2026	IPR024083	Fumarase/histidase, N-terminal	-	Reactome:R-BTA-70635|Reactome:R-BTA-70921|Reactome:R-CEL-70921|Reactome:R-CEL-71403|Reactome:R-CEL-9837999|Reactome:R-DDI-70921|Reactome:R-DDI-71403|Reactome:R-DDI-9837999|Reactome:R-DRE-71403|Reactome:R-GGA-187630|Reactome:R-GGA-70635|Reactome:R-HSA-70635|Reactome:R-HSA-70921|Reactome:R-HSA-71403|Reactome:R-HSA-9837999|Reactome:R-MMU-70635|Reactome:R-MMU-70921|Reactome:R-MMU-71403|Reactome:R-MMU…
KAL3623333.1_hypothetical_protein_CASFOL_032149_[Castilleja_foliolosa]	0515d9af5a608bed85b37fa3a400e7d7	711	Pfam	PF00221	Aromatic amino acid lyase	58	527	0	T	19-01-2026	IPR001106	Aromatic amino acid lyase	-	MetaCyc:PWY-5028|MetaCyc:PWY-5030|Reactome:R-BTA-70921|Reactome:R-CEL-70921|Reactome:R-DDI-70921|Reactome:R-HSA-70921|Reactome:R-MMU-70921|Reactome:R-RNO-70921
KAL3623333.1_hypothetical_protein_CASFOL_032149_[Castilleja_foliolosa]	0515d9af5a608bed85b37fa3a400e7d7	711	SUPERFAMILY	SSF48557	L-aspartase-like	19	711	0	T	19-01-2026	IPR008948	L-Aspartase-like	GO:0003824(InterPro)	Reactome:R-BTA-70635|Reactome:R-BTA-70921|Reactome:R-CEL-70921|Reactome:R-CEL-71403|Reactome:R-CEL-73817|Reactome:R-CEL-9837999|Reactome:R-DDI-70921|Reactome:R-DDI-71403|Reactome:R-DDI-9837999|Reactome:R-DRE-71403|Reactome:R-GGA-187630|Reactome:R-GGA-419140|Reactome:R-GGA-421203|Reactome:R-GGA-70635|Reactome:R-HSA-70635|Reactome:R-HSA-70921|Reactome:R-HSA-71403|Reactome:R-HSA-73817|Reactome:R-HSA…
KAL3623333.1_hypothetical_protein_CASFOL_032149_[Castilleja_foliolosa]	0515d9af5a608bed85b37fa3a400e7d7	711	CDD	cd00332	PAL-HAL	56	521	0	T	19-01-2026	IPR001106	Aromatic amino acid lyase	-	MetaCyc:PWY-5028|MetaCyc:PWY-5030|Reactome:R-BTA-70921|Reactome:R-CEL-70921|Reactome:R-DDI-70921|Reactome:R-HSA-70921|Reactome:R-MMU-70921|Reactome:R-RNO-70921
KAL3623333.1_hypothetical_protein_CASFOL_032149_[Castilleja_foliolosa]	0515d9af5a608bed85b37fa3a400e7d7	711	ProSitePatterns	PS00488	Phenylalanine and histidine ammonia-lyases signature.	193	209	-	T	19-01-2026	IPR022313	Phenylalanine/histidine ammonia-lyases, active site	GO:0016841(InterPro)	MetaCyc:PWY-5028|MetaCyc:PWY-5030|Reactome:R-BTA-70921|Reactome:R-CEL-70921|Reactome:R-DDI-70921|Reactome:R-HSA-70921|Reactome:R-MMU-70921|Reactome:R-RNO-70921
KAL3623333.1_hypothetical_protein_CASFOL_032149_[Castilleja_foliolosa]	0515d9af5a608bed85b37fa3a400e7d7	711	FunFam	G3DSA:1.20.200.10:FF:000009	Phenylalanine ammonia-lyase	258	559	0	T	19-01-2026	-	-	-	-
KAL3623333.1_hypothetical_protein_CASFOL_032149_[Castilleja_foliolosa]	0515d9af5a608bed85b37fa3a400e7d7	711	FunFam	G3DSA:1.10.275.10:FF:000009	Phenylalanine ammonia-lyase	11	257	0	T	19-01-2026	-	-	-	-
KAL3623333.1_hypothetical_protein_CASFOL_032149_[Castilleja_foliolosa]	0515d9af5a608bed85b37fa3a400e7d7	711	PANTHER	PTHR10362	HISTIDINE AMMONIA-LYASE	20	711	0	T	19-01-2026	IPR001106	Aromatic amino acid lyase	-	MetaCyc:PWY-5028|MetaCyc:PWY-5030|Reactome:R-BTA-70921|Reactome:R-CEL-70921|Reactome:R-DDI-70921|Reactome:R-HSA-70921|Reactome:R-MMU-70921|Reactome:R-RNO-70921
KAL3623333.1_hypothetical_protein_CASFOL_032149_[Castilleja_foliolosa]	0515d9af5a608bed85b37fa3a400e7d7	711	Gene3D	G3DSA:1.20.200.10	Fumarase/aspartase (Central domain)	258	705	0	T	19-01-2026	-	-	-	-
KAL3623333.1_hypothetical_protein_CASFOL_032149_[Castilleja_foliolosa]	0515d9af5a608bed85b37fa3a400e7d7	711	NCBIfam	TIGR01226	phenylalanine ammonia-lyase	20	701	0	T	19-01-2026	IPR005922	Phenylalanine ammonia-lyase	GO:0005737(InterPro)|GO:0006559(InterPro)|GO:0016841(InterPro)	MetaCyc:PWY-1121|MetaCyc:PWY-5048|MetaCyc:PWY-5883|MetaCyc:PWY-6444|MetaCyc:PWY-6457|MetaCyc:PWY-8157
KAL6585391.1_hypothetical_protein_OROMI_002035_[Orobanche_minor]	55226a2204e0e03cdce1deaf64abc0eb	713	FunFam	G3DSA:1.10.275.10:FF:000009	Phenylalanine ammonia-lyase	15	259	0	T	19-01-2026	-	-	-	-
KAL6585391.1_hypothetical_protein_OROMI_002035_[Orobanche_minor]	55226a2204e0e03cdce1deaf64abc0eb	713	PANTHER	PTHR10362	HISTIDINE AMMONIA-LYASE	22	713	0	T	19-01-2026	IPR001106	Aromatic amino acid lyase	-	MetaCyc:PWY-5028|MetaCyc:PWY-5030|Reactome:R-BTA-70921|Reactome:R-CEL-70921|Reactome:R-DDI-70921|Reactome:R-HSA-70921|Reactome:R-MMU-70921|Reactome:R-RNO-70921
KAL6585391.1_hypothetical_protein_OROMI_002035_[Orobanche_minor]	55226a2204e0e03cdce1deaf64abc0eb	713	FunFam	G3DSA:1.10.274.20:FF:000001	Phenylalanine ammonia-lyase	526	647	2.4e-61	T	19-01-2026	-	-	-	-
KAL6585391.1_hypothetical_protein_OROMI_002035_[Orobanche_minor]	55226a2204e0e03cdce1deaf64abc0eb	713	Gene3D	G3DSA:1.10.275.10	-	14	259	6.4e-97	T	19-01-2026	IPR024083	Fumarase/histidase, N-terminal	-	Reactome:R-BTA-70635|Reactome:R-BTA-70921|Reactome:R-CEL-70921|Reactome:R-CEL-71403|Reactome:R-CEL-9837999|Reactome:R-DDI-70921|Reactome:R-DDI-71403|Reactome:R-DDI-9837999|Reactome:R-DRE-71403|Reactome:R-GGA-187630|Reactome:R-GGA-70635|Reactome:R-HSA-70635|Reactome:R-HSA-70921|Reactome:R-HSA-71403|Reactome:R-HSA-9837999|Reactome:R-MMU-70635|Reactome:R-MMU-70921|Reactome:R-MMU-71403|Reactome:R-MMU…
KAL6585391.1_hypothetical_protein_OROMI_002035_[Orobanche_minor]	55226a2204e0e03cdce1deaf64abc0eb	713	Pfam	PF00221	Aromatic amino acid lyase	60	529	0	T	19-01-2026	IPR001106	Aromatic amino acid lyase	-	MetaCyc:PWY-5028|MetaCyc:PWY-5030|Reactome:R-BTA-70921|Reactome:R-CEL-70921|Reactome:R-DDI-70921|Reactome:R-HSA-70921|Reactome:R-MMU-70921|Reactome:R-RNO-70921
KAL6585391.1_hypothetical_protein_OROMI_002035_[Orobanche_minor]	55226a2204e0e03cdce1deaf64abc0eb	713	ProSitePatterns	PS00488	Phenylalanine and histidine ammonia-lyases signature.	195	211	-	T	19-01-2026	IPR022313	Phenylalanine/histidine ammonia-lyases, active site	GO:0016841(InterPro)	MetaCyc:PWY-5028|MetaCyc:PWY-5030|Reactome:R-BTA-70921|Reactome:R-CEL-70921|Reactome:R-DDI-70921|Reactome:R-HSA-70921|Reactome:R-MMU-70921|Reactome:R-RNO-70921
KAL6585391.1_hypothetical_protein_OROMI_002035_[Orobanche_minor]	55226a2204e0e03cdce1deaf64abc0eb	713	FunFam	G3DSA:1.20.200.10:FF:000009	Phenylalanine ammonia-lyase	260	539	0	T	19-01-2026	-	-	-	-
KAL6585391.1_hypothetical_protein_OROMI_002035_[Orobanche_minor]	55226a2204e0e03cdce1deaf64abc0eb	713	Gene3D	G3DSA:1.20.200.10	Fumarase/aspartase (Central domain)	260	708	0	T	19-01-2026	-	-	-	-
KAL6585391.1_hypothetical_protein_OROMI_002035_[Orobanche_minor]	55226a2204e0e03cdce1deaf64abc0eb	713	Gene3D	G3DSA:1.10.274.20	-	526	647	0	T	19-01-2026	IPR023144	Phenylalanine ammonia-lyase, shielding domain superfamily	-	MetaCyc:PWY-1121|MetaCyc:PWY-5048|MetaCyc:PWY-5883|MetaCyc:PWY-6444|MetaCyc:PWY-6457|MetaCyc:PWY-8157
KAL6585391.1_hypothetical_protein_OROMI_002035_[Orobanche_minor]	55226a2204e0e03cdce1deaf64abc0eb	713	NCBIfam	TIGR01226	phenylalanine ammonia-lyase	22	703	0	T	19-01-2026	IPR005922	Phenylalanine ammonia-lyase	GO:0005737(InterPro)|GO:0006559(InterPro)|GO:0016841(InterPro)	MetaCyc:PWY-1121|MetaCyc:PWY-5048|MetaCyc:PWY-5883|MetaCyc:PWY-6444|MetaCyc:PWY-6457|MetaCyc:PWY-8157
KAL6585391.1_hypothetical_protein_OROMI_002035_[Orobanche_minor]	55226a2204e0e03cdce1deaf64abc0eb	713	SUPERFAMILY	SSF48557	L-aspartase-like	22	713	0	T	19-01-2026	IPR008948	L-Aspartase-like	GO:0003824(InterPro)	Reactome:R-BTA-70635|Reactome:R-BTA-70921|Reactome:R-CEL-70921|Reactome:R-CEL-71403|Reactome:R-CEL-73817|Reactome:R-CEL-9837999|Reactome:R-DDI-70921|Reactome:R-DDI-71403|Reactome:R-DDI-9837999|Reactome:R-DRE-71403|Reactome:R-GGA-187630|Reactome:R-GGA-419140|Reactome:R-GGA-421203|Reactome:R-GGA-70635|Reactome:R-HSA-70635|Reactome:R-HSA-70921|Reactome:R-HSA-71403|Reactome:R-HSA-73817|Reactome:R-HSA…
KAL7907616.1_phenylalanine_and_histidine_ammonia-lyase_[Trichoderma_velutinum]	4691d68eaa7034b602651a07c600bfe9	711	Gene3D	G3DSA:1.10.274.20	-	528	643	3.5e-142	T	19-01-2026	IPR023144	Phenylalanine ammonia-lyase, shielding domain superfamily	-	MetaCyc:PWY-1121|MetaCyc:PWY-5048|MetaCyc:PWY-5883|MetaCyc:PWY-6444|MetaCyc:PWY-6457|MetaCyc:PWY-8157
KAL7907616.1_phenylalanine_and_histidine_ammonia-lyase_[Trichoderma_velutinum]	4691d68eaa7034b602651a07c600bfe9	711	NCBIfam	TIGR01226	phenylalanine ammonia-lyase	31	711	5.5e-196	T	19-01-2026	IPR005922	Phenylalanine ammonia-lyase	GO:0005737(InterPro)|GO:0006559(InterPro)|GO:0016841(InterPro)	MetaCyc:PWY-1121|MetaCyc:PWY-5048|MetaCyc:PWY-5883|MetaCyc:PWY-6444|MetaCyc:PWY-6457|MetaCyc:PWY-8157
KAL7907616.1_phenylalanine_and_histidine_ammonia-lyase_[Trichoderma_velutinum]	4691d68eaa7034b602651a07c600bfe9	711	PANTHER	PTHR10362	HISTIDINE AMMONIA-LYASE	37	710	5.6e-161	T	19-01-2026	IPR001106	Aromatic amino acid lyase	-	MetaCyc:PWY-5028|MetaCyc:PWY-5030|Reactome:R-BTA-70921|Reactome:R-CEL-70921|Reactome:R-DDI-70921|Reactome:R-HSA-70921|Reactome:R-MMU-70921|Reactome:R-RNO-70921
KAL7907616.1_phenylalanine_and_histidine_ammonia-lyase_[Trichoderma_velutinum]	4691d68eaa7034b602651a07c600bfe9	711	Gene3D	G3DSA:1.20.200.10	Fumarase/aspartase (Central domain)	270	705	3.5e-142	T	19-01-2026	-	-	-	-
KAL7907616.1_phenylalanine_and_histidine_ammonia-lyase_[Trichoderma_velutinum]	4691d68eaa7034b602651a07c600bfe9	711	SUPERFAMILY	SSF48557	L-aspartase-like	32	710	1.1e-202	T	19-01-2026	IPR008948	L-Aspartase-like	GO:0003824(InterPro)	Reactome:R-BTA-70635|Reactome:R-BTA-70921|Reactome:R-CEL-70921|Reactome:R-CEL-71403|Reactome:R-CEL-73817|Reactome:R-CEL-9837999|Reactome:R-DDI-70921|Reactome:R-DDI-71403|Reactome:R-DDI-9837999|Reactome:R-DRE-71403|Reactome:R-GGA-187630|Reactome:R-GGA-419140|Reactome:R-GGA-421203|Reactome:R-GGA-70635|Reactome:R-HSA-70635|Reactome:R-HSA-70921|Reactome:R-HSA-71403|Reactome:R-HSA-73817|Reactome:R-HSA…
KAL7907616.1_phenylalanine_and_histidine_ammonia-lyase_[Trichoderma_velutinum]	4691d68eaa7034b602651a07c600bfe9	711	CDD	cd00332	PAL-HAL	54	525	1.0408e-180	T	19-01-2026	IPR001106	Aromatic amino acid lyase	-	MetaCyc:PWY-5028|MetaCyc:PWY-5030|Reactome:R-BTA-70921|Reactome:R-CEL-70921|Reactome:R-DDI-70921|Reactome:R-HSA-70921|Reactome:R-MMU-70921|Reactome:R-RNO-70921
KAL7907616.1_phenylalanine_and_histidine_ammonia-lyase_[Trichoderma_velutinum]	4691d68eaa7034b602651a07c600bfe9	711	MobiDBLite	mobidb-lite	consensus disorder prediction	1	29	-	T	19-01-2026	-	-	-	-
KAL7907616.1_phenylalanine_and_histidine_ammonia-lyase_[Trichoderma_velutinum]	4691d68eaa7034b602651a07c600bfe9	711	MobiDBLite	mobidb-lite	consensus disorder prediction	1	13	-	T	19-01-2026	-	-	-	-
KAL7907616.1_phenylalanine_and_histidine_ammonia-lyase_[Trichoderma_velutinum]	4691d68eaa7034b602651a07c600bfe9	711	Gene3D	G3DSA:1.10.275.10	-	17	266	3.1e-81	T	19-01-2026	IPR024083	Fumarase/histidase, N-terminal	-	Reactome:R-BTA-70635|Reactome:R-BTA-70921|Reactome:R-CEL-70921|Reactome:R-CEL-71403|Reactome:R-CEL-9837999|Reactome:R-DDI-70921|Reactome:R-DDI-71403|Reactome:R-DDI-9837999|Reactome:R-DRE-71403|Reactome:R-GGA-187630|Reactome:R-GGA-70635|Reactome:R-HSA-70635|Reactome:R-HSA-70921|Reactome:R-HSA-71403|Reactome:R-HSA-9837999|Reactome:R-MMU-70635|Reactome:R-MMU-70921|Reactome:R-MMU-71403|Reactome:R-MMU…
KAL7907616.1_phenylalanine_and_histidine_ammonia-lyase_[Trichoderma_velutinum]	4691d68eaa7034b602651a07c600bfe9	711	ProSitePatterns	PS00488	Phenylalanine and histidine ammonia-lyases signature.	202	218	-	T	19-01-2026	IPR022313	Phenylalanine/histidine ammonia-lyases, active site	GO:0016841(InterPro)	MetaCyc:PWY-5028|MetaCyc:PWY-5030|Reactome:R-BTA-70921|Reactome:R-CEL-70921|Reactome:R-DDI-70921|Reactome:R-HSA-70921|Reactome:R-MMU-70921|Reactome:R-RNO-70921
KAL7907616.1_phenylalanine_and_histidine_ammonia-lyase_[Trichoderma_velutinum]	4691d68eaa7034b602651a07c600bfe9	711	Pfam	PF00221	Aromatic amino acid lyase	56	529	1.8e-153	T	19-01-2026	IPR001106	Aromatic amino acid lyase	-	MetaCyc:PWY-5028|MetaCyc:PWY-5030|Reactome:R-BTA-70921|Reactome:R-CEL-70921|Reactome:R-DDI-70921|Reactome:R-HSA-70921|Reactome:R-MMU-70921|Reactome:R-RNO-70921
KAK4478645.1_hypothetical_protein_RD792_014135_[Penstemon_davidsonii]	860ff75d83129a8aabd05e2667bf70b4	716	Pfam	PF00221	Aromatic amino acid lyase	58	536	0	T	19-01-2026	IPR001106	Aromatic amino acid lyase	-	MetaCyc:PWY-5028|MetaCyc:PWY-5030|Reactome:R-BTA-70921|Reactome:R-CEL-70921|Reactome:R-DDI-70921|Reactome:R-HSA-70921|Reactome:R-MMU-70921|Reactome:R-RNO-70921
KAK4478645.1_hypothetical_protein_RD792_014135_[Penstemon_davidsonii]	860ff75d83129a8aabd05e2667bf70b4	716	FunFam	G3DSA:1.20.200.10:FF:000009	Phenylalanine ammonia-lyase	263	552	0	T	19-01-2026	-	-	-	-
KAK4478645.1_hypothetical_protein_RD792_014135_[Penstemon_davidsonii]	860ff75d83129a8aabd05e2667bf70b4	716	Gene3D	G3DSA:1.10.275.10	-	12	262	1e-88	T	19-01-2026	IPR024083	Fumarase/histidase, N-terminal	-	Reactome:R-BTA-70635|Reactome:R-BTA-70921|Reactome:R-CEL-70921|Reactome:R-CEL-71403|Reactome:R-CEL-9837999|Reactome:R-DDI-70921|Reactome:R-DDI-71403|Reactome:R-DDI-9837999|Reactome:R-DRE-71403|Reactome:R-GGA-187630|Reactome:R-GGA-70635|Reactome:R-HSA-70635|Reactome:R-HSA-70921|Reactome:R-HSA-71403|Reactome:R-HSA-9837999|Reactome:R-MMU-70635|Reactome:R-MMU-70921|Reactome:R-MMU-71403|Reactome:R-MMU…
KAK4478645.1_hypothetical_protein_RD792_014135_[Penstemon_davidsonii]	860ff75d83129a8aabd05e2667bf70b4	716	CDD	cd00332	PAL-HAL	56	526	0	T	19-01-2026	IPR001106	Aromatic amino acid lyase	-	MetaCyc:PWY-5028|MetaCyc:PWY-5030|Reactome:R-BTA-70921|Reactome:R-CEL-70921|Reactome:R-DDI-70921|Reactome:R-HSA-70921|Reactome:R-MMU-70921|Reactome:R-RNO-70921
KAK4478645.1_hypothetical_protein_RD792_014135_[Penstemon_davidsonii]	860ff75d83129a8aabd05e2667bf70b4	716	ProSitePatterns	PS00488	Phenylalanine and histidine ammonia-lyases signature.	198	214	-	T	19-01-2026	IPR022313	Phenylalanine/histidine ammonia-lyases, active site	GO:0016841(InterPro)	MetaCyc:PWY-5028|MetaCyc:PWY-5030|Reactome:R-BTA-70921|Reactome:R-CEL-70921|Reactome:R-DDI-70921|Reactome:R-HSA-70921|Reactome:R-MMU-70921|Reactome:R-RNO-70921
KAK4478645.1_hypothetical_protein_RD792_014135_[Penstemon_davidsonii]	860ff75d83129a8aabd05e2667bf70b4	716	Gene3D	G3DSA:1.20.200.10	Fumarase/aspartase (Central domain)	263	710	0	T	19-01-2026	-	-	-	-
KAK4478645.1_hypothetical_protein_RD792_014135_[Penstemon_davidsonii]	860ff75d83129a8aabd05e2667bf70b4	716	NCBIfam	TIGR01226	phenylalanine ammonia-lyase	20	706	0	T	19-01-2026	IPR005922	Phenylalanine ammonia-lyase	GO:0005737(InterPro)|GO:0006559(InterPro)|GO:0016841(InterPro)	MetaCyc:PWY-1121|MetaCyc:PWY-5048|MetaCyc:PWY-5883|MetaCyc:PWY-6444|MetaCyc:PWY-6457|MetaCyc:PWY-8157
KAK4478645.1_hypothetical_protein_RD792_014135_[Penstemon_davidsonii]	860ff75d83129a8aabd05e2667bf70b4	716	Gene3D	G3DSA:1.10.274.20	-	529	650	0	T	19-01-2026	IPR023144	Phenylalanine ammonia-lyase, shielding domain superfamily	-	MetaCyc:PWY-1121|MetaCyc:PWY-5048|MetaCyc:PWY-5883|MetaCyc:PWY-6444|MetaCyc:PWY-6457|MetaCyc:PWY-8157
KAK4478645.1_hypothetical_protein_RD792_014135_[Penstemon_davidsonii]	860ff75d83129a8aabd05e2667bf70b4	716	FunFam	G3DSA:1.10.275.10:FF:000009	Phenylalanine ammonia-lyase	11	262	8.3e-125	T	19-01-2026	-	-	-	-
KAK4478645.1_hypothetical_protein_RD792_014135_[Penstemon_davidsonii]	860ff75d83129a8aabd05e2667bf70b4	716	FunFam	G3DSA:1.10.274.20:FF:000001	Phenylalanine ammonia-lyase	529	650	1.3e-66	T	19-01-2026	-	-	-	-
KAK4478645.1_hypothetical_protein_RD792_014135_[Penstemon_davidsonii]	860ff75d83129a8aabd05e2667bf70b4	716	PANTHER	PTHR10362	HISTIDINE AMMONIA-LYASE	20	716	0	T	19-01-2026	IPR001106	Aromatic amino acid lyase	-	MetaCyc:PWY-5028|MetaCyc:PWY-5030|Reactome:R-BTA-70921|Reactome:R-CEL-70921|Reactome:R-DDI-70921|Reactome:R-HSA-70921|Reactome:R-MMU-70921|Reactome:R-RNO-70921
KAK4478645.1_hypothetical_protein_RD792_014135_[Penstemon_davidsonii]	860ff75d83129a8aabd05e2667bf70b4	716	SUPERFAMILY	SSF48557	L-aspartase-like	20	716	0	T	19-01-2026	IPR008948	L-Aspartase-like	GO:0003824(InterPro)	Reactome:R-BTA-70635|Reactome:R-BTA-70921|Reactome:R-CEL-70921|Reactome:R-CEL-71403|Reactome:R-CEL-73817|Reactome:R-CEL-9837999|Reactome:R-DDI-70921|Reactome:R-DDI-71403|Reactome:R-DDI-9837999|Reactome:R-DRE-71403|Reactome:R-GGA-187630|Reactome:R-GGA-419140|Reactome:R-GGA-421203|Reactome:R-GGA-70635|Reactome:R-HSA-70635|Reactome:R-HSA-70921|Reactome:R-HSA-71403|Reactome:R-HSA-73817|Reactome:R-HSA…
MBI4436700.1_MAG:_phenylalanine_ammonia-lyase_[Candidatus_Omnitrophica_bacterium]	5fae3536a620e167a6f0968b732124ba	6085	Phobius	SIGNAL_PEPTIDE_C_REGION	C-terminal region of a signal peptide.	21	28	-	T	19-01-2026	-	-	-	-
MBI4436700.1_MAG:_phenylalanine_ammonia-lyase_[Candidatus_Omnitrophica_bacterium]	5fae3536a620e167a6f0968b732124ba	6085	SUPERFAMILY	SSF51621	Phosphoenolpyruvate/pyruvate domain	1055	1339	1.18e-33	T	19-01-2026	IPR015813	Pyruvate/Phosphoenolpyruvate kinase-like domain superfamily	GO:0003824(InterPro)	Reactome:R-CFA-70171|Reactome:R-CFA-70268|Reactome:R-DDI-6798695|Reactome:R-DDI-70171|Reactome:R-DDI-70268|Reactome:R-DDI-9861718|Reactome:R-DME-6798695|Reactome:R-DME-70171|Reactome:R-DME-70268|Reactome:R-DME-9861718|Reactome:R-GGA-352882|Reactome:R-GGA-6798695|Reactome:R-GGA-70171|Reactome:R-GGA-70268|Reactome:R-GGA-9861718|Reactome:R-HSA-163765|Reactome:R-HSA-210745|Reactome:R-HSA-6798695|Reac…
MBI4436700.1_MAG:_phenylalanine_ammonia-lyase_[Candidatus_Omnitrophica_bacterium]	5fae3536a620e167a6f0968b732124ba	6085	Gene3D	G3DSA:1.10.275.10	-	3203	3424	2.5e-72	T	19-01-2026	IPR024083	Fumarase/histidase, N-terminal	-	Reactome:R-BTA-70635|Reactome:R-BTA-70921|Reactome:R-CEL-70921|Reactome:R-CEL-71403|Reactome:R-CEL-9837999|Reactome:R-DDI-70921|Reactome:R-DDI-71403|Reactome:R-DDI-9837999|Reactome:R-DRE-71403|Reactome:R-GGA-187630|Reactome:R-GGA-70635|Reactome:R-HSA-70635|Reactome:R-HSA-70921|Reactome:R-HSA-71403|Reactome:R-HSA-9837999|Reactome:R-MMU-70635|Reactome:R-MMU-70921|Reactome:R-MMU-71403|Reactome:R-MMU…
MBI4436700.1_MAG:_phenylalanine_ammonia-lyase_[Candidatus_Omnitrophica_bacterium]	5fae3536a620e167a6f0968b732124ba	6085	Pfam	PF17297	Phosphoenolpyruvate carboxykinase N-terminal domain	5189	5377	3e-35	T	19-01-2026	IPR035078	Phosphoenolpyruvate carboxykinase, GTP-utilising, N-terminal	GO:0004611(InterPro)|GO:0006094(InterPro)	MetaCyc:PWY-7383|Reactome:R-DDI-70263|Reactome:R-DME-70263|Reactome:R-GGA-352875|Reactome:R-HSA-2161541|Reactome:R-HSA-381340|Reactome:R-HSA-70263|Reactome:R-HSA-9615017|Reactome:R-HSA-9632974|Reactome:R-MMU-70263|Reactome:R-RNO-70263|Reactome:R-SSC-70263
MBI4436700.1_MAG:_phenylalanine_ammonia-lyase_[Candidatus_Omnitrophica_bacterium]	5fae3536a620e167a6f0968b732124ba	6085	ProSitePatterns	PS00488	Phenylalanine and histidine ammonia-lyases signature.	3364	3380	-	T	19-01-2026	IPR022313	Phenylalanine/histidine ammonia-lyases, active site	GO:0016841(InterPro)	MetaCyc:PWY-5028|MetaCyc:PWY-5030|Reactome:R-BTA-70921|Reactome:R-CEL-70921|Reactome:R-DDI-70921|Reactome:R-HSA-70921|Reactome:R-MMU-70921|Reactome:R-RNO-70921
MBI4436700.1_MAG:_phenylalanine_ammonia-lyase_[Candidatus_Omnitrophica_bacterium]	5fae3536a620e167a6f0968b732124ba	6085	Gene3D	G3DSA:1.10.274.20	-	3691	3815	4e-130	T	19-01-2026	IPR023144	Phenylalanine ammonia-lyase, shielding domain superfamily	-	MetaCyc:PWY-1121|MetaCyc:PWY-5048|MetaCyc:PWY-5883|MetaCyc:PWY-6444|MetaCyc:PWY-6457|MetaCyc:PWY-8157
MBI4436700.1_MAG:_phenylalanine_ammonia-lyase_[Candidatus_Omnitrophica_bacterium]	5fae3536a620e167a6f0968b732124ba	6085	Pfam	PF02826	D-isomer specific 2-hydroxyacid dehydrogenase, NAD binding domain	4464	4623	9e-30	T	19-01-2026	IPR006140	D-isomer specific 2-hydroxyacid dehydrogenase, NAD-binding domain	GO:0051287(InterPro)	Reactome:R-BTA-4641265|Reactome:R-CEL-3769402|Reactome:R-CEL-4641265|Reactome:R-DME-3769402|Reactome:R-DME-3899300|Reactome:R-DME-4641265|Reactome:R-HSA-3769402|Reactome:R-HSA-389661|Reactome:R-HSA-3899300|Reactome:R-HSA-4641265|Reactome:R-HSA-5339700|Reactome:R-HSA-9662360|Reactome:R-HSA-977347|Reactome:R-MMU-3769402|Reactome:R-MMU-389661|Reactome:R-MMU-3899300|Reactome:R-MMU-4641265|Reactome:R-…
MBI4436700.1_MAG:_phenylalanine_ammonia-lyase_[Candidatus_Omnitrophica_bacterium]	5fae3536a620e167a6f0968b732124ba	6085	Pfam	PF00501	AMP-binding enzyme	2651	2996	1e-54	T	19-01-2026	IPR000873	AMP-dependent synthetase/ligase domain	-	Reactome:R-BTA-75876|Reactome:R-BTA-77111|Reactome:R-BTA-77289|Reactome:R-CEL-77111|Reactome:R-DDI-2046105|Reactome:R-DDI-2046106|Reactome:R-DDI-2151201|Reactome:R-DDI-71384|Reactome:R-DDI-75876|Reactome:R-DDI-77111|Reactome:R-DME-71384|Reactome:R-DME-75876|Reactome:R-DRE-77111|Reactome:R-DRE-77289|Reactome:R-HSA-159418|Reactome:R-HSA-177128|Reactome:R-HSA-177135|Reactome:R-HSA-177162|Reactome:R-…
MBI4436700.1_MAG:_phenylalanine_ammonia-lyase_[Candidatus_Omnitrophica_bacterium]	5fae3536a620e167a6f0968b732124ba	6085	SignalP_GRAM_NEGATIVE	SignalP-noTM	SignalP-noTM	1	28	-	T	19-01-2026	-	-	-	-
MBI4436700.1_MAG:_phenylalanine_ammonia-lyase_[Candidatus_Omnitrophica_bacterium]	5fae3536a620e167a6f0968b732124ba	6085	SUPERFAMILY	SSF51735	NAD(P)-binding Rossmann-fold domains	4473	4624	2.63e-29	T	19-01-2026	IPR036291	NAD(P)-binding domain superfamily	-	Reactome:R-BTA-1296052|Reactome:R-BTA-156581|Reactome:R-BTA-1614635|Reactome:R-BTA-1660661|Reactome:R-BTA-173599|Reactome:R-BTA-1855183|Reactome:R-BTA-189483|Reactome:R-BTA-191273|Reactome:R-BTA-193048|Reactome:R-BTA-193144|Reactome:R-BTA-193993|Reactome:R-BTA-194002|Reactome:R-BTA-196757|Reactome:R-BTA-2162123|Reactome:R-BTA-2453902|Reactome:R-BTA-425381|Reactome:R-BTA-4641265|Reactome:R-BTA-536…
MBI4436700.1_MAG:_phenylalanine_ammonia-lyase_[Candidatus_Omnitrophica_bacterium]	5fae3536a620e167a6f0968b732124ba	6085	Phobius	SIGNAL_PEPTIDE	Signal peptide region	1	28	-	T	19-01-2026	-	-	-	-
MBI4436700.1_MAG:_phenylalanine_ammonia-lyase_[Candidatus_Omnitrophica_bacterium]	5fae3536a620e167a6f0968b732124ba	6085	Gene3D	G3DSA:3.40.50.720	-	4156	4304	2e-17	T	19-01-2026	-	-	-	-
MBI4436700.1_MAG:_phenylalanine_ammonia-lyase_[Candidatus_Omnitrophica_bacterium]	5fae3536a620e167a6f0968b732124ba	6085	ProSitePatterns	PS00370	PEP-utilizing enzymes phosphorylation site signature.	946	957	-	T	19-01-2026	IPR018274	PEP-utilising enzyme, active site	GO:0016310(InterPro)|GO:0016772(InterPro)	-
MBI4436700.1_MAG:_phenylalanine_ammonia-lyase_[Candidatus_Omnitrophica_bacterium]	5fae3536a620e167a6f0968b732124ba	6085	Pfam	PF13660	Domain of unknown function (DUF4147)	4664	4904	8.5e-47	T	19-01-2026	IPR025286	MOFRL-associated domain	-	Reactome:R-BTA-70350|Reactome:R-CEL-70350|Reactome:R-DME-70350|Reactome:R-DRE-70350|Reactome:R-HSA-70350|Reactome:R-MMU-70350|Reactome:R-RNO-70350
MBI4436700.1_MAG:_phenylalanine_ammonia-lyase_[Candidatus_Omnitrophica_bacterium]	5fae3536a620e167a6f0968b732124ba	6085	Gene3D	G3DSA:3.20.20.60	-	1592	1841	7.1e-18	T	19-01-2026	IPR040442	Pyruvate kinase-like domain superfamily	-	Reactome:R-CFA-70171|Reactome:R-CFA-70268|Reactome:R-DDI-6798695|Reactome:R-DDI-70171|Reactome:R-DDI-70268|Reactome:R-DDI-9861718|Reactome:R-DME-6798695|Reactome:R-DME-70171|Reactome:R-DME-70268|Reactome:R-DME-9861718|Reactome:R-GGA-352882|Reactome:R-GGA-6798695|Reactome:R-GGA-70171|Reactome:R-GGA-70268|Reactome:R-GGA-9861718|Reactome:R-HSA-163765|Reactome:R-HSA-210745|Reactome:R-HSA-6798695|Reac…
MBI4436700.1_MAG:_phenylalanine_ammonia-lyase_[Candidatus_Omnitrophica_bacterium]	5fae3536a620e167a6f0968b732124ba	6085	Gene3D	G3DSA:3.20.20.60	-	1035	1344	2.1e-46	T	19-01-2026	IPR040442	Pyruvate kinase-like domain superfamily	-	Reactome:R-CFA-70171|Reactome:R-CFA-70268|Reactome:R-DDI-6798695|Reactome:R-DDI-70171|Reactome:R-DDI-70268|Reactome:R-DDI-9861718|Reactome:R-DME-6798695|Reactome:R-DME-70171|Reactome:R-DME-70268|Reactome:R-DME-9861718|Reactome:R-GGA-352882|Reactome:R-GGA-6798695|Reactome:R-GGA-70171|Reactome:R-GGA-70268|Reactome:R-GGA-9861718|Reactome:R-HSA-163765|Reactome:R-HSA-210745|Reactome:R-HSA-6798695|Reac…
MBI4436700.1_MAG:_phenylalanine_ammonia-lyase_[Candidatus_Omnitrophica_bacterium]	5fae3536a620e167a6f0968b732124ba	6085	PANTHER	PTHR10362	HISTIDINE AMMONIA-LYASE	3211	3867	3.7e-171	T	19-01-2026	IPR001106	Aromatic amino acid lyase	-	MetaCyc:PWY-5028|MetaCyc:PWY-5030|Reactome:R-BTA-70921|Reactome:R-CEL-70921|Reactome:R-DDI-70921|Reactome:R-HSA-70921|Reactome:R-MMU-70921|Reactome:R-RNO-70921
MBI4436700.1_MAG:_phenylalanine_ammonia-lyase_[Candidatus_Omnitrophica_bacterium]	5fae3536a620e167a6f0968b732124ba	6085	Gene3D	G3DSA:3.40.50.1100	-	2341	2443	3.8e-75	T	19-01-2026	IPR036052	Tryptophan synthase beta chain-like, PALP domain superfamily	-	Reactome:R-BTA-977347|Reactome:R-CEL-1614603|Reactome:R-DDI-1614603|Reactome:R-DDI-8849175|Reactome:R-DDI-977347|Reactome:R-HSA-1614603|Reactome:R-HSA-2408508|Reactome:R-HSA-8849175|Reactome:R-HSA-977347|Reactome:R-MMU-1614603|Reactome:R-MMU-8849175|Reactome:R-MMU-977347|Reactome:R-MTU-936654|Reactome:R-MTU-936721|Reactome:R-RNO-1614603|Reactome:R-RNO-8849175|Reactome:R-RNO-977347|Reactome:R-SCE-…
MBI4436700.1_MAG:_phenylalanine_ammonia-lyase_[Candidatus_Omnitrophica_bacterium]	5fae3536a620e167a6f0968b732124ba	6085	Gene3D	G3DSA:2.170.8.10	Phosphoenolpyruvate Carboxykinase, domain 2	5200	5555	1.2e-135	T	19-01-2026	-	-	-	-
MBI4436700.1_MAG:_phenylalanine_ammonia-lyase_[Candidatus_Omnitrophica_bacterium]	5fae3536a620e167a6f0968b732124ba	6085	Gene3D	G3DSA:3.40.50.720	-	4318	4456	1.4e-05	T	19-01-2026	-	-	-	-
MBI4436700.1_MAG:_phenylalanine_ammonia-lyase_[Candidatus_Omnitrophica_bacterium]	5fae3536a620e167a6f0968b732124ba	6085	Pfam	PF23562	AMP-binding enzyme C-terminal domain	3057	3179	4.2e-22	T	19-01-2026	-	-	-	-
MBI4436700.1_MAG:_phenylalanine_ammonia-lyase_[Candidatus_Omnitrophica_bacterium]	5fae3536a620e167a6f0968b732124ba	6085	Gene3D	G3DSA:3.30.470.20	-	580	852	7.7e-18	T	19-01-2026	-	-	-	-
MBI4436700.1_MAG:_phenylalanine_ammonia-lyase_[Candidatus_Omnitrophica_bacterium]	5fae3536a620e167a6f0968b732124ba	6085	Pfam	PF05161	MOFRL family	4987	5100	1.7e-22	T	19-01-2026	IPR007835	MOFRL domain	-	Reactome:R-BTA-70350|Reactome:R-CEL-70350|Reactome:R-DME-70350|Reactome:R-DRE-70350|Reactome:R-HSA-70350|Reactome:R-MMU-70350|Reactome:R-RNO-70350
MBI4436700.1_MAG:_phenylalanine_ammonia-lyase_[Candidatus_Omnitrophica_bacterium]	5fae3536a620e167a6f0968b732124ba	6085	Gene3D	G3DSA:1.20.200.10	Fumarase/aspartase (Central domain)	3427	3867	4e-130	T	19-01-2026	-	-	-	-
MBI4436700.1_MAG:_phenylalanine_ammonia-lyase_[Candidatus_Omnitrophica_bacterium]	5fae3536a620e167a6f0968b732124ba	6085	NCBIfam	TIGR01226	phenylalanine ammonia-lyase	3209	3867	3.2e-186	T	19-01-2026	IPR005922	Phenylalanine ammonia-lyase	GO:0005737(InterPro)|GO:0006559(InterPro)|GO:0016841(InterPro)	MetaCyc:PWY-1121|MetaCyc:PWY-5048|MetaCyc:PWY-5883|MetaCyc:PWY-6444|MetaCyc:PWY-6457|MetaCyc:PWY-8157
MBI4436700.1_MAG:_phenylalanine_ammonia-lyase_[Candidatus_Omnitrophica_bacterium]	5fae3536a620e167a6f0968b732124ba	6085	SUPERFAMILY	SSF48557	L-aspartase-like	3223	3868	1.33e-180	T	19-01-2026	IPR008948	L-Aspartase-like	GO:0003824(InterPro)	Reactome:R-BTA-70635|Reactome:R-BTA-70921|Reactome:R-CEL-70921|Reactome:R-CEL-71403|Reactome:R-CEL-73817|Reactome:R-CEL-9837999|Reactome:R-DDI-70921|Reactome:R-DDI-71403|Reactome:R-DDI-9837999|Reactome:R-DRE-71403|Reactome:R-GGA-187630|Reactome:R-GGA-419140|Reactome:R-GGA-421203|Reactome:R-GGA-70635|Reactome:R-HSA-70635|Reactome:R-HSA-70921|Reactome:R-HSA-71403|Reactome:R-HSA-73817|Reactome:R-HSA…
MBI4436700.1_MAG:_phenylalanine_ammonia-lyase_[Candidatus_Omnitrophica_bacterium]	5fae3536a620e167a6f0968b732124ba	6085	Coils	Coil	Coil	3169	3189	-	T	19-01-2026	-	-	-	-
MBI4436700.1_MAG:_phenylalanine_ammonia-lyase_[Candidatus_Omnitrophica_bacterium]	5fae3536a620e167a6f0968b732124ba	6085	SUPERFAMILY	SSF82544	GckA/TtuD-like	4666	5105	6.93e-79	T	19-01-2026	-	-	-	-
MBI4436700.1_MAG:_phenylalanine_ammonia-lyase_[Candidatus_Omnitrophica_bacterium]	5fae3536a620e167a6f0968b732124ba	6085	SUPERFAMILY	SSF52009	Phosphohistidine domain	905	1012	2.62e-20	T	19-01-2026	IPR036637	Phosphohistidine domain superfamily	GO:0016310(InterPro)|GO:0016772(InterPro)	-
MBI4436700.1_MAG:_phenylalanine_ammonia-lyase_[Candidatus_Omnitrophica_bacterium]	5fae3536a620e167a6f0968b732124ba	6085	CDD	cd10548	cupin_CDO	3974	4082	6.99561e-15	T	19-01-2026	-	-	-	-
MBI4436700.1_MAG:_phenylalanine_ammonia-lyase_[Candidatus_Omnitrophica_bacterium]	5fae3536a620e167a6f0968b732124ba	6085	Gene3D	G3DSA:3.40.50.10180	-	4677	4927	2.4e-55	T	19-01-2026	IPR038614	Glycerate kinase, N-terminal domain superfamily	-	Reactome:R-BTA-70350|Reactome:R-CEL-70350|Reactome:R-DME-70350|Reactome:R-DRE-70350|Reactome:R-HSA-70350|Reactome:R-MMU-70350|Reactome:R-RNO-70350
MBI4436700.1_MAG:_phenylalanine_ammonia-lyase_[Candidatus_Omnitrophica_bacterium]	5fae3536a620e167a6f0968b732124ba	6085	Pfam	PF02896	PEP-utilising enzyme, PEP-binding domain	1050	1339	4.1e-20	T	19-01-2026	IPR000121	PEP-utilising enzyme, C-terminal	GO:0016310(InterPro)|GO:0016772(InterPro)	-
MBI4436700.1_MAG:_phenylalanine_ammonia-lyase_[Candidatus_Omnitrophica_bacterium]	5fae3536a620e167a6f0968b732124ba	6085	Pfam	PF02896	PEP-utilising enzyme, PEP-binding domain	1643	1840	3.3e-07	T	19-01-2026	IPR000121	PEP-utilising enzyme, C-terminal	GO:0016310(InterPro)|GO:0016772(InterPro)	-
MBI4436700.1_MAG:_phenylalanine_ammonia-lyase_[Candidatus_Omnitrophica_bacterium]	5fae3536a620e167a6f0968b732124ba	6085	Pfam	PF00391	PEP-utilising enzyme, mobile domain	916	1003	5.2e-13	T	19-01-2026	IPR008279	PEP-utilising enzyme, mobile domain	GO:0016310(InterPro)|GO:0016772(InterPro)	-
MBI4436700.1_MAG:_phenylalanine_ammonia-lyase_[Candidatus_Omnitrophica_bacterium]	5fae3536a620e167a6f0968b732124ba	6085	Phobius	SIGNAL_PEPTIDE_N_REGION	N-terminal region of a signal peptide.	1	8	-	T	19-01-2026	-	-	-	-
MBI4436700.1_MAG:_phenylalanine_ammonia-lyase_[Candidatus_Omnitrophica_bacterium]	5fae3536a620e167a6f0968b732124ba	6085	CDD	cd01562	Thr-dehyd	2290	2609	1.50164e-84	T	19-01-2026	-	-	-	-
MBI4436700.1_MAG:_phenylalanine_ammonia-lyase_[Candidatus_Omnitrophica_bacterium]	5fae3536a620e167a6f0968b732124ba	6085	SUPERFAMILY	SSF56059	Glutathione synthetase ATP-binding domain-like	297	484	3.88e-32	T	19-01-2026	-	-	-	-
MBI4436700.1_MAG:_phenylalanine_ammonia-lyase_[Candidatus_Omnitrophica_bacterium]	5fae3536a620e167a6f0968b732124ba	6085	Hamap	MF_00452	Phosphoenolpyruvate carboxykinase [GTP] [pckG].	5126	5778	27.4129	T	19-01-2026	IPR008209	Phosphoenolpyruvate carboxykinase, GTP-utilising	GO:0004611(InterPro)|GO:0005525(InterPro)|GO:0006094(InterPro)	MetaCyc:PWY-7383|Reactome:R-DDI-70263|Reactome:R-DME-70263|Reactome:R-GGA-352875|Reactome:R-HSA-2161541|Reactome:R-HSA-381340|Reactome:R-HSA-70263|Reactome:R-HSA-9615017|Reactome:R-HSA-9632974|Reactome:R-MMU-70263|Reactome:R-RNO-70263|Reactome:R-SSC-70263
MBI4436700.1_MAG:_phenylalanine_ammonia-lyase_[Candidatus_Omnitrophica_bacterium]	5fae3536a620e167a6f0968b732124ba	6085	SUPERFAMILY	SSF56801	Acetyl-CoA synthetase-like	2644	3179	6.54e-90	T	19-01-2026	-	-	-	-
MBI4436700.1_MAG:_phenylalanine_ammonia-lyase_[Candidatus_Omnitrophica_bacterium]	5fae3536a620e167a6f0968b732124ba	6085	Gene3D	G3DSA:3.50.30.10	Phosphohistidine domain	862	1007	1.6e-20	T	19-01-2026	-	-	-	-
MBI4436700.1_MAG:_phenylalanine_ammonia-lyase_[Candidatus_Omnitrophica_bacterium]	5fae3536a620e167a6f0968b732124ba	6085	SUPERFAMILY	SSF51182	RmlC-like cupins	3971	4096	8.31e-17	T	19-01-2026	IPR011051	RmlC-like cupin domain superfamily	-	Reactome:R-BTA-1237112|Reactome:R-BTA-159740|Reactome:R-BTA-446205|Reactome:R-CEL-1614558|Reactome:R-CEL-446205|Reactome:R-CEL-71240|Reactome:R-CEL-8963684|Reactome:R-DDI-1237112|Reactome:R-DDI-1614558|Reactome:R-DDI-446205|Reactome:R-DDI-71240|Reactome:R-DDI-8963684|Reactome:R-DME-1237112|Reactome:R-DME-8963684|Reactome:R-DRE-1237112|Reactome:R-DRE-71240|Reactome:R-GGA-1237112|Reactome:R-HSA-123…
MBI4436700.1_MAG:_phenylalanine_ammonia-lyase_[Candidatus_Omnitrophica_bacterium]	5fae3536a620e167a6f0968b732124ba	6085	SUPERFAMILY	SSF56059	Glutathione synthetase ATP-binding domain-like	566	845	1.53e-14	T	19-01-2026	-	-	-	-
MBI4436700.1_MAG:_phenylalanine_ammonia-lyase_[Candidatus_Omnitrophica_bacterium]	5fae3536a620e167a6f0968b732124ba	6085	Phobius	SIGNAL_PEPTIDE_H_REGION	Hydrophobic region of a signal peptide.	9	20	-	T	19-01-2026	-	-	-	-
MBI4436700.1_MAG:_phenylalanine_ammonia-lyase_[Candidatus_Omnitrophica_bacterium]	5fae3536a620e167a6f0968b732124ba	6085	Gene3D	G3DSA:3.40.50.1100	-	2302	2608	3.8e-75	T	19-01-2026	IPR036052	Tryptophan synthase beta chain-like, PALP domain superfamily	-	Reactome:R-BTA-977347|Reactome:R-CEL-1614603|Reactome:R-DDI-1614603|Reactome:R-DDI-8849175|Reactome:R-DDI-977347|Reactome:R-HSA-1614603|Reactome:R-HSA-2408508|Reactome:R-HSA-8849175|Reactome:R-HSA-977347|Reactome:R-MMU-1614603|Reactome:R-MMU-8849175|Reactome:R-MMU-977347|Reactome:R-MTU-936654|Reactome:R-MTU-936721|Reactome:R-RNO-1614603|Reactome:R-RNO-8849175|Reactome:R-RNO-977347|Reactome:R-SCE-…
MBI4436700.1_MAG:_phenylalanine_ammonia-lyase_[Candidatus_Omnitrophica_bacterium]	5fae3536a620e167a6f0968b732124ba	6085	Pfam	PF00389	D-isomer specific 2-hydroxyacid dehydrogenase, catalytic domain	4190	4654	3.3e-11	T	19-01-2026	IPR006139	D-isomer specific 2-hydroxyacid dehydrogenase, catalytic domain	GO:0016616(InterPro)|GO:0051287(InterPro)	Reactome:R-BTA-4641265|Reactome:R-CEL-3769402|Reactome:R-CEL-4641265|Reactome:R-DME-3769402|Reactome:R-DME-3899300|Reactome:R-DME-4641265|Reactome:R-HSA-3769402|Reactome:R-HSA-389661|Reactome:R-HSA-3899300|Reactome:R-HSA-4641265|Reactome:R-HSA-5339700|Reactome:R-HSA-9662360|Reactome:R-HSA-977347|Reactome:R-MMU-3769402|Reactome:R-MMU-389661|Reactome:R-MMU-3899300|Reactome:R-MMU-4641265|Reactome:R-…
MBI4436700.1_MAG:_phenylalanine_ammonia-lyase_[Candidatus_Omnitrophica_bacterium]	5fae3536a620e167a6f0968b732124ba	6085	SUPERFAMILY	SSF53795	PEP carboxykinase-like	5382	5758	8.24e-76	T	19-01-2026	-	-	-	-
MBI4436700.1_MAG:_phenylalanine_ammonia-lyase_[Candidatus_Omnitrophica_bacterium]	5fae3536a620e167a6f0968b732124ba	6085	Gene3D	G3DSA:3.40.449.10	Phosphoenolpyruvate Carboxykinase, domain 1	5187	5389	1.2e-135	T	19-01-2026	IPR008210	Phosphoenolpyruvate carboxykinase, N-terminal	GO:0004611(InterPro)|GO:0006094(InterPro)|GO:0017076(InterPro)	MetaCyc:PWY-561|MetaCyc:PWY-7117|Reactome:R-DDI-70263|Reactome:R-DME-70263|Reactome:R-GGA-352875|Reactome:R-HSA-2161541|Reactome:R-HSA-381340|Reactome:R-HSA-70263|Reactome:R-HSA-9615017|Reactome:R-HSA-9632974|Reactome:R-MMU-70263|Reactome:R-RNO-70263|Reactome:R-SSC-70263
MBI4436700.1_MAG:_phenylalanine_ammonia-lyase_[Candidatus_Omnitrophica_bacterium]	5fae3536a620e167a6f0968b732124ba	6085	Gene3D	G3DSA:3.40.50.720	-	4457	4623	1.5e-34	T	19-01-2026	-	-	-	-
MBI4436700.1_MAG:_phenylalanine_ammonia-lyase_[Candidatus_Omnitrophica_bacterium]	5fae3536a620e167a6f0968b732124ba	6085	Gene3D	G3DSA:3.40.1480.10	MOFRL domain	4928	5111	3.6e-39	T	19-01-2026	IPR037035	Glycerate kinase-like, C-terminal domain superfamily	-	Reactome:R-BTA-70350|Reactome:R-CEL-70350|Reactome:R-DME-70350|Reactome:R-DRE-70350|Reactome:R-HSA-70350|Reactome:R-MMU-70350|Reactome:R-RNO-70350
MBI4436700.1_MAG:_phenylalanine_ammonia-lyase_[Candidatus_Omnitrophica_bacterium]	5fae3536a620e167a6f0968b732124ba	6085	Gene3D	G3DSA:2.60.120.10	Jelly Rolls	3963	4120	4.2e-16	T	19-01-2026	IPR014710	RmlC-like jelly roll fold	-	Reactome:R-BTA-1237112|Reactome:R-BTA-1296072|Reactome:R-BTA-163615|Reactome:R-BTA-164378|Reactome:R-BTA-180024|Reactome:R-BTA-2485179|Reactome:R-BTA-2514859|Reactome:R-BTA-392517|Reactome:R-BTA-418457|Reactome:R-BTA-432040|Reactome:R-BTA-442720|Reactome:R-BTA-446205|Reactome:R-BTA-5610787|Reactome:R-BTA-5673001|Reactome:R-BTA-9634597|Reactome:R-BTA-983231|Reactome:R-BTA-9856530|Reactome:R-CEL-16…
MBI4436700.1_MAG:_phenylalanine_ammonia-lyase_[Candidatus_Omnitrophica_bacterium]	5fae3536a620e167a6f0968b732124ba	6085	Pfam	PF01326	Pyruvate phosphate dikinase, AMP/ATP-binding domain	312	671	4.5e-51	T	19-01-2026	IPR002192	Pyruvate phosphate dikinase, AMP/ATP-binding	GO:0005524(InterPro)|GO:0016301(InterPro)|GO:0016310(InterPro)	-
MBI4436700.1_MAG:_phenylalanine_ammonia-lyase_[Candidatus_Omnitrophica_bacterium]	5fae3536a620e167a6f0968b732124ba	6085	SUPERFAMILY	SSF68923	PEP carboxykinase N-terminal domain	5177	5381	3.19e-37	T	19-01-2026	IPR008210	Phosphoenolpyruvate carboxykinase, N-terminal	GO:0004611(InterPro)|GO:0006094(InterPro)|GO:0017076(InterPro)	MetaCyc:PWY-561|MetaCyc:PWY-7117|Reactome:R-DDI-70263|Reactome:R-DME-70263|Reactome:R-GGA-352875|Reactome:R-HSA-2161541|Reactome:R-HSA-381340|Reactome:R-HSA-70263|Reactome:R-HSA-9615017|Reactome:R-HSA-9632974|Reactome:R-MMU-70263|Reactome:R-RNO-70263|Reactome:R-SSC-70263
MBI4436700.1_MAG:_phenylalanine_ammonia-lyase_[Candidatus_Omnitrophica_bacterium]	5fae3536a620e167a6f0968b732124ba	6085	SUPERFAMILY	SSF51621	Phosphoenolpyruvate/pyruvate domain	1638	1812	2.12e-15	T	19-01-2026	IPR015813	Pyruvate/Phosphoenolpyruvate kinase-like domain superfamily	GO:0003824(InterPro)	Reactome:R-CFA-70171|Reactome:R-CFA-70268|Reactome:R-DDI-6798695|Reactome:R-DDI-70171|Reactome:R-DDI-70268|Reactome:R-DDI-9861718|Reactome:R-DME-6798695|Reactome:R-DME-70171|Reactome:R-DME-70268|Reactome:R-DME-9861718|Reactome:R-GGA-352882|Reactome:R-GGA-6798695|Reactome:R-GGA-70171|Reactome:R-GGA-70268|Reactome:R-GGA-9861718|Reactome:R-HSA-163765|Reactome:R-HSA-210745|Reactome:R-HSA-6798695|Reac…
MBI4436700.1_MAG:_phenylalanine_ammonia-lyase_[Candidatus_Omnitrophica_bacterium]	5fae3536a620e167a6f0968b732124ba	6085	CDD	cd00332	PAL-HAL	3234	3688	3.77231e-168	T	19-01-2026	IPR001106	Aromatic amino acid lyase	-	MetaCyc:PWY-5028|MetaCyc:PWY-5030|Reactome:R-BTA-70921|Reactome:R-CEL-70921|Reactome:R-DDI-70921|Reactome:R-HSA-70921|Reactome:R-MMU-70921|Reactome:R-RNO-70921
MBI4436700.1_MAG:_phenylalanine_ammonia-lyase_[Candidatus_Omnitrophica_bacterium]	5fae3536a620e167a6f0968b732124ba	6085	Pfam	PF00291	Pyridoxal-phosphate dependent enzyme	2307	2605	1.2e-59	T	19-01-2026	IPR001926	Tryptophan synthase beta chain-like, PALP domain	-	Reactome:R-BTA-977347|Reactome:R-CEL-1614603|Reactome:R-DDI-1614603|Reactome:R-DDI-8849175|Reactome:R-DDI-977347|Reactome:R-HSA-1614603|Reactome:R-HSA-2408508|Reactome:R-HSA-8849175|Reactome:R-HSA-977347|Reactome:R-MMU-1614603|Reactome:R-MMU-8849175|Reactome:R-MMU-977347|Reactome:R-MTU-936654|Reactome:R-MTU-936721|Reactome:R-RNO-1614603|Reactome:R-RNO-8849175|Reactome:R-RNO-977347|Reactome:R-SCE-…
MBI4436700.1_MAG:_phenylalanine_ammonia-lyase_[Candidatus_Omnitrophica_bacterium]	5fae3536a620e167a6f0968b732124ba	6085	Gene3D	G3DSA:3.40.50.12780	-	2631	3055	8.5e-79	T	19-01-2026	IPR042099	ANL, N-terminal domain	-	Reactome:R-BTA-75876|Reactome:R-BTA-77111|Reactome:R-BTA-77289|Reactome:R-CEL-77111|Reactome:R-DDI-2046105|Reactome:R-DDI-2046106|Reactome:R-DDI-2151201|Reactome:R-DDI-71384|Reactome:R-DDI-75876|Reactome:R-DDI-77111|Reactome:R-DME-71384|Reactome:R-DME-75876|Reactome:R-DRE-77111|Reactome:R-DRE-77289|Reactome:R-HSA-159418|Reactome:R-HSA-177128|Reactome:R-HSA-177135|Reactome:R-HSA-177162|Reactome:R-…
MBI4436700.1_MAG:_phenylalanine_ammonia-lyase_[Candidatus_Omnitrophica_bacterium]	5fae3536a620e167a6f0968b732124ba	6085	Pfam	PF00821	Phosphoenolpyruvate carboxykinase C-terminal P-loop domain	5382	5751	1.7e-83	T	19-01-2026	IPR035077	Phosphoenolpyruvate carboxykinase, C-terminal P-loop domain	GO:0004611(InterPro)|GO:0006094(InterPro)	MetaCyc:PWY-7383|Reactome:R-DDI-70263|Reactome:R-DME-70263|Reactome:R-GGA-352875|Reactome:R-HSA-2161541|Reactome:R-HSA-381340|Reactome:R-HSA-70263|Reactome:R-HSA-9615017|Reactome:R-HSA-9632974|Reactome:R-MMU-70263|Reactome:R-RNO-70263|Reactome:R-SSC-70263
MBI4436700.1_MAG:_phenylalanine_ammonia-lyase_[Candidatus_Omnitrophica_bacterium]	5fae3536a620e167a6f0968b732124ba	6085	SUPERFAMILY	SSF53686	Tryptophan synthase beta subunit-like PLP-dependent enzymes	2293	2612	1.44e-65	T	19-01-2026	IPR036052	Tryptophan synthase beta chain-like, PALP domain superfamily	-	Reactome:R-BTA-977347|Reactome:R-CEL-1614603|Reactome:R-DDI-1614603|Reactome:R-DDI-8849175|Reactome:R-DDI-977347|Reactome:R-HSA-1614603|Reactome:R-HSA-2408508|Reactome:R-HSA-8849175|Reactome:R-HSA-977347|Reactome:R-MMU-1614603|Reactome:R-MMU-8849175|Reactome:R-MMU-977347|Reactome:R-MTU-936654|Reactome:R-MTU-936721|Reactome:R-RNO-1614603|Reactome:R-RNO-8849175|Reactome:R-RNO-977347|Reactome:R-SCE-…
MBI4436700.1_MAG:_phenylalanine_ammonia-lyase_[Candidatus_Omnitrophica_bacterium]	5fae3536a620e167a6f0968b732124ba	6085	Phobius	NON_CYTOPLASMIC_DOMAIN	Region of a membrane-bound protein predicted to be outside the membrane, in the extracellular region.	29	6085	-	T	19-01-2026	-	-	-	-
MBI4436700.1_MAG:_phenylalanine_ammonia-lyase_[Candidatus_Omnitrophica_bacterium]	5fae3536a620e167a6f0968b732124ba	6085	SignalP_EUK	SignalP-noTM	SignalP-noTM	1	28	-	T	19-01-2026	-	-	-	-
MBI4436700.1_MAG:_phenylalanine_ammonia-lyase_[Candidatus_Omnitrophica_bacterium]	5fae3536a620e167a6f0968b732124ba	6085	Coils	Coil	Coil	668	688	-	T	19-01-2026	-	-	-	-
MBI4436700.1_MAG:_phenylalanine_ammonia-lyase_[Candidatus_Omnitrophica_bacterium]	5fae3536a620e167a6f0968b732124ba	6085	Gene3D	G3DSA:3.30.1490.20	-	295	526	2.2e-44	T	19-01-2026	IPR013815	ATP-grasp fold, subdomain 1	GO:0005524(InterPro)	Reactome:R-BTA-71403|Reactome:R-BTA-73817|Reactome:R-BTA-8955332|Reactome:R-BTA-8964539|Reactome:R-BTA-9837999|Reactome:R-CEL-196780|Reactome:R-CEL-500753|Reactome:R-CEL-71032|Reactome:R-CEL-71403|Reactome:R-CEL-9837999|Reactome:R-DDI-196780|Reactome:R-DDI-200425|Reactome:R-DDI-500753|Reactome:R-DDI-70895|Reactome:R-DDI-71403|Reactome:R-DDI-73817|Reactome:R-DDI-75105|Reactome:R-DME-181429|Reactom…
MBI4436700.1_MAG:_phenylalanine_ammonia-lyase_[Candidatus_Omnitrophica_bacterium]	5fae3536a620e167a6f0968b732124ba	6085	SUPERFAMILY	SSF52283	Formate/glycerate dehydrogenase catalytic domain-like	4198	4287	1.4e-14	T	19-01-2026	-	-	-	-
MBI4436700.1_MAG:_phenylalanine_ammonia-lyase_[Candidatus_Omnitrophica_bacterium]	5fae3536a620e167a6f0968b732124ba	6085	Pfam	PF00221	Aromatic amino acid lyase	3236	3703	2.8e-142	T	19-01-2026	IPR001106	Aromatic amino acid lyase	-	MetaCyc:PWY-5028|MetaCyc:PWY-5030|Reactome:R-BTA-70921|Reactome:R-CEL-70921|Reactome:R-DDI-70921|Reactome:R-HSA-70921|Reactome:R-MMU-70921|Reactome:R-RNO-70921
MBI4436700.1_MAG:_phenylalanine_ammonia-lyase_[Candidatus_Omnitrophica_bacterium]	5fae3536a620e167a6f0968b732124ba	6085	Gene3D	G3DSA:3.90.228.20	-	5390	5756	1.2e-135	T	19-01-2026	IPR013035	Phosphoenolpyruvate carboxykinase, C-terminal	GO:0004611(InterPro)|GO:0006094(InterPro)|GO:0017076(InterPro)	MetaCyc:PWY-561|MetaCyc:PWY-7117|Reactome:R-DDI-70263|Reactome:R-DME-70263|Reactome:R-GGA-352875|Reactome:R-HSA-2161541|Reactome:R-HSA-381340|Reactome:R-HSA-70263|Reactome:R-HSA-9615017|Reactome:R-HSA-9632974|Reactome:R-MMU-70263|Reactome:R-RNO-70263|Reactome:R-SSC-70263
KAL7892336.1_L-Aspartase-like_protein_[Trichoderma_sp._TUCIM_5745]	3bda6a0250c0aa022b871d5f85f271c7	746	SUPERFAMILY	SSF48557	L-aspartase-like	15	744	6.36e-194	T	19-01-2026	IPR008948	L-Aspartase-like	GO:0003824(InterPro)	Reactome:R-BTA-70635|Reactome:R-BTA-70921|Reactome:R-CEL-70921|Reactome:R-CEL-71403|Reactome:R-CEL-73817|Reactome:R-CEL-9837999|Reactome:R-DDI-70921|Reactome:R-DDI-71403|Reactome:R-DDI-9837999|Reactome:R-DRE-71403|Reactome:R-GGA-187630|Reactome:R-GGA-419140|Reactome:R-GGA-421203|Reactome:R-GGA-70635|Reactome:R-HSA-70635|Reactome:R-HSA-70921|Reactome:R-HSA-71403|Reactome:R-HSA-73817|Reactome:R-HSA…
KAL7892336.1_L-Aspartase-like_protein_[Trichoderma_sp._TUCIM_5745]	3bda6a0250c0aa022b871d5f85f271c7	746	ProSitePatterns	PS00488	Phenylalanine and histidine ammonia-lyases signature.	187	203	-	T	19-01-2026	IPR022313	Phenylalanine/histidine ammonia-lyases, active site	GO:0016841(InterPro)	MetaCyc:PWY-5028|MetaCyc:PWY-5030|Reactome:R-BTA-70921|Reactome:R-CEL-70921|Reactome:R-DDI-70921|Reactome:R-HSA-70921|Reactome:R-MMU-70921|Reactome:R-RNO-70921
KAL7892336.1_L-Aspartase-like_protein_[Trichoderma_sp._TUCIM_5745]	3bda6a0250c0aa022b871d5f85f271c7	746	NCBIfam	TIGR01226	phenylalanine ammonia-lyase	25	657	8e-186	T	19-01-2026	IPR005922	Phenylalanine ammonia-lyase	GO:0005737(InterPro)|GO:0006559(InterPro)|GO:0016841(InterPro)	MetaCyc:PWY-1121|MetaCyc:PWY-5048|MetaCyc:PWY-5883|MetaCyc:PWY-6444|MetaCyc:PWY-6457|MetaCyc:PWY-8157
KAL7892336.1_L-Aspartase-like_protein_[Trichoderma_sp._TUCIM_5745]	3bda6a0250c0aa022b871d5f85f271c7	746	Gene3D	G3DSA:1.20.200.10	Fumarase/aspartase (Central domain)	260	657	4e-135	T	19-01-2026	-	-	-	-
KAL7892336.1_L-Aspartase-like_protein_[Trichoderma_sp._TUCIM_5745]	3bda6a0250c0aa022b871d5f85f271c7	746	Gene3D	G3DSA:1.10.275.10	-	4	256	1.1e-75	T	19-01-2026	IPR024083	Fumarase/histidase, N-terminal	-	Reactome:R-BTA-70635|Reactome:R-BTA-70921|Reactome:R-CEL-70921|Reactome:R-CEL-71403|Reactome:R-CEL-9837999|Reactome:R-DDI-70921|Reactome:R-DDI-71403|Reactome:R-DDI-9837999|Reactome:R-DRE-71403|Reactome:R-GGA-187630|Reactome:R-GGA-70635|Reactome:R-HSA-70635|Reactome:R-HSA-70921|Reactome:R-HSA-71403|Reactome:R-HSA-9837999|Reactome:R-MMU-70635|Reactome:R-MMU-70921|Reactome:R-MMU-71403|Reactome:R-MMU…
KAL7892336.1_L-Aspartase-like_protein_[Trichoderma_sp._TUCIM_5745]	3bda6a0250c0aa022b871d5f85f271c7	746	Gene3D	G3DSA:1.10.274.20	-	518	630	4e-135	T	19-01-2026	IPR023144	Phenylalanine ammonia-lyase, shielding domain superfamily	-	MetaCyc:PWY-1121|MetaCyc:PWY-5048|MetaCyc:PWY-5883|MetaCyc:PWY-6444|MetaCyc:PWY-6457|MetaCyc:PWY-8157
KAL7892336.1_L-Aspartase-like_protein_[Trichoderma_sp._TUCIM_5745]	3bda6a0250c0aa022b871d5f85f271c7	746	CDD	cd00332	PAL-HAL	36	515	6.05423e-174	T	19-01-2026	IPR001106	Aromatic amino acid lyase	-	MetaCyc:PWY-5028|MetaCyc:PWY-5030|Reactome:R-BTA-70921|Reactome:R-CEL-70921|Reactome:R-DDI-70921|Reactome:R-HSA-70921|Reactome:R-MMU-70921|Reactome:R-RNO-70921
KAL7892336.1_L-Aspartase-like_protein_[Trichoderma_sp._TUCIM_5745]	3bda6a0250c0aa022b871d5f85f271c7	746	PANTHER	PTHR10362	HISTIDINE AMMONIA-LYASE	29	741	2.9e-162	T	19-01-2026	IPR001106	Aromatic amino acid lyase	-	MetaCyc:PWY-5028|MetaCyc:PWY-5030|Reactome:R-BTA-70921|Reactome:R-CEL-70921|Reactome:R-DDI-70921|Reactome:R-HSA-70921|Reactome:R-MMU-70921|Reactome:R-RNO-70921
KAL7892336.1_L-Aspartase-like_protein_[Trichoderma_sp._TUCIM_5745]	3bda6a0250c0aa022b871d5f85f271c7	746	Pfam	PF00221	Aromatic amino acid lyase	38	519	1.9e-153	T	19-01-2026	IPR001106	Aromatic amino acid lyase	-	MetaCyc:PWY-5028|MetaCyc:PWY-5030|Reactome:R-BTA-70921|Reactome:R-CEL-70921|Reactome:R-DDI-70921|Reactome:R-HSA-70921|Reactome:R-MMU-70921|Reactome:R-RNO-70921
Oryza_sativa_Japonica_Group_BAF09397.2	eacc8fb2083a1ac72e270668c613c61a	713	Gene3D	G3DSA:1.10.274.20	-	526	647	0	T	19-01-2026	IPR023144	Phenylalanine ammonia-lyase, shielding domain superfamily	-	MetaCyc:PWY-1121|MetaCyc:PWY-5048|MetaCyc:PWY-5883|MetaCyc:PWY-6444|MetaCyc:PWY-6457|MetaCyc:PWY-8157
Oryza_sativa_Japonica_Group_BAF09397.2	eacc8fb2083a1ac72e270668c613c61a	713	Pfam	PF00221	Aromatic amino acid lyase	62	533	0	T	19-01-2026	IPR001106	Aromatic amino acid lyase	-	MetaCyc:PWY-5028|MetaCyc:PWY-5030|Reactome:R-BTA-70921|Reactome:R-CEL-70921|Reactome:R-DDI-70921|Reactome:R-HSA-70921|Reactome:R-MMU-70921|Reactome:R-RNO-70921
Oryza_sativa_Japonica_Group_BAF09397.2	eacc8fb2083a1ac72e270668c613c61a	713	Gene3D	G3DSA:1.20.200.10	Fumarase/aspartase (Central domain)	260	708	0	T	19-01-2026	-	-	-	-
Oryza_sativa_Japonica_Group_BAF09397.2	eacc8fb2083a1ac72e270668c613c61a	713	NCBIfam	TIGR01226	phenylalanine ammonia-lyase	24	703	0	T	19-01-2026	IPR005922	Phenylalanine ammonia-lyase	GO:0005737(InterPro)|GO:0006559(InterPro)|GO:0016841(InterPro)	MetaCyc:PWY-1121|MetaCyc:PWY-5048|MetaCyc:PWY-5883|MetaCyc:PWY-6444|MetaCyc:PWY-6457|MetaCyc:PWY-8157
Oryza_sativa_Japonica_Group_BAF09397.2	eacc8fb2083a1ac72e270668c613c61a	713	ProSitePatterns	PS00488	Phenylalanine and histidine ammonia-lyases signature.	195	211	-	T	19-01-2026	IPR022313	Phenylalanine/histidine ammonia-lyases, active site	GO:0016841(InterPro)	MetaCyc:PWY-5028|MetaCyc:PWY-5030|Reactome:R-BTA-70921|Reactome:R-CEL-70921|Reactome:R-DDI-70921|Reactome:R-HSA-70921|Reactome:R-MMU-70921|Reactome:R-RNO-70921
Oryza_sativa_Japonica_Group_BAF09397.2	eacc8fb2083a1ac72e270668c613c61a	713	Gene3D	G3DSA:1.10.275.10	-	16	259	8.9e-98	T	19-01-2026	IPR024083	Fumarase/histidase, N-terminal	-	Reactome:R-BTA-70635|Reactome:R-BTA-70921|Reactome:R-CEL-70921|Reactome:R-CEL-71403|Reactome:R-CEL-9837999|Reactome:R-DDI-70921|Reactome:R-DDI-71403|Reactome:R-DDI-9837999|Reactome:R-DRE-71403|Reactome:R-GGA-187630|Reactome:R-GGA-70635|Reactome:R-HSA-70635|Reactome:R-HSA-70921|Reactome:R-HSA-71403|Reactome:R-HSA-9837999|Reactome:R-MMU-70635|Reactome:R-MMU-70921|Reactome:R-MMU-71403|Reactome:R-MMU…
Oryza_sativa_Japonica_Group_BAF09397.2	eacc8fb2083a1ac72e270668c613c61a	713	PANTHER	PTHR10362	HISTIDINE AMMONIA-LYASE	24	713	0	T	19-01-2026	IPR001106	Aromatic amino acid lyase	-	MetaCyc:PWY-5028|MetaCyc:PWY-5030|Reactome:R-BTA-70921|Reactome:R-CEL-70921|Reactome:R-DDI-70921|Reactome:R-HSA-70921|Reactome:R-MMU-70921|Reactome:R-RNO-70921
Oryza_sativa_Japonica_Group_BAF09397.2	eacc8fb2083a1ac72e270668c613c61a	713	FunFam	G3DSA:1.20.200.10:FF:000009	Phenylalanine ammonia-lyase	260	562	0	T	19-01-2026	-	-	-	-
Oryza_sativa_Japonica_Group_BAF09397.2	eacc8fb2083a1ac72e270668c613c61a	713	SUPERFAMILY	SSF48557	L-aspartase-like	24	713	0	T	19-01-2026	IPR008948	L-Aspartase-like	GO:0003824(InterPro)	Reactome:R-BTA-70635|Reactome:R-BTA-70921|Reactome:R-CEL-70921|Reactome:R-CEL-71403|Reactome:R-CEL-73817|Reactome:R-CEL-9837999|Reactome:R-DDI-70921|Reactome:R-DDI-71403|Reactome:R-DDI-9837999|Reactome:R-DRE-71403|Reactome:R-GGA-187630|Reactome:R-GGA-419140|Reactome:R-GGA-421203|Reactome:R-GGA-70635|Reactome:R-HSA-70635|Reactome:R-HSA-70921|Reactome:R-HSA-71403|Reactome:R-HSA-73817|Reactome:R-HSA…
Oryza_sativa_Japonica_Group_BAF09397.2	eacc8fb2083a1ac72e270668c613c61a	713	CDD	cd00332	PAL-HAL	79	523	0	T	19-01-2026	IPR001106	Aromatic amino acid lyase	-	MetaCyc:PWY-5028|MetaCyc:PWY-5030|Reactome:R-BTA-70921|Reactome:R-CEL-70921|Reactome:R-DDI-70921|Reactome:R-HSA-70921|Reactome:R-MMU-70921|Reactome:R-RNO-70921
Oryza_sativa_Japonica_Group_BAF09397.2	eacc8fb2083a1ac72e270668c613c61a	713	FunFam	G3DSA:1.10.275.10:FF:000009	Phenylalanine ammonia-lyase	16	259	4.8e-129	T	19-01-2026	-	-	-	-
KAG0486323.1_hypothetical_protein_HPP92_008418_[Vanilla_planifolia]	1f8e655587c4db1b2a5f6a2e71996b2c	714	CDD	cd00332	PAL-HAL	78	521	0	T	19-01-2026	IPR001106	Aromatic amino acid lyase	-	MetaCyc:PWY-5028|MetaCyc:PWY-5030|Reactome:R-BTA-70921|Reactome:R-CEL-70921|Reactome:R-DDI-70921|Reactome:R-HSA-70921|Reactome:R-MMU-70921|Reactome:R-RNO-70921
KAG0486323.1_hypothetical_protein_HPP92_008418_[Vanilla_planifolia]	1f8e655587c4db1b2a5f6a2e71996b2c	714	SUPERFAMILY	SSF48557	L-aspartase-like	23	714	0	T	19-01-2026	IPR008948	L-Aspartase-like	GO:0003824(InterPro)	Reactome:R-BTA-70635|Reactome:R-BTA-70921|Reactome:R-CEL-70921|Reactome:R-CEL-71403|Reactome:R-CEL-73817|Reactome:R-CEL-9837999|Reactome:R-DDI-70921|Reactome:R-DDI-71403|Reactome:R-DDI-9837999|Reactome:R-DRE-71403|Reactome:R-GGA-187630|Reactome:R-GGA-419140|Reactome:R-GGA-421203|Reactome:R-GGA-70635|Reactome:R-HSA-70635|Reactome:R-HSA-70921|Reactome:R-HSA-71403|Reactome:R-HSA-73817|Reactome:R-HSA…
KAG0486323.1_hypothetical_protein_HPP92_008418_[Vanilla_planifolia]	1f8e655587c4db1b2a5f6a2e71996b2c	714	PANTHER	PTHR10362	HISTIDINE AMMONIA-LYASE	23	714	0	T	19-01-2026	IPR001106	Aromatic amino acid lyase	-	MetaCyc:PWY-5028|MetaCyc:PWY-5030|Reactome:R-BTA-70921|Reactome:R-CEL-70921|Reactome:R-DDI-70921|Reactome:R-HSA-70921|Reactome:R-MMU-70921|Reactome:R-RNO-70921
KAG0486323.1_hypothetical_protein_HPP92_008418_[Vanilla_planifolia]	1f8e655587c4db1b2a5f6a2e71996b2c	714	NCBIfam	TIGR01226	phenylalanine ammonia-lyase	25	703	0	T	19-01-2026	IPR005922	Phenylalanine ammonia-lyase	GO:0005737(InterPro)|GO:0006559(InterPro)|GO:0016841(InterPro)	MetaCyc:PWY-1121|MetaCyc:PWY-5048|MetaCyc:PWY-5883|MetaCyc:PWY-6444|MetaCyc:PWY-6457|MetaCyc:PWY-8157
KAG0486323.1_hypothetical_protein_HPP92_008418_[Vanilla_planifolia]	1f8e655587c4db1b2a5f6a2e71996b2c	714	ProSitePatterns	PS00488	Phenylalanine and histidine ammonia-lyases signature.	196	212	-	T	19-01-2026	IPR022313	Phenylalanine/histidine ammonia-lyases, active site	GO:0016841(InterPro)	MetaCyc:PWY-5028|MetaCyc:PWY-5030|Reactome:R-BTA-70921|Reactome:R-CEL-70921|Reactome:R-DDI-70921|Reactome:R-HSA-70921|Reactome:R-MMU-70921|Reactome:R-RNO-70921
KAG0486323.1_hypothetical_protein_HPP92_008418_[Vanilla_planifolia]	1f8e655587c4db1b2a5f6a2e71996b2c	714	Gene3D	G3DSA:1.10.274.20	-	524	647	0	T	19-01-2026	IPR023144	Phenylalanine ammonia-lyase, shielding domain superfamily	-	MetaCyc:PWY-1121|MetaCyc:PWY-5048|MetaCyc:PWY-5883|MetaCyc:PWY-6444|MetaCyc:PWY-6457|MetaCyc:PWY-8157
KAG0486323.1_hypothetical_protein_HPP92_008418_[Vanilla_planifolia]	1f8e655587c4db1b2a5f6a2e71996b2c	714	Pfam	PF00221	Aromatic amino acid lyase	62	535	0	T	19-01-2026	IPR001106	Aromatic amino acid lyase	-	MetaCyc:PWY-5028|MetaCyc:PWY-5030|Reactome:R-BTA-70921|Reactome:R-CEL-70921|Reactome:R-DDI-70921|Reactome:R-HSA-70921|Reactome:R-MMU-70921|Reactome:R-RNO-70921
KAG0486323.1_hypothetical_protein_HPP92_008418_[Vanilla_planifolia]	1f8e655587c4db1b2a5f6a2e71996b2c	714	Gene3D	G3DSA:1.10.275.10	-	16	259	5.8e-84	T	19-01-2026	IPR024083	Fumarase/histidase, N-terminal	-	Reactome:R-BTA-70635|Reactome:R-BTA-70921|Reactome:R-CEL-70921|Reactome:R-CEL-71403|Reactome:R-CEL-9837999|Reactome:R-DDI-70921|Reactome:R-DDI-71403|Reactome:R-DDI-9837999|Reactome:R-DRE-71403|Reactome:R-GGA-187630|Reactome:R-GGA-70635|Reactome:R-HSA-70635|Reactome:R-HSA-70921|Reactome:R-HSA-71403|Reactome:R-HSA-9837999|Reactome:R-MMU-70635|Reactome:R-MMU-70921|Reactome:R-MMU-71403|Reactome:R-MMU…
KAG0486323.1_hypothetical_protein_HPP92_008418_[Vanilla_planifolia]	1f8e655587c4db1b2a5f6a2e71996b2c	714	Coils	Coil	Coil	359	379	-	T	19-01-2026	-	-	-	-
KAG0486323.1_hypothetical_protein_HPP92_008418_[Vanilla_planifolia]	1f8e655587c4db1b2a5f6a2e71996b2c	714	Gene3D	G3DSA:1.20.200.10	Fumarase/aspartase (Central domain)	260	708	0	T	19-01-2026	-	-	-	-
KAG0486323.1_hypothetical_protein_HPP92_008418_[Vanilla_planifolia]	1f8e655587c4db1b2a5f6a2e71996b2c	714	FunFam	G3DSA:1.10.275.10:FF:000009	Phenylalanine ammonia-lyase	17	259	4.5e-104	T	19-01-2026	-	-	-	-
WP_265234770.1_HAL/PAL/TAL_family_ammonia-lyase_[Lyngbya_sp._CCAP_1446/10]	4f00805ce543acd8977f06da3873d411	545	SUPERFAMILY	SSF48557	L-aspartase-like	4	501	0	T	19-01-2026	IPR008948	L-Aspartase-like	GO:0003824(InterPro)	Reactome:R-BTA-70635|Reactome:R-BTA-70921|Reactome:R-CEL-70921|Reactome:R-CEL-71403|Reactome:R-CEL-73817|Reactome:R-CEL-9837999|Reactome:R-DDI-70921|Reactome:R-DDI-71403|Reactome:R-DDI-9837999|Reactome:R-DRE-71403|Reactome:R-GGA-187630|Reactome:R-GGA-419140|Reactome:R-GGA-421203|Reactome:R-GGA-70635|Reactome:R-HSA-70635|Reactome:R-HSA-70921|Reactome:R-HSA-71403|Reactome:R-HSA-73817|Reactome:R-HSA…
WP_265234770.1_HAL/PAL/TAL_family_ammonia-lyase_[Lyngbya_sp._CCAP_1446/10]	4f00805ce543acd8977f06da3873d411	545	FunFam	G3DSA:1.10.275.10:FF:000005	Histidine ammonia-lyase	1	202	1.2e-68	T	19-01-2026	-	-	-	-
WP_265234770.1_HAL/PAL/TAL_family_ammonia-lyase_[Lyngbya_sp._CCAP_1446/10]	4f00805ce543acd8977f06da3873d411	545	CDD	cd00332	PAL-HAL	9	468	0	T	19-01-2026	IPR001106	Aromatic amino acid lyase	-	MetaCyc:PWY-5028|MetaCyc:PWY-5030|Reactome:R-BTA-70921|Reactome:R-CEL-70921|Reactome:R-DDI-70921|Reactome:R-HSA-70921|Reactome:R-MMU-70921|Reactome:R-RNO-70921
WP_265234770.1_HAL/PAL/TAL_family_ammonia-lyase_[Lyngbya_sp._CCAP_1446/10]	4f00805ce543acd8977f06da3873d411	545	Gene3D	G3DSA:1.20.200.10	Fumarase/aspartase (Central domain)	204	545	3.9e-107	T	19-01-2026	-	-	-	-
WP_265234770.1_HAL/PAL/TAL_family_ammonia-lyase_[Lyngbya_sp._CCAP_1446/10]	4f00805ce543acd8977f06da3873d411	545	Pfam	PF00221	Aromatic amino acid lyase	11	472	0	T	19-01-2026	IPR001106	Aromatic amino acid lyase	-	MetaCyc:PWY-5028|MetaCyc:PWY-5030|Reactome:R-BTA-70921|Reactome:R-CEL-70921|Reactome:R-DDI-70921|Reactome:R-HSA-70921|Reactome:R-MMU-70921|Reactome:R-RNO-70921
WP_265234770.1_HAL/PAL/TAL_family_ammonia-lyase_[Lyngbya_sp._CCAP_1446/10]	4f00805ce543acd8977f06da3873d411	545	PANTHER	PTHR10362	HISTIDINE AMMONIA-LYASE	3	471	1.3e-125	T	19-01-2026	IPR001106	Aromatic amino acid lyase	-	MetaCyc:PWY-5028|MetaCyc:PWY-5030|Reactome:R-BTA-70921|Reactome:R-CEL-70921|Reactome:R-DDI-70921|Reactome:R-HSA-70921|Reactome:R-MMU-70921|Reactome:R-RNO-70921
WP_265234770.1_HAL/PAL/TAL_family_ammonia-lyase_[Lyngbya_sp._CCAP_1446/10]	4f00805ce543acd8977f06da3873d411	545	ProSitePatterns	PS00488	Phenylalanine and histidine ammonia-lyases signature.	141	157	-	T	19-01-2026	IPR022313	Phenylalanine/histidine ammonia-lyases, active site	GO:0016841(InterPro)	MetaCyc:PWY-5028|MetaCyc:PWY-5030|Reactome:R-BTA-70921|Reactome:R-CEL-70921|Reactome:R-DDI-70921|Reactome:R-HSA-70921|Reactome:R-MMU-70921|Reactome:R-RNO-70921
WP_265234770.1_HAL/PAL/TAL_family_ammonia-lyase_[Lyngbya_sp._CCAP_1446/10]	4f00805ce543acd8977f06da3873d411	545	Gene3D	G3DSA:1.10.275.10	-	3	203	3.7e-67	T	19-01-2026	IPR024083	Fumarase/histidase, N-terminal	-	Reactome:R-BTA-70635|Reactome:R-BTA-70921|Reactome:R-CEL-70921|Reactome:R-CEL-71403|Reactome:R-CEL-9837999|Reactome:R-DDI-70921|Reactome:R-DDI-71403|Reactome:R-DDI-9837999|Reactome:R-DRE-71403|Reactome:R-GGA-187630|Reactome:R-GGA-70635|Reactome:R-HSA-70635|Reactome:R-HSA-70921|Reactome:R-HSA-71403|Reactome:R-HSA-9837999|Reactome:R-MMU-70635|Reactome:R-MMU-70921|Reactome:R-MMU-71403|Reactome:R-MMU…
WP_265234770.1_HAL/PAL/TAL_family_ammonia-lyase_[Lyngbya_sp._CCAP_1446/10]	4f00805ce543acd8977f06da3873d411	545	FunFam	G3DSA:1.20.200.10:FF:000012	Tyrosine ammonia-lyase	204	535	3.3e-109	T	19-01-2026	-	-	-	-
KAI9787482.1_MAG:_hypothetical_protein_M1839_000011_[Geoglossum_umbratile]	dd79fd64f6d49b5c2cff21f8d86d282d	689	Coils	Coil	Coil	324	344	-	T	19-01-2026	-	-	-	-
KAI9787482.1_MAG:_hypothetical_protein_M1839_000011_[Geoglossum_umbratile]	dd79fd64f6d49b5c2cff21f8d86d282d	689	Gene3D	G3DSA:1.20.200.10	Fumarase/aspartase (Central domain)	229	672	6e-152	T	19-01-2026	-	-	-	-
KAI9787482.1_MAG:_hypothetical_protein_M1839_000011_[Geoglossum_umbratile]	dd79fd64f6d49b5c2cff21f8d86d282d	689	NCBIfam	TIGR01226	phenylalanine ammonia-lyase	33	680	5.4e-186	T	19-01-2026	IPR005922	Phenylalanine ammonia-lyase	GO:0005737(InterPro)|GO:0006559(InterPro)|GO:0016841(InterPro)	MetaCyc:PWY-1121|MetaCyc:PWY-5048|MetaCyc:PWY-5883|MetaCyc:PWY-6444|MetaCyc:PWY-6457|MetaCyc:PWY-8157
KAI9787482.1_MAG:_hypothetical_protein_M1839_000011_[Geoglossum_umbratile]	dd79fd64f6d49b5c2cff21f8d86d282d	689	ProSitePatterns	PS00488	Phenylalanine and histidine ammonia-lyases signature.	161	177	-	T	19-01-2026	IPR022313	Phenylalanine/histidine ammonia-lyases, active site	GO:0016841(InterPro)	MetaCyc:PWY-5028|MetaCyc:PWY-5030|Reactome:R-BTA-70921|Reactome:R-CEL-70921|Reactome:R-DDI-70921|Reactome:R-HSA-70921|Reactome:R-MMU-70921|Reactome:R-RNO-70921
KAI9787482.1_MAG:_hypothetical_protein_M1839_000011_[Geoglossum_umbratile]	dd79fd64f6d49b5c2cff21f8d86d282d	689	Gene3D	G3DSA:1.10.274.20	-	488	612	6e-152	T	19-01-2026	IPR023144	Phenylalanine ammonia-lyase, shielding domain superfamily	-	MetaCyc:PWY-1121|MetaCyc:PWY-5048|MetaCyc:PWY-5883|MetaCyc:PWY-6444|MetaCyc:PWY-6457|MetaCyc:PWY-8157
KAI9787482.1_MAG:_hypothetical_protein_M1839_000011_[Geoglossum_umbratile]	dd79fd64f6d49b5c2cff21f8d86d282d	689	SUPERFAMILY	SSF48557	L-aspartase-like	37	680	3.12e-180	T	19-01-2026	IPR008948	L-Aspartase-like	GO:0003824(InterPro)	Reactome:R-BTA-70635|Reactome:R-BTA-70921|Reactome:R-CEL-70921|Reactome:R-CEL-71403|Reactome:R-CEL-73817|Reactome:R-CEL-9837999|Reactome:R-DDI-70921|Reactome:R-DDI-71403|Reactome:R-DDI-9837999|Reactome:R-DRE-71403|Reactome:R-GGA-187630|Reactome:R-GGA-419140|Reactome:R-GGA-421203|Reactome:R-GGA-70635|Reactome:R-HSA-70635|Reactome:R-HSA-70921|Reactome:R-HSA-71403|Reactome:R-HSA-73817|Reactome:R-HSA…
KAI9787482.1_MAG:_hypothetical_protein_M1839_000011_[Geoglossum_umbratile]	dd79fd64f6d49b5c2cff21f8d86d282d	689	Pfam	PF00221	Aromatic amino acid lyase	51	490	1.2e-137	T	19-01-2026	IPR001106	Aromatic amino acid lyase	-	MetaCyc:PWY-5028|MetaCyc:PWY-5030|Reactome:R-BTA-70921|Reactome:R-CEL-70921|Reactome:R-DDI-70921|Reactome:R-HSA-70921|Reactome:R-MMU-70921|Reactome:R-RNO-70921
KAI9787482.1_MAG:_hypothetical_protein_M1839_000011_[Geoglossum_umbratile]	dd79fd64f6d49b5c2cff21f8d86d282d	689	CDD	cd00332	PAL-HAL	51	485	1.0489e-161	T	19-01-2026	IPR001106	Aromatic amino acid lyase	-	MetaCyc:PWY-5028|MetaCyc:PWY-5030|Reactome:R-BTA-70921|Reactome:R-CEL-70921|Reactome:R-DDI-70921|Reactome:R-HSA-70921|Reactome:R-MMU-70921|Reactome:R-RNO-70921
KAI9787482.1_MAG:_hypothetical_protein_M1839_000011_[Geoglossum_umbratile]	dd79fd64f6d49b5c2cff21f8d86d282d	689	Gene3D	G3DSA:1.10.275.10	-	29	225	7e-63	T	19-01-2026	IPR024083	Fumarase/histidase, N-terminal	-	Reactome:R-BTA-70635|Reactome:R-BTA-70921|Reactome:R-CEL-70921|Reactome:R-CEL-71403|Reactome:R-CEL-9837999|Reactome:R-DDI-70921|Reactome:R-DDI-71403|Reactome:R-DDI-9837999|Reactome:R-DRE-71403|Reactome:R-GGA-187630|Reactome:R-GGA-70635|Reactome:R-HSA-70635|Reactome:R-HSA-70921|Reactome:R-HSA-71403|Reactome:R-HSA-9837999|Reactome:R-MMU-70635|Reactome:R-MMU-70921|Reactome:R-MMU-71403|Reactome:R-MMU…
KAI9787482.1_MAG:_hypothetical_protein_M1839_000011_[Geoglossum_umbratile]	dd79fd64f6d49b5c2cff21f8d86d282d	689	PANTHER	PTHR10362	HISTIDINE AMMONIA-LYASE	37	684	3.2e-160	T	19-01-2026	IPR001106	Aromatic amino acid lyase	-	MetaCyc:PWY-5028|MetaCyc:PWY-5030|Reactome:R-BTA-70921|Reactome:R-CEL-70921|Reactome:R-DDI-70921|Reactome:R-HSA-70921|Reactome:R-MMU-70921|Reactome:R-RNO-70921
XP_046078055.1_putative_phenylalanine_ammonia-lyase_[Talaromyces_proteolyticus]	722f0b17458eb95f6ea013e7a89e8ab0	702	Gene3D	G3DSA:1.10.274.20	-	509	629	0	T	19-01-2026	IPR023144	Phenylalanine ammonia-lyase, shielding domain superfamily	-	MetaCyc:PWY-1121|MetaCyc:PWY-5048|MetaCyc:PWY-5883|MetaCyc:PWY-6444|MetaCyc:PWY-6457|MetaCyc:PWY-8157
XP_046078055.1_putative_phenylalanine_ammonia-lyase_[Talaromyces_proteolyticus]	722f0b17458eb95f6ea013e7a89e8ab0	702	Gene3D	G3DSA:1.20.200.10	Fumarase/aspartase (Central domain)	251	696	0	T	19-01-2026	-	-	-	-
XP_046078055.1_putative_phenylalanine_ammonia-lyase_[Talaromyces_proteolyticus]	722f0b17458eb95f6ea013e7a89e8ab0	702	Gene3D	G3DSA:1.10.275.10	-	2	247	1.4e-81	T	19-01-2026	IPR024083	Fumarase/histidase, N-terminal	-	Reactome:R-BTA-70635|Reactome:R-BTA-70921|Reactome:R-CEL-70921|Reactome:R-CEL-71403|Reactome:R-CEL-9837999|Reactome:R-DDI-70921|Reactome:R-DDI-71403|Reactome:R-DDI-9837999|Reactome:R-DRE-71403|Reactome:R-GGA-187630|Reactome:R-GGA-70635|Reactome:R-HSA-70635|Reactome:R-HSA-70921|Reactome:R-HSA-71403|Reactome:R-HSA-9837999|Reactome:R-MMU-70635|Reactome:R-MMU-70921|Reactome:R-MMU-71403|Reactome:R-MMU…
XP_046078055.1_putative_phenylalanine_ammonia-lyase_[Talaromyces_proteolyticus]	722f0b17458eb95f6ea013e7a89e8ab0	702	Pfam	PF00221	Aromatic amino acid lyase	35	507	0	T	19-01-2026	IPR001106	Aromatic amino acid lyase	-	MetaCyc:PWY-5028|MetaCyc:PWY-5030|Reactome:R-BTA-70921|Reactome:R-CEL-70921|Reactome:R-DDI-70921|Reactome:R-HSA-70921|Reactome:R-MMU-70921|Reactome:R-RNO-70921
XP_046078055.1_putative_phenylalanine_ammonia-lyase_[Talaromyces_proteolyticus]	722f0b17458eb95f6ea013e7a89e8ab0	702	SUPERFAMILY	SSF48557	L-aspartase-like	11	696	0	T	19-01-2026	IPR008948	L-Aspartase-like	GO:0003824(InterPro)	Reactome:R-BTA-70635|Reactome:R-BTA-70921|Reactome:R-CEL-70921|Reactome:R-CEL-71403|Reactome:R-CEL-73817|Reactome:R-CEL-9837999|Reactome:R-DDI-70921|Reactome:R-DDI-71403|Reactome:R-DDI-9837999|Reactome:R-DRE-71403|Reactome:R-GGA-187630|Reactome:R-GGA-419140|Reactome:R-GGA-421203|Reactome:R-GGA-70635|Reactome:R-HSA-70635|Reactome:R-HSA-70921|Reactome:R-HSA-71403|Reactome:R-HSA-73817|Reactome:R-HSA…
XP_046078055.1_putative_phenylalanine_ammonia-lyase_[Talaromyces_proteolyticus]	722f0b17458eb95f6ea013e7a89e8ab0	702	CDD	cd00332	PAL-HAL	34	506	0	T	19-01-2026	IPR001106	Aromatic amino acid lyase	-	MetaCyc:PWY-5028|MetaCyc:PWY-5030|Reactome:R-BTA-70921|Reactome:R-CEL-70921|Reactome:R-DDI-70921|Reactome:R-HSA-70921|Reactome:R-MMU-70921|Reactome:R-RNO-70921
XP_046078055.1_putative_phenylalanine_ammonia-lyase_[Talaromyces_proteolyticus]	722f0b17458eb95f6ea013e7a89e8ab0	702	PANTHER	PTHR10362	HISTIDINE AMMONIA-LYASE	26	698	0	T	19-01-2026	IPR001106	Aromatic amino acid lyase	-	MetaCyc:PWY-5028|MetaCyc:PWY-5030|Reactome:R-BTA-70921|Reactome:R-CEL-70921|Reactome:R-DDI-70921|Reactome:R-HSA-70921|Reactome:R-MMU-70921|Reactome:R-RNO-70921
XP_046078055.1_putative_phenylalanine_ammonia-lyase_[Talaromyces_proteolyticus]	722f0b17458eb95f6ea013e7a89e8ab0	702	NCBIfam	TIGR01226	phenylalanine ammonia-lyase	23	696	0	T	19-01-2026	IPR005922	Phenylalanine ammonia-lyase	GO:0005737(InterPro)|GO:0006559(InterPro)|GO:0016841(InterPro)	MetaCyc:PWY-1121|MetaCyc:PWY-5048|MetaCyc:PWY-5883|MetaCyc:PWY-6444|MetaCyc:PWY-6457|MetaCyc:PWY-8157
Arabidopsis_thaliana_PAL1	69468d13585212d948f5199553eebbc1	725	CDD	cd00332	PAL-HAL	70	535	0	T	19-01-2026	IPR001106	Aromatic amino acid lyase	-	MetaCyc:PWY-5028|MetaCyc:PWY-5030|Reactome:R-BTA-70921|Reactome:R-CEL-70921|Reactome:R-DDI-70921|Reactome:R-HSA-70921|Reactome:R-MMU-70921|Reactome:R-RNO-70921
Arabidopsis_thaliana_PAL1	69468d13585212d948f5199553eebbc1	725	Pfam	PF00221	Aromatic amino acid lyase	72	549	0	T	19-01-2026	IPR001106	Aromatic amino acid lyase	-	MetaCyc:PWY-5028|MetaCyc:PWY-5030|Reactome:R-BTA-70921|Reactome:R-CEL-70921|Reactome:R-DDI-70921|Reactome:R-HSA-70921|Reactome:R-MMU-70921|Reactome:R-RNO-70921
Arabidopsis_thaliana_PAL1	69468d13585212d948f5199553eebbc1	725	ProSitePatterns	PS00488	Phenylalanine and histidine ammonia-lyases signature.	207	223	-	T	19-01-2026	IPR022313	Phenylalanine/histidine ammonia-lyases, active site	GO:0016841(InterPro)	MetaCyc:PWY-5028|MetaCyc:PWY-5030|Reactome:R-BTA-70921|Reactome:R-CEL-70921|Reactome:R-DDI-70921|Reactome:R-HSA-70921|Reactome:R-MMU-70921|Reactome:R-RNO-70921
Arabidopsis_thaliana_PAL1	69468d13585212d948f5199553eebbc1	725	PANTHER	PTHR10362	HISTIDINE AMMONIA-LYASE	34	725	0	T	19-01-2026	IPR001106	Aromatic amino acid lyase	-	MetaCyc:PWY-5028|MetaCyc:PWY-5030|Reactome:R-BTA-70921|Reactome:R-CEL-70921|Reactome:R-DDI-70921|Reactome:R-HSA-70921|Reactome:R-MMU-70921|Reactome:R-RNO-70921
Arabidopsis_thaliana_PAL1	69468d13585212d948f5199553eebbc1	725	FunFam	G3DSA:1.10.274.20:FF:000001	Phenylalanine ammonia-lyase	538	659	1.3e-70	T	19-01-2026	-	-	-	-
Arabidopsis_thaliana_PAL1	69468d13585212d948f5199553eebbc1	725	SUPERFAMILY	SSF48557	L-aspartase-like	33	725	0	T	19-01-2026	IPR008948	L-Aspartase-like	GO:0003824(InterPro)	Reactome:R-BTA-70635|Reactome:R-BTA-70921|Reactome:R-CEL-70921|Reactome:R-CEL-71403|Reactome:R-CEL-73817|Reactome:R-CEL-9837999|Reactome:R-DDI-70921|Reactome:R-DDI-71403|Reactome:R-DDI-9837999|Reactome:R-DRE-71403|Reactome:R-GGA-187630|Reactome:R-GGA-419140|Reactome:R-GGA-421203|Reactome:R-GGA-70635|Reactome:R-HSA-70635|Reactome:R-HSA-70921|Reactome:R-HSA-71403|Reactome:R-HSA-73817|Reactome:R-HSA…
Arabidopsis_thaliana_PAL1	69468d13585212d948f5199553eebbc1	725	Gene3D	G3DSA:1.10.275.10	-	25	271	1.8e-95	T	19-01-2026	IPR024083	Fumarase/histidase, N-terminal	-	Reactome:R-BTA-70635|Reactome:R-BTA-70921|Reactome:R-CEL-70921|Reactome:R-CEL-71403|Reactome:R-CEL-9837999|Reactome:R-DDI-70921|Reactome:R-DDI-71403|Reactome:R-DDI-9837999|Reactome:R-DRE-71403|Reactome:R-GGA-187630|Reactome:R-GGA-70635|Reactome:R-HSA-70635|Reactome:R-HSA-70921|Reactome:R-HSA-71403|Reactome:R-HSA-9837999|Reactome:R-MMU-70635|Reactome:R-MMU-70921|Reactome:R-MMU-71403|Reactome:R-MMU…
Arabidopsis_thaliana_PAL1	69468d13585212d948f5199553eebbc1	725	NCBIfam	TIGR01226	phenylalanine ammonia-lyase	34	715	0	T	19-01-2026	IPR005922	Phenylalanine ammonia-lyase	GO:0005737(InterPro)|GO:0006559(InterPro)|GO:0016841(InterPro)	MetaCyc:PWY-1121|MetaCyc:PWY-5048|MetaCyc:PWY-5883|MetaCyc:PWY-6444|MetaCyc:PWY-6457|MetaCyc:PWY-8157
Arabidopsis_thaliana_PAL1	69468d13585212d948f5199553eebbc1	725	FunFam	G3DSA:1.20.200.10:FF:000009	Phenylalanine ammonia-lyase	272	578	0	T	19-01-2026	-	-	-	-
Arabidopsis_thaliana_PAL1	69468d13585212d948f5199553eebbc1	725	FunFam	G3DSA:1.10.275.10:FF:000009	Phenylalanine ammonia-lyase	25	271	0	T	19-01-2026	-	-	-	-
Arabidopsis_thaliana_PAL1	69468d13585212d948f5199553eebbc1	725	Gene3D	G3DSA:1.20.200.10	Fumarase/aspartase (Central domain)	272	720	0	T	19-01-2026	-	-	-	-
Arabidopsis_thaliana_PAL1	69468d13585212d948f5199553eebbc1	725	Gene3D	G3DSA:1.10.274.20	-	538	659	0	T	19-01-2026	IPR023144	Phenylalanine ammonia-lyase, shielding domain superfamily	-	MetaCyc:PWY-1121|MetaCyc:PWY-5048|MetaCyc:PWY-5883|MetaCyc:PWY-6444|MetaCyc:PWY-6457|MetaCyc:PWY-8157
Oryza_sativa_Japonica_Group_BAF09395.1	b82a08328430f60de106add652e8c358	701	Gene3D	G3DSA:1.10.275.10	-	2	249	2.6e-98	T	19-01-2026	IPR024083	Fumarase/histidase, N-terminal	-	Reactome:R-BTA-70635|Reactome:R-BTA-70921|Reactome:R-CEL-70921|Reactome:R-CEL-71403|Reactome:R-CEL-9837999|Reactome:R-DDI-70921|Reactome:R-DDI-71403|Reactome:R-DDI-9837999|Reactome:R-DRE-71403|Reactome:R-GGA-187630|Reactome:R-GGA-70635|Reactome:R-HSA-70635|Reactome:R-HSA-70921|Reactome:R-HSA-71403|Reactome:R-HSA-9837999|Reactome:R-MMU-70635|Reactome:R-MMU-70921|Reactome:R-MMU-71403|Reactome:R-MMU…
Oryza_sativa_Japonica_Group_BAF09395.1	b82a08328430f60de106add652e8c358	701	SUPERFAMILY	SSF48557	L-aspartase-like	10	700	0	T	19-01-2026	IPR008948	L-Aspartase-like	GO:0003824(InterPro)	Reactome:R-BTA-70635|Reactome:R-BTA-70921|Reactome:R-CEL-70921|Reactome:R-CEL-71403|Reactome:R-CEL-73817|Reactome:R-CEL-9837999|Reactome:R-DDI-70921|Reactome:R-DDI-71403|Reactome:R-DDI-9837999|Reactome:R-DRE-71403|Reactome:R-GGA-187630|Reactome:R-GGA-419140|Reactome:R-GGA-421203|Reactome:R-GGA-70635|Reactome:R-HSA-70635|Reactome:R-HSA-70921|Reactome:R-HSA-71403|Reactome:R-HSA-73817|Reactome:R-HSA…
Oryza_sativa_Japonica_Group_BAF09395.1	b82a08328430f60de106add652e8c358	701	Gene3D	G3DSA:1.20.200.10	Fumarase/aspartase (Central domain)	251	695	0	T	19-01-2026	-	-	-	-
Oryza_sativa_Japonica_Group_BAF09395.1	b82a08328430f60de106add652e8c358	701	NCBIfam	TIGR01226	phenylalanine ammonia-lyase	11	691	0	T	19-01-2026	IPR005922	Phenylalanine ammonia-lyase	GO:0005737(InterPro)|GO:0006559(InterPro)|GO:0016841(InterPro)	MetaCyc:PWY-1121|MetaCyc:PWY-5048|MetaCyc:PWY-5883|MetaCyc:PWY-6444|MetaCyc:PWY-6457|MetaCyc:PWY-8157
Oryza_sativa_Japonica_Group_BAF09395.1	b82a08328430f60de106add652e8c358	701	FunFam	G3DSA:1.10.274.20:FF:000001	Phenylalanine ammonia-lyase	516	635	3.9e-56	T	19-01-2026	-	-	-	-
Oryza_sativa_Japonica_Group_BAF09395.1	b82a08328430f60de106add652e8c358	701	PANTHER	PTHR10362	HISTIDINE AMMONIA-LYASE	11	700	0	T	19-01-2026	IPR001106	Aromatic amino acid lyase	-	MetaCyc:PWY-5028|MetaCyc:PWY-5030|Reactome:R-BTA-70921|Reactome:R-CEL-70921|Reactome:R-DDI-70921|Reactome:R-HSA-70921|Reactome:R-MMU-70921|Reactome:R-RNO-70921
Oryza_sativa_Japonica_Group_BAF09395.1	b82a08328430f60de106add652e8c358	701	ProSitePatterns	PS00488	Phenylalanine and histidine ammonia-lyases signature.	185	201	-	T	19-01-2026	IPR022313	Phenylalanine/histidine ammonia-lyases, active site	GO:0016841(InterPro)	MetaCyc:PWY-5028|MetaCyc:PWY-5030|Reactome:R-BTA-70921|Reactome:R-CEL-70921|Reactome:R-DDI-70921|Reactome:R-HSA-70921|Reactome:R-MMU-70921|Reactome:R-RNO-70921
Oryza_sativa_Japonica_Group_BAF09395.1	b82a08328430f60de106add652e8c358	701	FunFam	G3DSA:1.10.275.10:FF:000009	Phenylalanine ammonia-lyase	2	249	0	T	19-01-2026	-	-	-	-
Oryza_sativa_Japonica_Group_BAF09395.1	b82a08328430f60de106add652e8c358	701	Pfam	PF00221	Aromatic amino acid lyase	49	528	0	T	19-01-2026	IPR001106	Aromatic amino acid lyase	-	MetaCyc:PWY-5028|MetaCyc:PWY-5030|Reactome:R-BTA-70921|Reactome:R-CEL-70921|Reactome:R-DDI-70921|Reactome:R-HSA-70921|Reactome:R-MMU-70921|Reactome:R-RNO-70921
Oryza_sativa_Japonica_Group_BAF09395.1	b82a08328430f60de106add652e8c358	701	CDD	cd00332	PAL-HAL	65	513	0	T	19-01-2026	IPR001106	Aromatic amino acid lyase	-	MetaCyc:PWY-5028|MetaCyc:PWY-5030|Reactome:R-BTA-70921|Reactome:R-CEL-70921|Reactome:R-DDI-70921|Reactome:R-HSA-70921|Reactome:R-MMU-70921|Reactome:R-RNO-70921
Oryza_sativa_Japonica_Group_BAF09395.1	b82a08328430f60de106add652e8c358	701	FunFam	G3DSA:1.20.200.10:FF:000009	Phenylalanine ammonia-lyase	250	550	0	T	19-01-2026	-	-	-	-
Oryza_sativa_Japonica_Group_BAF09395.1	b82a08328430f60de106add652e8c358	701	Gene3D	G3DSA:1.10.274.20	-	516	635	0	T	19-01-2026	IPR023144	Phenylalanine ammonia-lyase, shielding domain superfamily	-	MetaCyc:PWY-1121|MetaCyc:PWY-5048|MetaCyc:PWY-5883|MetaCyc:PWY-6444|MetaCyc:PWY-6457|MetaCyc:PWY-8157
CAK9136101.1_unnamed_protein_product_[Ilex_paraguariensis]	a60c5a191106f12dac4cfbd2d6b690df	712	SUPERFAMILY	SSF48557	L-aspartase-like	21	712	0	T	19-01-2026	IPR008948	L-Aspartase-like	GO:0003824(InterPro)	Reactome:R-BTA-70635|Reactome:R-BTA-70921|Reactome:R-CEL-70921|Reactome:R-CEL-71403|Reactome:R-CEL-73817|Reactome:R-CEL-9837999|Reactome:R-DDI-70921|Reactome:R-DDI-71403|Reactome:R-DDI-9837999|Reactome:R-DRE-71403|Reactome:R-GGA-187630|Reactome:R-GGA-419140|Reactome:R-GGA-421203|Reactome:R-GGA-70635|Reactome:R-HSA-70635|Reactome:R-HSA-70921|Reactome:R-HSA-71403|Reactome:R-HSA-73817|Reactome:R-HSA…
CAK9136101.1_unnamed_protein_product_[Ilex_paraguariensis]	a60c5a191106f12dac4cfbd2d6b690df	712	ProSitePatterns	PS00488	Phenylalanine and histidine ammonia-lyases signature.	194	210	-	T	19-01-2026	IPR022313	Phenylalanine/histidine ammonia-lyases, active site	GO:0016841(InterPro)	MetaCyc:PWY-5028|MetaCyc:PWY-5030|Reactome:R-BTA-70921|Reactome:R-CEL-70921|Reactome:R-DDI-70921|Reactome:R-HSA-70921|Reactome:R-MMU-70921|Reactome:R-RNO-70921
CAK9136101.1_unnamed_protein_product_[Ilex_paraguariensis]	a60c5a191106f12dac4cfbd2d6b690df	712	Gene3D	G3DSA:1.20.200.10	Fumarase/aspartase (Central domain)	259	707	0	T	19-01-2026	-	-	-	-
CAK9136101.1_unnamed_protein_product_[Ilex_paraguariensis]	a60c5a191106f12dac4cfbd2d6b690df	712	Pfam	PF00221	Aromatic amino acid lyase	59	536	0	T	19-01-2026	IPR001106	Aromatic amino acid lyase	-	MetaCyc:PWY-5028|MetaCyc:PWY-5030|Reactome:R-BTA-70921|Reactome:R-CEL-70921|Reactome:R-DDI-70921|Reactome:R-HSA-70921|Reactome:R-MMU-70921|Reactome:R-RNO-70921
CAK9136101.1_unnamed_protein_product_[Ilex_paraguariensis]	a60c5a191106f12dac4cfbd2d6b690df	712	Gene3D	G3DSA:1.10.274.20	-	525	646	0	T	19-01-2026	IPR023144	Phenylalanine ammonia-lyase, shielding domain superfamily	-	MetaCyc:PWY-1121|MetaCyc:PWY-5048|MetaCyc:PWY-5883|MetaCyc:PWY-6444|MetaCyc:PWY-6457|MetaCyc:PWY-8157
CAK9136101.1_unnamed_protein_product_[Ilex_paraguariensis]	a60c5a191106f12dac4cfbd2d6b690df	712	Gene3D	G3DSA:1.10.275.10	-	14	258	1.1e-98	T	19-01-2026	IPR024083	Fumarase/histidase, N-terminal	-	Reactome:R-BTA-70635|Reactome:R-BTA-70921|Reactome:R-CEL-70921|Reactome:R-CEL-71403|Reactome:R-CEL-9837999|Reactome:R-DDI-70921|Reactome:R-DDI-71403|Reactome:R-DDI-9837999|Reactome:R-DRE-71403|Reactome:R-GGA-187630|Reactome:R-GGA-70635|Reactome:R-HSA-70635|Reactome:R-HSA-70921|Reactome:R-HSA-71403|Reactome:R-HSA-9837999|Reactome:R-MMU-70635|Reactome:R-MMU-70921|Reactome:R-MMU-71403|Reactome:R-MMU…
CAK9136101.1_unnamed_protein_product_[Ilex_paraguariensis]	a60c5a191106f12dac4cfbd2d6b690df	712	PANTHER	PTHR10362	HISTIDINE AMMONIA-LYASE	21	712	0	T	19-01-2026	IPR001106	Aromatic amino acid lyase	-	MetaCyc:PWY-5028|MetaCyc:PWY-5030|Reactome:R-BTA-70921|Reactome:R-CEL-70921|Reactome:R-DDI-70921|Reactome:R-HSA-70921|Reactome:R-MMU-70921|Reactome:R-RNO-70921
CAK9136101.1_unnamed_protein_product_[Ilex_paraguariensis]	a60c5a191106f12dac4cfbd2d6b690df	712	NCBIfam	TIGR01226	phenylalanine ammonia-lyase	21	702	0	T	19-01-2026	IPR005922	Phenylalanine ammonia-lyase	GO:0005737(InterPro)|GO:0006559(InterPro)|GO:0016841(InterPro)	MetaCyc:PWY-1121|MetaCyc:PWY-5048|MetaCyc:PWY-5883|MetaCyc:PWY-6444|MetaCyc:PWY-6457|MetaCyc:PWY-8157
CAK9136101.1_unnamed_protein_product_[Ilex_paraguariensis]	a60c5a191106f12dac4cfbd2d6b690df	712	FunFam	G3DSA:1.10.274.20:FF:000001	Phenylalanine ammonia-lyase	525	646	2.2e-65	T	19-01-2026	-	-	-	-
CAK9136101.1_unnamed_protein_product_[Ilex_paraguariensis]	a60c5a191106f12dac4cfbd2d6b690df	712	CDD	cd00332	PAL-HAL	57	522	0	T	19-01-2026	IPR001106	Aromatic amino acid lyase	-	MetaCyc:PWY-5028|MetaCyc:PWY-5030|Reactome:R-BTA-70921|Reactome:R-CEL-70921|Reactome:R-DDI-70921|Reactome:R-HSA-70921|Reactome:R-MMU-70921|Reactome:R-RNO-70921
CAK9136101.1_unnamed_protein_product_[Ilex_paraguariensis]	a60c5a191106f12dac4cfbd2d6b690df	712	FunFam	G3DSA:1.20.200.10:FF:000009	Phenylalanine ammonia-lyase	259	548	0	T	19-01-2026	-	-	-	-
CAK9136101.1_unnamed_protein_product_[Ilex_paraguariensis]	a60c5a191106f12dac4cfbd2d6b690df	712	FunFam	G3DSA:1.10.275.10:FF:000009	Phenylalanine ammonia-lyase	13	258	0	T	19-01-2026	-	-	-	-
XP_042408176.1_phenylalanine_ammonia-lyase-like_[Zingiber_officinale]	c7c05df98e24f26b89cb08119b9aaaf2	665	PANTHER	PTHR10362	HISTIDINE AMMONIA-LYASE	19	656	0	T	19-01-2026	IPR001106	Aromatic amino acid lyase	-	MetaCyc:PWY-5028|MetaCyc:PWY-5030|Reactome:R-BTA-70921|Reactome:R-CEL-70921|Reactome:R-DDI-70921|Reactome:R-HSA-70921|Reactome:R-MMU-70921|Reactome:R-RNO-70921
XP_042408176.1_phenylalanine_ammonia-lyase-like_[Zingiber_officinale]	c7c05df98e24f26b89cb08119b9aaaf2	665	Coils	Coil	Coil	329	349	-	T	19-01-2026	-	-	-	-
XP_042408176.1_phenylalanine_ammonia-lyase-like_[Zingiber_officinale]	c7c05df98e24f26b89cb08119b9aaaf2	665	ProSitePatterns	PS00488	Phenylalanine and histidine ammonia-lyases signature.	173	189	-	T	19-01-2026	IPR022313	Phenylalanine/histidine ammonia-lyases, active site	GO:0016841(InterPro)	MetaCyc:PWY-5028|MetaCyc:PWY-5030|Reactome:R-BTA-70921|Reactome:R-CEL-70921|Reactome:R-DDI-70921|Reactome:R-HSA-70921|Reactome:R-MMU-70921|Reactome:R-RNO-70921
XP_042408176.1_phenylalanine_ammonia-lyase-like_[Zingiber_officinale]	c7c05df98e24f26b89cb08119b9aaaf2	665	NCBIfam	TIGR01226	phenylalanine ammonia-lyase	18	650	0	T	19-01-2026	IPR005922	Phenylalanine ammonia-lyase	GO:0005737(InterPro)|GO:0006559(InterPro)|GO:0016841(InterPro)	MetaCyc:PWY-1121|MetaCyc:PWY-5048|MetaCyc:PWY-5883|MetaCyc:PWY-6444|MetaCyc:PWY-6457|MetaCyc:PWY-8157
XP_042408176.1_phenylalanine_ammonia-lyase-like_[Zingiber_officinale]	c7c05df98e24f26b89cb08119b9aaaf2	665	Phobius	NON_CYTOPLASMIC_DOMAIN	Region of a membrane-bound protein predicted to be outside the membrane, in the extracellular region.	15	665	-	T	19-01-2026	-	-	-	-
XP_042408176.1_phenylalanine_ammonia-lyase-like_[Zingiber_officinale]	c7c05df98e24f26b89cb08119b9aaaf2	665	Phobius	SIGNAL_PEPTIDE_H_REGION	Hydrophobic region of a signal peptide.	2	10	-	T	19-01-2026	-	-	-	-
XP_042408176.1_phenylalanine_ammonia-lyase-like_[Zingiber_officinale]	c7c05df98e24f26b89cb08119b9aaaf2	665	Phobius	SIGNAL_PEPTIDE_N_REGION	N-terminal region of a signal peptide.	1	1	-	T	19-01-2026	-	-	-	-
XP_042408176.1_phenylalanine_ammonia-lyase-like_[Zingiber_officinale]	c7c05df98e24f26b89cb08119b9aaaf2	665	Pfam	PF00221	Aromatic amino acid lyase	48	502	0	T	19-01-2026	IPR001106	Aromatic amino acid lyase	-	MetaCyc:PWY-5028|MetaCyc:PWY-5030|Reactome:R-BTA-70921|Reactome:R-CEL-70921|Reactome:R-DDI-70921|Reactome:R-HSA-70921|Reactome:R-MMU-70921|Reactome:R-RNO-70921
XP_042408176.1_phenylalanine_ammonia-lyase-like_[Zingiber_officinale]	c7c05df98e24f26b89cb08119b9aaaf2	665	CDD	cd00332	PAL-HAL	47	491	0	T	19-01-2026	IPR001106	Aromatic amino acid lyase	-	MetaCyc:PWY-5028|MetaCyc:PWY-5030|Reactome:R-BTA-70921|Reactome:R-CEL-70921|Reactome:R-DDI-70921|Reactome:R-HSA-70921|Reactome:R-MMU-70921|Reactome:R-RNO-70921
XP_042408176.1_phenylalanine_ammonia-lyase-like_[Zingiber_officinale]	c7c05df98e24f26b89cb08119b9aaaf2	665	Phobius	SIGNAL_PEPTIDE	Signal peptide region	1	14	-	T	19-01-2026	-	-	-	-
XP_042408176.1_phenylalanine_ammonia-lyase-like_[Zingiber_officinale]	c7c05df98e24f26b89cb08119b9aaaf2	665	Phobius	SIGNAL_PEPTIDE_C_REGION	C-terminal region of a signal peptide.	11	14	-	T	19-01-2026	-	-	-	-
MFM7513800.1_MAG:_histidine_ammonia-lyase_[Cyanobium_sp.]	5c21bbc36a81ec96de43f1b0375f4fdc	589	PANTHER	PTHR10362	HISTIDINE AMMONIA-LYASE	8	476	1e-112	T	19-01-2026	IPR001106	Aromatic amino acid lyase	-	MetaCyc:PWY-5028|MetaCyc:PWY-5030|Reactome:R-BTA-70921|Reactome:R-CEL-70921|Reactome:R-DDI-70921|Reactome:R-HSA-70921|Reactome:R-MMU-70921|Reactome:R-RNO-70921
MFM7513800.1_MAG:_histidine_ammonia-lyase_[Cyanobium_sp.]	5c21bbc36a81ec96de43f1b0375f4fdc	589	FunFam	G3DSA:1.10.275.10:FF:000005	Histidine ammonia-lyase	7	208	5.7e-60	T	19-01-2026	-	-	-	-
MFM7513800.1_MAG:_histidine_ammonia-lyase_[Cyanobium_sp.]	5c21bbc36a81ec96de43f1b0375f4fdc	589	MobiDBLite	mobidb-lite	consensus disorder prediction	561	589	-	T	19-01-2026	-	-	-	-
MFM7513800.1_MAG:_histidine_ammonia-lyase_[Cyanobium_sp.]	5c21bbc36a81ec96de43f1b0375f4fdc	589	SUPERFAMILY	SSF48557	L-aspartase-like	7	525	0	T	19-01-2026	IPR008948	L-Aspartase-like	GO:0003824(InterPro)	Reactome:R-BTA-70635|Reactome:R-BTA-70921|Reactome:R-CEL-70921|Reactome:R-CEL-71403|Reactome:R-CEL-73817|Reactome:R-CEL-9837999|Reactome:R-DDI-70921|Reactome:R-DDI-71403|Reactome:R-DDI-9837999|Reactome:R-DRE-71403|Reactome:R-GGA-187630|Reactome:R-GGA-419140|Reactome:R-GGA-421203|Reactome:R-GGA-70635|Reactome:R-HSA-70635|Reactome:R-HSA-70921|Reactome:R-HSA-71403|Reactome:R-HSA-73817|Reactome:R-HSA…
MFM7513800.1_MAG:_histidine_ammonia-lyase_[Cyanobium_sp.]	5c21bbc36a81ec96de43f1b0375f4fdc	589	ProSitePatterns	PS00488	Phenylalanine and histidine ammonia-lyases signature.	147	163	-	T	19-01-2026	IPR022313	Phenylalanine/histidine ammonia-lyases, active site	GO:0016841(InterPro)	MetaCyc:PWY-5028|MetaCyc:PWY-5030|Reactome:R-BTA-70921|Reactome:R-CEL-70921|Reactome:R-DDI-70921|Reactome:R-HSA-70921|Reactome:R-MMU-70921|Reactome:R-RNO-70921
MFM7513800.1_MAG:_histidine_ammonia-lyase_[Cyanobium_sp.]	5c21bbc36a81ec96de43f1b0375f4fdc	589	Gene3D	G3DSA:1.20.200.10	Fumarase/aspartase (Central domain)	210	551	1.1e-98	T	19-01-2026	-	-	-	-
MFM7513800.1_MAG:_histidine_ammonia-lyase_[Cyanobium_sp.]	5c21bbc36a81ec96de43f1b0375f4fdc	589	Pfam	PF00221	Aromatic amino acid lyase	17	499	0	T	19-01-2026	IPR001106	Aromatic amino acid lyase	-	MetaCyc:PWY-5028|MetaCyc:PWY-5030|Reactome:R-BTA-70921|Reactome:R-CEL-70921|Reactome:R-DDI-70921|Reactome:R-HSA-70921|Reactome:R-MMU-70921|Reactome:R-RNO-70921
MFM7513800.1_MAG:_histidine_ammonia-lyase_[Cyanobium_sp.]	5c21bbc36a81ec96de43f1b0375f4fdc	589	MobiDBLite	mobidb-lite	consensus disorder prediction	561	571	-	T	19-01-2026	-	-	-	-
MFM7513800.1_MAG:_histidine_ammonia-lyase_[Cyanobium_sp.]	5c21bbc36a81ec96de43f1b0375f4fdc	589	Gene3D	G3DSA:1.10.275.10	-	1	208	4.9e-64	T	19-01-2026	IPR024083	Fumarase/histidase, N-terminal	-	Reactome:R-BTA-70635|Reactome:R-BTA-70921|Reactome:R-CEL-70921|Reactome:R-CEL-71403|Reactome:R-CEL-9837999|Reactome:R-DDI-70921|Reactome:R-DDI-71403|Reactome:R-DDI-9837999|Reactome:R-DRE-71403|Reactome:R-GGA-187630|Reactome:R-GGA-70635|Reactome:R-HSA-70635|Reactome:R-HSA-70921|Reactome:R-HSA-71403|Reactome:R-HSA-9837999|Reactome:R-MMU-70635|Reactome:R-MMU-70921|Reactome:R-MMU-71403|Reactome:R-MMU…
MFM7513800.1_MAG:_histidine_ammonia-lyase_[Cyanobium_sp.]	5c21bbc36a81ec96de43f1b0375f4fdc	589	CDD	cd00332	PAL-HAL	15	474	0	T	19-01-2026	IPR001106	Aromatic amino acid lyase	-	MetaCyc:PWY-5028|MetaCyc:PWY-5030|Reactome:R-BTA-70921|Reactome:R-CEL-70921|Reactome:R-DDI-70921|Reactome:R-HSA-70921|Reactome:R-MMU-70921|Reactome:R-RNO-70921
MFM7513800.1_MAG:_histidine_ammonia-lyase_[Cyanobium_sp.]	5c21bbc36a81ec96de43f1b0375f4fdc	589	Coils	Coil	Coil	311	331	-	T	19-01-2026	-	-	-	-
KAK3935267.1_Phenylalanine/tyrosine_ammonia-lyase_[Diplogelasinospora_grovesii]	f71687c9c567d20f1990fb51a8b5c357	744	MobiDBLite	mobidb-lite	consensus disorder prediction	670	691	-	T	19-01-2026	-	-	-	-
KAK3935267.1_Phenylalanine/tyrosine_ammonia-lyase_[Diplogelasinospora_grovesii]	f71687c9c567d20f1990fb51a8b5c357	744	PANTHER	PTHR10362	HISTIDINE AMMONIA-LYASE	27	735	0	T	19-01-2026	IPR001106	Aromatic amino acid lyase	-	MetaCyc:PWY-5028|MetaCyc:PWY-5030|Reactome:R-BTA-70921|Reactome:R-CEL-70921|Reactome:R-DDI-70921|Reactome:R-HSA-70921|Reactome:R-MMU-70921|Reactome:R-RNO-70921
KAK3935267.1_Phenylalanine/tyrosine_ammonia-lyase_[Diplogelasinospora_grovesii]	f71687c9c567d20f1990fb51a8b5c357	744	MobiDBLite	mobidb-lite	consensus disorder prediction	667	691	-	T	19-01-2026	-	-	-	-
KAK3935267.1_Phenylalanine/tyrosine_ammonia-lyase_[Diplogelasinospora_grovesii]	f71687c9c567d20f1990fb51a8b5c357	744	Pfam	PF00221	Aromatic amino acid lyase	36	506	0	T	19-01-2026	IPR001106	Aromatic amino acid lyase	-	MetaCyc:PWY-5028|MetaCyc:PWY-5030|Reactome:R-BTA-70921|Reactome:R-CEL-70921|Reactome:R-DDI-70921|Reactome:R-HSA-70921|Reactome:R-MMU-70921|Reactome:R-RNO-70921
KAK3935267.1_Phenylalanine/tyrosine_ammonia-lyase_[Diplogelasinospora_grovesii]	f71687c9c567d20f1990fb51a8b5c357	744	Gene3D	G3DSA:1.20.200.10	Fumarase/aspartase (Central domain)	250	656	0	T	19-01-2026	-	-	-	-
KAK3935267.1_Phenylalanine/tyrosine_ammonia-lyase_[Diplogelasinospora_grovesii]	f71687c9c567d20f1990fb51a8b5c357	744	SUPERFAMILY	SSF48557	L-aspartase-like	21	739	0	T	19-01-2026	IPR008948	L-Aspartase-like	GO:0003824(InterPro)	Reactome:R-BTA-70635|Reactome:R-BTA-70921|Reactome:R-CEL-70921|Reactome:R-CEL-71403|Reactome:R-CEL-73817|Reactome:R-CEL-9837999|Reactome:R-DDI-70921|Reactome:R-DDI-71403|Reactome:R-DDI-9837999|Reactome:R-DRE-71403|Reactome:R-GGA-187630|Reactome:R-GGA-419140|Reactome:R-GGA-421203|Reactome:R-GGA-70635|Reactome:R-HSA-70635|Reactome:R-HSA-70921|Reactome:R-HSA-71403|Reactome:R-HSA-73817|Reactome:R-HSA…
KAK3935267.1_Phenylalanine/tyrosine_ammonia-lyase_[Diplogelasinospora_grovesii]	f71687c9c567d20f1990fb51a8b5c357	744	NCBIfam	TIGR01226	phenylalanine ammonia-lyase	26	656	0	T	19-01-2026	IPR005922	Phenylalanine ammonia-lyase	GO:0005737(InterPro)|GO:0006559(InterPro)|GO:0016841(InterPro)	MetaCyc:PWY-1121|MetaCyc:PWY-5048|MetaCyc:PWY-5883|MetaCyc:PWY-6444|MetaCyc:PWY-6457|MetaCyc:PWY-8157
KAK3935267.1_Phenylalanine/tyrosine_ammonia-lyase_[Diplogelasinospora_grovesii]	f71687c9c567d20f1990fb51a8b5c357	744	Gene3D	G3DSA:1.10.275.10	-	3	246	1.3e-77	T	19-01-2026	IPR024083	Fumarase/histidase, N-terminal	-	Reactome:R-BTA-70635|Reactome:R-BTA-70921|Reactome:R-CEL-70921|Reactome:R-CEL-71403|Reactome:R-CEL-9837999|Reactome:R-DDI-70921|Reactome:R-DDI-71403|Reactome:R-DDI-9837999|Reactome:R-DRE-71403|Reactome:R-GGA-187630|Reactome:R-GGA-70635|Reactome:R-HSA-70635|Reactome:R-HSA-70921|Reactome:R-HSA-71403|Reactome:R-HSA-9837999|Reactome:R-MMU-70635|Reactome:R-MMU-70921|Reactome:R-MMU-71403|Reactome:R-MMU…
KAK3935267.1_Phenylalanine/tyrosine_ammonia-lyase_[Diplogelasinospora_grovesii]	f71687c9c567d20f1990fb51a8b5c357	744	CDD	cd00332	PAL-HAL	36	505	0	T	19-01-2026	IPR001106	Aromatic amino acid lyase	-	MetaCyc:PWY-5028|MetaCyc:PWY-5030|Reactome:R-BTA-70921|Reactome:R-CEL-70921|Reactome:R-DDI-70921|Reactome:R-HSA-70921|Reactome:R-MMU-70921|Reactome:R-RNO-70921
KAK3935267.1_Phenylalanine/tyrosine_ammonia-lyase_[Diplogelasinospora_grovesii]	f71687c9c567d20f1990fb51a8b5c357	744	Gene3D	G3DSA:1.10.274.20	-	508	630	0	T	19-01-2026	IPR023144	Phenylalanine ammonia-lyase, shielding domain superfamily	-	MetaCyc:PWY-1121|MetaCyc:PWY-5048|MetaCyc:PWY-5883|MetaCyc:PWY-6444|MetaCyc:PWY-6457|MetaCyc:PWY-8157
Glycine_max_PAL_1	92d04b0a6757ad10cd88bbe0a9f58e2a	716	Gene3D	G3DSA:1.20.200.10	Fumarase/aspartase (Central domain)	263	711	0	T	19-01-2026	-	-	-	-
Glycine_max_PAL_1	92d04b0a6757ad10cd88bbe0a9f58e2a	716	NCBIfam	TIGR01226	phenylalanine ammonia-lyase	25	705	0	T	19-01-2026	IPR005922	Phenylalanine ammonia-lyase	GO:0005737(InterPro)|GO:0006559(InterPro)|GO:0016841(InterPro)	MetaCyc:PWY-1121|MetaCyc:PWY-5048|MetaCyc:PWY-5883|MetaCyc:PWY-6444|MetaCyc:PWY-6457|MetaCyc:PWY-8157
Glycine_max_PAL_1	92d04b0a6757ad10cd88bbe0a9f58e2a	716	Gene3D	G3DSA:1.10.274.20	-	529	650	0	T	19-01-2026	IPR023144	Phenylalanine ammonia-lyase, shielding domain superfamily	-	MetaCyc:PWY-1121|MetaCyc:PWY-5048|MetaCyc:PWY-5883|MetaCyc:PWY-6444|MetaCyc:PWY-6457|MetaCyc:PWY-8157
Glycine_max_PAL_1	92d04b0a6757ad10cd88bbe0a9f58e2a	716	PANTHER	PTHR10362	HISTIDINE AMMONIA-LYASE	25	715	0	T	19-01-2026	IPR001106	Aromatic amino acid lyase	-	MetaCyc:PWY-5028|MetaCyc:PWY-5030|Reactome:R-BTA-70921|Reactome:R-CEL-70921|Reactome:R-DDI-70921|Reactome:R-HSA-70921|Reactome:R-MMU-70921|Reactome:R-RNO-70921
Glycine_max_PAL_1	92d04b0a6757ad10cd88bbe0a9f58e2a	716	FunFam	G3DSA:1.10.275.10:FF:000009	Phenylalanine ammonia-lyase	17	262	0	T	19-01-2026	-	-	-	-
Glycine_max_PAL_1	92d04b0a6757ad10cd88bbe0a9f58e2a	716	SUPERFAMILY	SSF48557	L-aspartase-like	25	715	0	T	19-01-2026	IPR008948	L-Aspartase-like	GO:0003824(InterPro)	Reactome:R-BTA-70635|Reactome:R-BTA-70921|Reactome:R-CEL-70921|Reactome:R-CEL-71403|Reactome:R-CEL-73817|Reactome:R-CEL-9837999|Reactome:R-DDI-70921|Reactome:R-DDI-71403|Reactome:R-DDI-9837999|Reactome:R-DRE-71403|Reactome:R-GGA-187630|Reactome:R-GGA-419140|Reactome:R-GGA-421203|Reactome:R-GGA-70635|Reactome:R-HSA-70635|Reactome:R-HSA-70921|Reactome:R-HSA-71403|Reactome:R-HSA-73817|Reactome:R-HSA…
Glycine_max_PAL_1	92d04b0a6757ad10cd88bbe0a9f58e2a	716	Gene3D	G3DSA:1.10.275.10	-	16	262	6.3e-99	T	19-01-2026	IPR024083	Fumarase/histidase, N-terminal	-	Reactome:R-BTA-70635|Reactome:R-BTA-70921|Reactome:R-CEL-70921|Reactome:R-CEL-71403|Reactome:R-CEL-9837999|Reactome:R-DDI-70921|Reactome:R-DDI-71403|Reactome:R-DDI-9837999|Reactome:R-DRE-71403|Reactome:R-GGA-187630|Reactome:R-GGA-70635|Reactome:R-HSA-70635|Reactome:R-HSA-70921|Reactome:R-HSA-71403|Reactome:R-HSA-9837999|Reactome:R-MMU-70635|Reactome:R-MMU-70921|Reactome:R-MMU-71403|Reactome:R-MMU…
Glycine_max_PAL_1	92d04b0a6757ad10cd88bbe0a9f58e2a	716	ProSitePatterns	PS00488	Phenylalanine and histidine ammonia-lyases signature.	198	214	-	T	19-01-2026	IPR022313	Phenylalanine/histidine ammonia-lyases, active site	GO:0016841(InterPro)	MetaCyc:PWY-5028|MetaCyc:PWY-5030|Reactome:R-BTA-70921|Reactome:R-CEL-70921|Reactome:R-DDI-70921|Reactome:R-HSA-70921|Reactome:R-MMU-70921|Reactome:R-RNO-70921
Glycine_max_PAL_1	92d04b0a6757ad10cd88bbe0a9f58e2a	716	FunFam	G3DSA:1.20.200.10:FF:000009	Phenylalanine ammonia-lyase	263	573	0	T	19-01-2026	-	-	-	-
Glycine_max_PAL_1	92d04b0a6757ad10cd88bbe0a9f58e2a	716	Pfam	PF00221	Aromatic amino acid lyase	63	542	0	T	19-01-2026	IPR001106	Aromatic amino acid lyase	-	MetaCyc:PWY-5028|MetaCyc:PWY-5030|Reactome:R-BTA-70921|Reactome:R-CEL-70921|Reactome:R-DDI-70921|Reactome:R-HSA-70921|Reactome:R-MMU-70921|Reactome:R-RNO-70921
Glycine_max_PAL_1	92d04b0a6757ad10cd88bbe0a9f58e2a	716	CDD	cd00332	PAL-HAL	61	526	0	T	19-01-2026	IPR001106	Aromatic amino acid lyase	-	MetaCyc:PWY-5028|MetaCyc:PWY-5030|Reactome:R-BTA-70921|Reactome:R-CEL-70921|Reactome:R-DDI-70921|Reactome:R-HSA-70921|Reactome:R-MMU-70921|Reactome:R-RNO-70921
Glycine_max_PAL_1	92d04b0a6757ad10cd88bbe0a9f58e2a	716	FunFam	G3DSA:1.10.274.20:FF:000001	Phenylalanine ammonia-lyase	529	650	9.5e-66	T	19-01-2026	-	-	-	-
EHK51094.1_hypothetical_protein_TRIATDRAFT_260476_[Trichoderma_atroviride_IMI_206040]	4258c91bd576db03ee1d739a931a1786	703	ProSitePatterns	PS00488	Phenylalanine and histidine ammonia-lyases signature.	187	203	-	T	19-01-2026	IPR022313	Phenylalanine/histidine ammonia-lyases, active site	GO:0016841(InterPro)	MetaCyc:PWY-5028|MetaCyc:PWY-5030|Reactome:R-BTA-70921|Reactome:R-CEL-70921|Reactome:R-DDI-70921|Reactome:R-HSA-70921|Reactome:R-MMU-70921|Reactome:R-RNO-70921
EHK51094.1_hypothetical_protein_TRIATDRAFT_260476_[Trichoderma_atroviride_IMI_206040]	4258c91bd576db03ee1d739a931a1786	703	SUPERFAMILY	SSF48557	L-aspartase-like	14	701	0	T	19-01-2026	IPR008948	L-Aspartase-like	GO:0003824(InterPro)	Reactome:R-BTA-70635|Reactome:R-BTA-70921|Reactome:R-CEL-70921|Reactome:R-CEL-71403|Reactome:R-CEL-73817|Reactome:R-CEL-9837999|Reactome:R-DDI-70921|Reactome:R-DDI-71403|Reactome:R-DDI-9837999|Reactome:R-DRE-71403|Reactome:R-GGA-187630|Reactome:R-GGA-419140|Reactome:R-GGA-421203|Reactome:R-GGA-70635|Reactome:R-HSA-70635|Reactome:R-HSA-70921|Reactome:R-HSA-71403|Reactome:R-HSA-73817|Reactome:R-HSA…
EHK51094.1_hypothetical_protein_TRIATDRAFT_260476_[Trichoderma_atroviride_IMI_206040]	4258c91bd576db03ee1d739a931a1786	703	NCBIfam	TIGR01226	phenylalanine ammonia-lyase	25	700	0	T	19-01-2026	IPR005922	Phenylalanine ammonia-lyase	GO:0005737(InterPro)|GO:0006559(InterPro)|GO:0016841(InterPro)	MetaCyc:PWY-1121|MetaCyc:PWY-5048|MetaCyc:PWY-5883|MetaCyc:PWY-6444|MetaCyc:PWY-6457|MetaCyc:PWY-8157
EHK51094.1_hypothetical_protein_TRIATDRAFT_260476_[Trichoderma_atroviride_IMI_206040]	4258c91bd576db03ee1d739a931a1786	703	Gene3D	G3DSA:1.10.275.10	-	4	256	3.8e-77	T	19-01-2026	IPR024083	Fumarase/histidase, N-terminal	-	Reactome:R-BTA-70635|Reactome:R-BTA-70921|Reactome:R-CEL-70921|Reactome:R-CEL-71403|Reactome:R-CEL-9837999|Reactome:R-DDI-70921|Reactome:R-DDI-71403|Reactome:R-DDI-9837999|Reactome:R-DRE-71403|Reactome:R-GGA-187630|Reactome:R-GGA-70635|Reactome:R-HSA-70635|Reactome:R-HSA-70921|Reactome:R-HSA-71403|Reactome:R-HSA-9837999|Reactome:R-MMU-70635|Reactome:R-MMU-70921|Reactome:R-MMU-71403|Reactome:R-MMU…
EHK51094.1_hypothetical_protein_TRIATDRAFT_260476_[Trichoderma_atroviride_IMI_206040]	4258c91bd576db03ee1d739a931a1786	703	Gene3D	G3DSA:1.20.200.10	Fumarase/aspartase (Central domain)	260	699	0	T	19-01-2026	-	-	-	-
EHK51094.1_hypothetical_protein_TRIATDRAFT_260476_[Trichoderma_atroviride_IMI_206040]	4258c91bd576db03ee1d739a931a1786	703	Pfam	PF00221	Aromatic amino acid lyase	38	518	0	T	19-01-2026	IPR001106	Aromatic amino acid lyase	-	MetaCyc:PWY-5028|MetaCyc:PWY-5030|Reactome:R-BTA-70921|Reactome:R-CEL-70921|Reactome:R-DDI-70921|Reactome:R-HSA-70921|Reactome:R-MMU-70921|Reactome:R-RNO-70921
EHK51094.1_hypothetical_protein_TRIATDRAFT_260476_[Trichoderma_atroviride_IMI_206040]	4258c91bd576db03ee1d739a931a1786	703	Gene3D	G3DSA:1.10.274.20	-	518	631	0	T	19-01-2026	IPR023144	Phenylalanine ammonia-lyase, shielding domain superfamily	-	MetaCyc:PWY-1121|MetaCyc:PWY-5048|MetaCyc:PWY-5883|MetaCyc:PWY-6444|MetaCyc:PWY-6457|MetaCyc:PWY-8157
EHK51094.1_hypothetical_protein_TRIATDRAFT_260476_[Trichoderma_atroviride_IMI_206040]	4258c91bd576db03ee1d739a931a1786	703	PANTHER	PTHR10362	HISTIDINE AMMONIA-LYASE	29	525	0	T	19-01-2026	IPR001106	Aromatic amino acid lyase	-	MetaCyc:PWY-5028|MetaCyc:PWY-5030|Reactome:R-BTA-70921|Reactome:R-CEL-70921|Reactome:R-DDI-70921|Reactome:R-HSA-70921|Reactome:R-MMU-70921|Reactome:R-RNO-70921
EHK51094.1_hypothetical_protein_TRIATDRAFT_260476_[Trichoderma_atroviride_IMI_206040]	4258c91bd576db03ee1d739a931a1786	703	CDD	cd00332	PAL-HAL	36	515	0	T	19-01-2026	IPR001106	Aromatic amino acid lyase	-	MetaCyc:PWY-5028|MetaCyc:PWY-5030|Reactome:R-BTA-70921|Reactome:R-CEL-70921|Reactome:R-DDI-70921|Reactome:R-HSA-70921|Reactome:R-MMU-70921|Reactome:R-RNO-70921
Arabidopsis_thaliana_PAL2	2e78915545aa3093823523a815c61809	717	CDD	cd00332	PAL-HAL	62	527	0	T	19-01-2026	IPR001106	Aromatic amino acid lyase	-	MetaCyc:PWY-5028|MetaCyc:PWY-5030|Reactome:R-BTA-70921|Reactome:R-CEL-70921|Reactome:R-DDI-70921|Reactome:R-HSA-70921|Reactome:R-MMU-70921|Reactome:R-RNO-70921
Arabidopsis_thaliana_PAL2	2e78915545aa3093823523a815c61809	717	FunFam	G3DSA:1.20.200.10:FF:000009	Phenylalanine ammonia-lyase	264	572	0	T	19-01-2026	-	-	-	-
Arabidopsis_thaliana_PAL2	2e78915545aa3093823523a815c61809	717	Gene3D	G3DSA:1.20.200.10	Fumarase/aspartase (Central domain)	264	712	0	T	19-01-2026	-	-	-	-
Arabidopsis_thaliana_PAL2	2e78915545aa3093823523a815c61809	717	ProSitePatterns	PS00488	Phenylalanine and histidine ammonia-lyases signature.	199	215	-	T	19-01-2026	IPR022313	Phenylalanine/histidine ammonia-lyases, active site	GO:0016841(InterPro)	MetaCyc:PWY-5028|MetaCyc:PWY-5030|Reactome:R-BTA-70921|Reactome:R-CEL-70921|Reactome:R-DDI-70921|Reactome:R-HSA-70921|Reactome:R-MMU-70921|Reactome:R-RNO-70921
Arabidopsis_thaliana_PAL2	2e78915545aa3093823523a815c61809	717	NCBIfam	TIGR01226	phenylalanine ammonia-lyase	26	707	0	T	19-01-2026	IPR005922	Phenylalanine ammonia-lyase	GO:0005737(InterPro)|GO:0006559(InterPro)|GO:0016841(InterPro)	MetaCyc:PWY-1121|MetaCyc:PWY-5048|MetaCyc:PWY-5883|MetaCyc:PWY-6444|MetaCyc:PWY-6457|MetaCyc:PWY-8157
Arabidopsis_thaliana_PAL2	2e78915545aa3093823523a815c61809	717	Gene3D	G3DSA:1.10.275.10	-	17	263	9.7e-94	T	19-01-2026	IPR024083	Fumarase/histidase, N-terminal	-	Reactome:R-BTA-70635|Reactome:R-BTA-70921|Reactome:R-CEL-70921|Reactome:R-CEL-71403|Reactome:R-CEL-9837999|Reactome:R-DDI-70921|Reactome:R-DDI-71403|Reactome:R-DDI-9837999|Reactome:R-DRE-71403|Reactome:R-GGA-187630|Reactome:R-GGA-70635|Reactome:R-HSA-70635|Reactome:R-HSA-70921|Reactome:R-HSA-71403|Reactome:R-HSA-9837999|Reactome:R-MMU-70635|Reactome:R-MMU-70921|Reactome:R-MMU-71403|Reactome:R-MMU…
Arabidopsis_thaliana_PAL2	2e78915545aa3093823523a815c61809	717	FunFam	G3DSA:1.10.275.10:FF:000009	Phenylalanine ammonia-lyase	17	263	0	T	19-01-2026	-	-	-	-
Arabidopsis_thaliana_PAL2	2e78915545aa3093823523a815c61809	717	Gene3D	G3DSA:1.10.274.20	-	530	651	0	T	19-01-2026	IPR023144	Phenylalanine ammonia-lyase, shielding domain superfamily	-	MetaCyc:PWY-1121|MetaCyc:PWY-5048|MetaCyc:PWY-5883|MetaCyc:PWY-6444|MetaCyc:PWY-6457|MetaCyc:PWY-8157
Arabidopsis_thaliana_PAL2	2e78915545aa3093823523a815c61809	717	Pfam	PF00221	Aromatic amino acid lyase	64	541	0	T	19-01-2026	IPR001106	Aromatic amino acid lyase	-	MetaCyc:PWY-5028|MetaCyc:PWY-5030|Reactome:R-BTA-70921|Reactome:R-CEL-70921|Reactome:R-DDI-70921|Reactome:R-HSA-70921|Reactome:R-MMU-70921|Reactome:R-RNO-70921
Arabidopsis_thaliana_PAL2	2e78915545aa3093823523a815c61809	717	PANTHER	PTHR10362	HISTIDINE AMMONIA-LYASE	26	717	0	T	19-01-2026	IPR001106	Aromatic amino acid lyase	-	MetaCyc:PWY-5028|MetaCyc:PWY-5030|Reactome:R-BTA-70921|Reactome:R-CEL-70921|Reactome:R-DDI-70921|Reactome:R-HSA-70921|Reactome:R-MMU-70921|Reactome:R-RNO-70921
Arabidopsis_thaliana_PAL2	2e78915545aa3093823523a815c61809	717	FunFam	G3DSA:1.10.274.20:FF:000001	Phenylalanine ammonia-lyase	530	651	6.7e-71	T	19-01-2026	-	-	-	-
Arabidopsis_thaliana_PAL2	2e78915545aa3093823523a815c61809	717	SUPERFAMILY	SSF48557	L-aspartase-like	26	717	0	T	19-01-2026	IPR008948	L-Aspartase-like	GO:0003824(InterPro)	Reactome:R-BTA-70635|Reactome:R-BTA-70921|Reactome:R-CEL-70921|Reactome:R-CEL-71403|Reactome:R-CEL-73817|Reactome:R-CEL-9837999|Reactome:R-DDI-70921|Reactome:R-DDI-71403|Reactome:R-DDI-9837999|Reactome:R-DRE-71403|Reactome:R-GGA-187630|Reactome:R-GGA-419140|Reactome:R-GGA-421203|Reactome:R-GGA-70635|Reactome:R-HSA-70635|Reactome:R-HSA-70921|Reactome:R-HSA-71403|Reactome:R-HSA-73817|Reactome:R-HSA…
XP_023911860.1_phenylalanine_ammonia-lyase_[Quercus_suber]	d61a286db20d85b9e775946981e3b83d	760	NCBIfam	TIGR01226	phenylalanine ammonia-lyase	39	715	0	T	19-01-2026	IPR005922	Phenylalanine ammonia-lyase	GO:0005737(InterPro)|GO:0006559(InterPro)|GO:0016841(InterPro)	MetaCyc:PWY-1121|MetaCyc:PWY-5048|MetaCyc:PWY-5883|MetaCyc:PWY-6444|MetaCyc:PWY-6457|MetaCyc:PWY-8157
XP_023911860.1_phenylalanine_ammonia-lyase_[Quercus_suber]	d61a286db20d85b9e775946981e3b83d	760	ProSitePatterns	PS00488	Phenylalanine and histidine ammonia-lyases signature.	207	223	-	T	19-01-2026	IPR022313	Phenylalanine/histidine ammonia-lyases, active site	GO:0016841(InterPro)	MetaCyc:PWY-5028|MetaCyc:PWY-5030|Reactome:R-BTA-70921|Reactome:R-CEL-70921|Reactome:R-DDI-70921|Reactome:R-HSA-70921|Reactome:R-MMU-70921|Reactome:R-RNO-70921
XP_023911860.1_phenylalanine_ammonia-lyase_[Quercus_suber]	d61a286db20d85b9e775946981e3b83d	760	SUPERFAMILY	SSF48557	L-aspartase-like	38	725	0	T	19-01-2026	IPR008948	L-Aspartase-like	GO:0003824(InterPro)	Reactome:R-BTA-70635|Reactome:R-BTA-70921|Reactome:R-CEL-70921|Reactome:R-CEL-71403|Reactome:R-CEL-73817|Reactome:R-CEL-9837999|Reactome:R-DDI-70921|Reactome:R-DDI-71403|Reactome:R-DDI-9837999|Reactome:R-DRE-71403|Reactome:R-GGA-187630|Reactome:R-GGA-419140|Reactome:R-GGA-421203|Reactome:R-GGA-70635|Reactome:R-HSA-70635|Reactome:R-HSA-70921|Reactome:R-HSA-71403|Reactome:R-HSA-73817|Reactome:R-HSA…
XP_023911860.1_phenylalanine_ammonia-lyase_[Quercus_suber]	d61a286db20d85b9e775946981e3b83d	760	Gene3D	G3DSA:1.20.200.10	Fumarase/aspartase (Central domain)	271	720	0	T	19-01-2026	-	-	-	-
XP_023911860.1_phenylalanine_ammonia-lyase_[Quercus_suber]	d61a286db20d85b9e775946981e3b83d	760	PANTHER	PTHR10362	HISTIDINE AMMONIA-LYASE	38	725	0	T	19-01-2026	IPR001106	Aromatic amino acid lyase	-	MetaCyc:PWY-5028|MetaCyc:PWY-5030|Reactome:R-BTA-70921|Reactome:R-CEL-70921|Reactome:R-DDI-70921|Reactome:R-HSA-70921|Reactome:R-MMU-70921|Reactome:R-RNO-70921
XP_023911860.1_phenylalanine_ammonia-lyase_[Quercus_suber]	d61a286db20d85b9e775946981e3b83d	760	Pfam	PF00221	Aromatic amino acid lyase	77	544	0	T	19-01-2026	IPR001106	Aromatic amino acid lyase	-	MetaCyc:PWY-5028|MetaCyc:PWY-5030|Reactome:R-BTA-70921|Reactome:R-CEL-70921|Reactome:R-DDI-70921|Reactome:R-HSA-70921|Reactome:R-MMU-70921|Reactome:R-RNO-70921
XP_023911860.1_phenylalanine_ammonia-lyase_[Quercus_suber]	d61a286db20d85b9e775946981e3b83d	760	CDD	cd00332	PAL-HAL	75	534	0	T	19-01-2026	IPR001106	Aromatic amino acid lyase	-	MetaCyc:PWY-5028|MetaCyc:PWY-5030|Reactome:R-BTA-70921|Reactome:R-CEL-70921|Reactome:R-DDI-70921|Reactome:R-HSA-70921|Reactome:R-MMU-70921|Reactome:R-RNO-70921
XP_023911860.1_phenylalanine_ammonia-lyase_[Quercus_suber]	d61a286db20d85b9e775946981e3b83d	760	Gene3D	G3DSA:1.10.274.20	-	537	660	0	T	19-01-2026	IPR023144	Phenylalanine ammonia-lyase, shielding domain superfamily	-	MetaCyc:PWY-1121|MetaCyc:PWY-5048|MetaCyc:PWY-5883|MetaCyc:PWY-6444|MetaCyc:PWY-6457|MetaCyc:PWY-8157
XP_023911860.1_phenylalanine_ammonia-lyase_[Quercus_suber]	d61a286db20d85b9e775946981e3b83d	760	Gene3D	G3DSA:1.10.275.10	-	29	270	7.7e-85	T	19-01-2026	IPR024083	Fumarase/histidase, N-terminal	-	Reactome:R-BTA-70635|Reactome:R-BTA-70921|Reactome:R-CEL-70921|Reactome:R-CEL-71403|Reactome:R-CEL-9837999|Reactome:R-DDI-70921|Reactome:R-DDI-71403|Reactome:R-DDI-9837999|Reactome:R-DRE-71403|Reactome:R-GGA-187630|Reactome:R-GGA-70635|Reactome:R-HSA-70635|Reactome:R-HSA-70921|Reactome:R-HSA-71403|Reactome:R-HSA-9837999|Reactome:R-MMU-70635|Reactome:R-MMU-70921|Reactome:R-MMU-71403|Reactome:R-MMU…
XP_023911860.1_phenylalanine_ammonia-lyase_[Quercus_suber]	d61a286db20d85b9e775946981e3b83d	760	FunFam	G3DSA:1.10.275.10:FF:000009	Phenylalanine ammonia-lyase	29	270	1e-99	T	19-01-2026	-	-	-	-
QJU70109.1_phenylalanine_ammonia-lyase_[Cephalotaxus_hainanensis]	56be78c6960e4c164b8a415bf5dcca5d	744	ProSitePatterns	PS00488	Phenylalanine and histidine ammonia-lyases signature.	187	203	-	T	19-01-2026	IPR022313	Phenylalanine/histidine ammonia-lyases, active site	GO:0016841(InterPro)	MetaCyc:PWY-5028|MetaCyc:PWY-5030|Reactome:R-BTA-70921|Reactome:R-CEL-70921|Reactome:R-DDI-70921|Reactome:R-HSA-70921|Reactome:R-MMU-70921|Reactome:R-RNO-70921
QJU70109.1_phenylalanine_ammonia-lyase_[Cephalotaxus_hainanensis]	56be78c6960e4c164b8a415bf5dcca5d	744	PANTHER	PTHR10362	HISTIDINE AMMONIA-LYASE	15	701	0	T	19-01-2026	IPR001106	Aromatic amino acid lyase	-	MetaCyc:PWY-5028|MetaCyc:PWY-5030|Reactome:R-BTA-70921|Reactome:R-CEL-70921|Reactome:R-DDI-70921|Reactome:R-HSA-70921|Reactome:R-MMU-70921|Reactome:R-RNO-70921
QJU70109.1_phenylalanine_ammonia-lyase_[Cephalotaxus_hainanensis]	56be78c6960e4c164b8a415bf5dcca5d	744	NCBIfam	TIGR01226	phenylalanine ammonia-lyase	16	692	0	T	19-01-2026	IPR005922	Phenylalanine ammonia-lyase	GO:0005737(InterPro)|GO:0006559(InterPro)|GO:0016841(InterPro)	MetaCyc:PWY-1121|MetaCyc:PWY-5048|MetaCyc:PWY-5883|MetaCyc:PWY-6444|MetaCyc:PWY-6457|MetaCyc:PWY-8157
QJU70109.1_phenylalanine_ammonia-lyase_[Cephalotaxus_hainanensis]	56be78c6960e4c164b8a415bf5dcca5d	744	SUPERFAMILY	SSF48557	L-aspartase-like	15	701	0	T	19-01-2026	IPR008948	L-Aspartase-like	GO:0003824(InterPro)	Reactome:R-BTA-70635|Reactome:R-BTA-70921|Reactome:R-CEL-70921|Reactome:R-CEL-71403|Reactome:R-CEL-73817|Reactome:R-CEL-9837999|Reactome:R-DDI-70921|Reactome:R-DDI-71403|Reactome:R-DDI-9837999|Reactome:R-DRE-71403|Reactome:R-GGA-187630|Reactome:R-GGA-419140|Reactome:R-GGA-421203|Reactome:R-GGA-70635|Reactome:R-HSA-70635|Reactome:R-HSA-70921|Reactome:R-HSA-71403|Reactome:R-HSA-73817|Reactome:R-HSA…
QJU70109.1_phenylalanine_ammonia-lyase_[Cephalotaxus_hainanensis]	56be78c6960e4c164b8a415bf5dcca5d	744	Gene3D	G3DSA:1.10.275.10	-	6	250	2.1e-82	T	19-01-2026	IPR024083	Fumarase/histidase, N-terminal	-	Reactome:R-BTA-70635|Reactome:R-BTA-70921|Reactome:R-CEL-70921|Reactome:R-CEL-71403|Reactome:R-CEL-9837999|Reactome:R-DDI-70921|Reactome:R-DDI-71403|Reactome:R-DDI-9837999|Reactome:R-DRE-71403|Reactome:R-GGA-187630|Reactome:R-GGA-70635|Reactome:R-HSA-70635|Reactome:R-HSA-70921|Reactome:R-HSA-71403|Reactome:R-HSA-9837999|Reactome:R-MMU-70635|Reactome:R-MMU-70921|Reactome:R-MMU-71403|Reactome:R-MMU…
QJU70109.1_phenylalanine_ammonia-lyase_[Cephalotaxus_hainanensis]	56be78c6960e4c164b8a415bf5dcca5d	744	CDD	cd00332	PAL-HAL	52	514	0	T	19-01-2026	IPR001106	Aromatic amino acid lyase	-	MetaCyc:PWY-5028|MetaCyc:PWY-5030|Reactome:R-BTA-70921|Reactome:R-CEL-70921|Reactome:R-DDI-70921|Reactome:R-HSA-70921|Reactome:R-MMU-70921|Reactome:R-RNO-70921
QJU70109.1_phenylalanine_ammonia-lyase_[Cephalotaxus_hainanensis]	56be78c6960e4c164b8a415bf5dcca5d	744	Pfam	PF00221	Aromatic amino acid lyase	54	529	0	T	19-01-2026	IPR001106	Aromatic amino acid lyase	-	MetaCyc:PWY-5028|MetaCyc:PWY-5030|Reactome:R-BTA-70921|Reactome:R-CEL-70921|Reactome:R-DDI-70921|Reactome:R-HSA-70921|Reactome:R-MMU-70921|Reactome:R-RNO-70921
QJU70109.1_phenylalanine_ammonia-lyase_[Cephalotaxus_hainanensis]	56be78c6960e4c164b8a415bf5dcca5d	744	Gene3D	G3DSA:1.10.274.20	-	517	636	0	T	19-01-2026	IPR023144	Phenylalanine ammonia-lyase, shielding domain superfamily	-	MetaCyc:PWY-1121|MetaCyc:PWY-5048|MetaCyc:PWY-5883|MetaCyc:PWY-6444|MetaCyc:PWY-6457|MetaCyc:PWY-8157
QJU70109.1_phenylalanine_ammonia-lyase_[Cephalotaxus_hainanensis]	56be78c6960e4c164b8a415bf5dcca5d	744	FunFam	G3DSA:1.10.275.10:FF:000009	Phenylalanine ammonia-lyase	6	250	4e-101	T	19-01-2026	-	-	-	-
QJU70109.1_phenylalanine_ammonia-lyase_[Cephalotaxus_hainanensis]	56be78c6960e4c164b8a415bf5dcca5d	744	Gene3D	G3DSA:1.20.200.10	Fumarase/aspartase (Central domain)	251	696	0	T	19-01-2026	-	-	-	-

## Sheet: EPS1
Name		lenght	Analysis	Domain ID	Domain name	Domain start	Domain end				Integrated domain ID	Functionaldomain name	GO term
KAL7896231.1	07ad8cac4429948995e6583127d63097	447	PANTHER	PTHR31896	FAMILY REGULATORY PROTEIN, PUTATIVE (AFU_ORTHOLOGUE AFUA_3G14730)-RELATED	12	438	1.2e-29	T	22-01-2026	IPR051283	Secondary metabolite acyltransferase	-	MetaCyc:PWY-3602|MetaCyc:PWY-361|MetaCyc:PWY-4801|MetaCyc:PWY-4922|MetaCyc:PWY-5048|MetaCyc:PWY-5139|MetaCyc:PWY-5268|MetaCyc:PWY-5284|MetaCyc:PWY-5292|MetaCyc:PWY-5307|MetaCyc:PWY-5313|MetaCyc:PWY-5317|MetaCyc:PWY-5318|MetaCyc:PWY-5353|MetaCyc:PWY-5400|MetaCyc:PWY-5473|MetaCyc:PWY-5475|MetaCyc:PWY-5477|MetaCyc:PWY-5660|MetaCyc:PWY-5679|MetaCyc:PWY-5710|MetaCyc:PWY-5794|MetaCyc:PWY-5846|MetaCyc:P…
KAL7896231.1	07ad8cac4429948995e6583127d63097	447	Gene3D	G3DSA:3.30.559.10	-	200	438	4.6e-43	T	22-01-2026	IPR023213	Chloramphenicol acetyltransferase-like domain superfamily	-	Reactome:R-BTA-200425|Reactome:R-BTA-204174|Reactome:R-BTA-389887|Reactome:R-BTA-5362517|Reactome:R-BTA-70895|Reactome:R-BTA-9013407|Reactome:R-BTA-9033241|Reactome:R-BTA-9837999|Reactome:R-BTA-9857492|Reactome:R-BTA-9859138|Reactome:R-BTA-9861559|Reactome:R-CEL-1483191|Reactome:R-CEL-204174|Reactome:R-CEL-264642|Reactome:R-CEL-5362517|Reactome:R-CEL-9013407|Reactome:R-CEL-9837999|Reactome:R-CEL-…
KAL7896231.1	07ad8cac4429948995e6583127d63097	447	Pfam	PF02458	Transferase family	12	441	6.3e-21	T	22-01-2026	-	-	-	-
KAL7896231.1	07ad8cac4429948995e6583127d63097	447	Gene3D	G3DSA:3.30.559.10	-	7	187	6e-33	T	22-01-2026	IPR023213	Chloramphenicol acetyltransferase-like domain superfamily	-	Reactome:R-BTA-200425|Reactome:R-BTA-204174|Reactome:R-BTA-389887|Reactome:R-BTA-5362517|Reactome:R-BTA-70895|Reactome:R-BTA-9013407|Reactome:R-BTA-9033241|Reactome:R-BTA-9837999|Reactome:R-BTA-9857492|Reactome:R-BTA-9859138|Reactome:R-BTA-9861559|Reactome:R-CEL-1483191|Reactome:R-CEL-204174|Reactome:R-CEL-264642|Reactome:R-CEL-5362517|Reactome:R-CEL-9013407|Reactome:R-CEL-9837999|Reactome:R-CEL-…
KAM0255451.1_hypothetical_protein_ACHAQJ_005751_[Trichoderma_viride]	d277154d56f018726302d0d1a538c4d7	474	PANTHER	PTHR31642	TRICHOTHECENE 3-O-ACETYLTRANSFERASE	9	365	1.5e-29	T	22-01-2026	IPR050317	Plant and Fungal Acyltransferase	GO:0016747(PANTHER)|GO:0044550(PANTHER)	MetaCyc:PWY-3602|MetaCyc:PWY-361|MetaCyc:PWY-4801|MetaCyc:PWY-4922|MetaCyc:PWY-5048|MetaCyc:PWY-5139|MetaCyc:PWY-5268|MetaCyc:PWY-5284|MetaCyc:PWY-5292|MetaCyc:PWY-5307|MetaCyc:PWY-5313|MetaCyc:PWY-5317|MetaCyc:PWY-5318|MetaCyc:PWY-5353|MetaCyc:PWY-5400|MetaCyc:PWY-5473|MetaCyc:PWY-5475|MetaCyc:PWY-5477|MetaCyc:PWY-5660|MetaCyc:PWY-5679|MetaCyc:PWY-5710|MetaCyc:PWY-5794|MetaCyc:PWY-5846|MetaCyc:P…
KAM0255451.1_hypothetical_protein_ACHAQJ_005751_[Trichoderma_viride]	d277154d56f018726302d0d1a538c4d7	474	Gene3D	G3DSA:3.30.559.10	-	232	462	3.2e-30	T	22-01-2026	IPR023213	Chloramphenicol acetyltransferase-like domain superfamily	-	Reactome:R-BTA-200425|Reactome:R-BTA-204174|Reactome:R-BTA-389887|Reactome:R-BTA-5362517|Reactome:R-BTA-70895|Reactome:R-BTA-9013407|Reactome:R-BTA-9033241|Reactome:R-BTA-9837999|Reactome:R-BTA-9857492|Reactome:R-BTA-9859138|Reactome:R-BTA-9861559|Reactome:R-CEL-1483191|Reactome:R-CEL-204174|Reactome:R-CEL-264642|Reactome:R-CEL-5362517|Reactome:R-CEL-9013407|Reactome:R-CEL-9837999|Reactome:R-CEL-…
KAM0255451.1_hypothetical_protein_ACHAQJ_005751_[Trichoderma_viride]	d277154d56f018726302d0d1a538c4d7	474	Gene3D	G3DSA:3.30.559.10	-	23	194	7.9e-37	T	22-01-2026	IPR023213	Chloramphenicol acetyltransferase-like domain superfamily	-	Reactome:R-BTA-200425|Reactome:R-BTA-204174|Reactome:R-BTA-389887|Reactome:R-BTA-5362517|Reactome:R-BTA-70895|Reactome:R-BTA-9013407|Reactome:R-BTA-9033241|Reactome:R-BTA-9837999|Reactome:R-BTA-9857492|Reactome:R-BTA-9859138|Reactome:R-BTA-9861559|Reactome:R-CEL-1483191|Reactome:R-CEL-204174|Reactome:R-CEL-264642|Reactome:R-CEL-5362517|Reactome:R-CEL-9013407|Reactome:R-CEL-9837999|Reactome:R-CEL-…
KAM0255451.1_hypothetical_protein_ACHAQJ_005751_[Trichoderma_viride]	d277154d56f018726302d0d1a538c4d7	474	Coils	Coil	Coil	56	76	-	T	22-01-2026	-	-	-	-
KAM0255451.1_hypothetical_protein_ACHAQJ_005751_[Trichoderma_viride]	d277154d56f018726302d0d1a538c4d7	474	Pfam	PF02458	Transferase family	6	451	8.4e-27	T	22-01-2026	-	-	-	-
PMB71295.1_Trichothecene_3-O-acetyltransferase_[Beauveria_bassiana]	c33a4cbfed60a80aa046ba7753a12031	474	Pfam	PF02458	Transferase family	6	363	4.5e-25	T	22-01-2026	-	-	-	-
PMB71295.1_Trichothecene_3-O-acetyltransferase_[Beauveria_bassiana]	c33a4cbfed60a80aa046ba7753a12031	474	Gene3D	G3DSA:3.30.559.10	-	243	462	3e-33	T	22-01-2026	IPR023213	Chloramphenicol acetyltransferase-like domain superfamily	-	Reactome:R-BTA-200425|Reactome:R-BTA-204174|Reactome:R-BTA-389887|Reactome:R-BTA-5362517|Reactome:R-BTA-70895|Reactome:R-BTA-9013407|Reactome:R-BTA-9033241|Reactome:R-BTA-9837999|Reactome:R-BTA-9857492|Reactome:R-BTA-9859138|Reactome:R-BTA-9861559|Reactome:R-CEL-1483191|Reactome:R-CEL-204174|Reactome:R-CEL-264642|Reactome:R-CEL-5362517|Reactome:R-CEL-9013407|Reactome:R-CEL-9837999|Reactome:R-CEL-…
PMB71295.1_Trichothecene_3-O-acetyltransferase_[Beauveria_bassiana]	c33a4cbfed60a80aa046ba7753a12031	474	PANTHER	PTHR31625	-	17	365	6.4e-27	T	22-01-2026	IPR051504	Plant secondary metabolite acyltransferase	-	MetaCyc:PWY-3602|MetaCyc:PWY-361|MetaCyc:PWY-4801|MetaCyc:PWY-4922|MetaCyc:PWY-5048|MetaCyc:PWY-5139|MetaCyc:PWY-5268|MetaCyc:PWY-5284|MetaCyc:PWY-5292|MetaCyc:PWY-5307|MetaCyc:PWY-5313|MetaCyc:PWY-5317|MetaCyc:PWY-5318|MetaCyc:PWY-5353|MetaCyc:PWY-5400|MetaCyc:PWY-5473|MetaCyc:PWY-5475|MetaCyc:PWY-5477|MetaCyc:PWY-5660|MetaCyc:PWY-5679|MetaCyc:PWY-5710|MetaCyc:PWY-5794|MetaCyc:PWY-5846|MetaCyc:P…
PMB71295.1_Trichothecene_3-O-acetyltransferase_[Beauveria_bassiana]	c33a4cbfed60a80aa046ba7753a12031	474	Gene3D	G3DSA:3.30.559.10	-	22	211	9.9e-38	T	22-01-2026	IPR023213	Chloramphenicol acetyltransferase-like domain superfamily	-	Reactome:R-BTA-200425|Reactome:R-BTA-204174|Reactome:R-BTA-389887|Reactome:R-BTA-5362517|Reactome:R-BTA-70895|Reactome:R-BTA-9013407|Reactome:R-BTA-9033241|Reactome:R-BTA-9837999|Reactome:R-BTA-9857492|Reactome:R-BTA-9859138|Reactome:R-BTA-9861559|Reactome:R-CEL-1483191|Reactome:R-CEL-204174|Reactome:R-CEL-264642|Reactome:R-CEL-5362517|Reactome:R-CEL-9013407|Reactome:R-CEL-9837999|Reactome:R-CEL-…
KAL4022328.1_hypothetical_protein_IC575_016058_[Cucumis_melo]	d49657db57020d2729a300ba7460e189	446	PANTHER	PTHR31896	FAMILY REGULATORY PROTEIN, PUTATIVE (AFU_ORTHOLOGUE AFUA_3G14730)-RELATED	11	431	0	T	22-01-2026	IPR051283	Secondary metabolite acyltransferase	-	MetaCyc:PWY-3602|MetaCyc:PWY-361|MetaCyc:PWY-4801|MetaCyc:PWY-4922|MetaCyc:PWY-5048|MetaCyc:PWY-5139|MetaCyc:PWY-5268|MetaCyc:PWY-5284|MetaCyc:PWY-5292|MetaCyc:PWY-5307|MetaCyc:PWY-5313|MetaCyc:PWY-5317|MetaCyc:PWY-5318|MetaCyc:PWY-5353|MetaCyc:PWY-5400|MetaCyc:PWY-5473|MetaCyc:PWY-5475|MetaCyc:PWY-5477|MetaCyc:PWY-5660|MetaCyc:PWY-5679|MetaCyc:PWY-5710|MetaCyc:PWY-5794|MetaCyc:PWY-5846|MetaCyc:P…
KAL4022328.1_hypothetical_protein_IC575_016058_[Cucumis_melo]	d49657db57020d2729a300ba7460e189	446	Gene3D	G3DSA:3.30.559.10	-	6	220	4.7e-41	T	22-01-2026	IPR023213	Chloramphenicol acetyltransferase-like domain superfamily	-	Reactome:R-BTA-200425|Reactome:R-BTA-204174|Reactome:R-BTA-389887|Reactome:R-BTA-5362517|Reactome:R-BTA-70895|Reactome:R-BTA-9013407|Reactome:R-BTA-9033241|Reactome:R-BTA-9837999|Reactome:R-BTA-9857492|Reactome:R-BTA-9859138|Reactome:R-BTA-9861559|Reactome:R-CEL-1483191|Reactome:R-CEL-204174|Reactome:R-CEL-264642|Reactome:R-CEL-5362517|Reactome:R-CEL-9013407|Reactome:R-CEL-9837999|Reactome:R-CEL-…
KAL4022328.1_hypothetical_protein_IC575_016058_[Cucumis_melo]	d49657db57020d2729a300ba7460e189	446	Gene3D	G3DSA:3.30.559.10	-	221	428	2.5e-53	T	22-01-2026	IPR023213	Chloramphenicol acetyltransferase-like domain superfamily	-	Reactome:R-BTA-200425|Reactome:R-BTA-204174|Reactome:R-BTA-389887|Reactome:R-BTA-5362517|Reactome:R-BTA-70895|Reactome:R-BTA-9013407|Reactome:R-BTA-9033241|Reactome:R-BTA-9837999|Reactome:R-BTA-9857492|Reactome:R-BTA-9859138|Reactome:R-BTA-9861559|Reactome:R-CEL-1483191|Reactome:R-CEL-204174|Reactome:R-CEL-264642|Reactome:R-CEL-5362517|Reactome:R-CEL-9013407|Reactome:R-CEL-9837999|Reactome:R-CEL-…
KAL4022328.1_hypothetical_protein_IC575_016058_[Cucumis_melo]	d49657db57020d2729a300ba7460e189	446	Pfam	PF02458	Transferase family	35	430	1.3e-64	T	22-01-2026	-	-	-	-
RFU76917.1	9c39f7bfb22e573f16982376a712fdf9	461	Gene3D	G3DSA:3.30.559.10	-	15	417	0	T	22-01-2026	IPR023213	Chloramphenicol acetyltransferase-like domain superfamily	-	Reactome:R-BTA-200425|Reactome:R-BTA-204174|Reactome:R-BTA-389887|Reactome:R-BTA-5362517|Reactome:R-BTA-70895|Reactome:R-BTA-9013407|Reactome:R-BTA-9033241|Reactome:R-BTA-9837999|Reactome:R-BTA-9857492|Reactome:R-BTA-9859138|Reactome:R-BTA-9861559|Reactome:R-CEL-1483191|Reactome:R-CEL-204174|Reactome:R-CEL-264642|Reactome:R-CEL-5362517|Reactome:R-CEL-9013407|Reactome:R-CEL-9837999|Reactome:R-CEL-…
RFU76917.1	9c39f7bfb22e573f16982376a712fdf9	461	PANTHER	PTHR31896	FAMILY REGULATORY PROTEIN, PUTATIVE (AFU_ORTHOLOGUE AFUA_3G14730)-RELATED	25	453	1.2e-26	T	22-01-2026	IPR051283	Secondary metabolite acyltransferase	-	MetaCyc:PWY-3602|MetaCyc:PWY-361|MetaCyc:PWY-4801|MetaCyc:PWY-4922|MetaCyc:PWY-5048|MetaCyc:PWY-5139|MetaCyc:PWY-5268|MetaCyc:PWY-5284|MetaCyc:PWY-5292|MetaCyc:PWY-5307|MetaCyc:PWY-5313|MetaCyc:PWY-5317|MetaCyc:PWY-5318|MetaCyc:PWY-5353|MetaCyc:PWY-5400|MetaCyc:PWY-5473|MetaCyc:PWY-5475|MetaCyc:PWY-5477|MetaCyc:PWY-5660|MetaCyc:PWY-5679|MetaCyc:PWY-5710|MetaCyc:PWY-5794|MetaCyc:PWY-5846|MetaCyc:P…
RFU76917.1	9c39f7bfb22e573f16982376a712fdf9	461	Gene3D	G3DSA:3.30.559.10	-	209	461	0	T	22-01-2026	IPR023213	Chloramphenicol acetyltransferase-like domain superfamily	-	Reactome:R-BTA-200425|Reactome:R-BTA-204174|Reactome:R-BTA-389887|Reactome:R-BTA-5362517|Reactome:R-BTA-70895|Reactome:R-BTA-9013407|Reactome:R-BTA-9033241|Reactome:R-BTA-9837999|Reactome:R-BTA-9857492|Reactome:R-BTA-9859138|Reactome:R-BTA-9861559|Reactome:R-CEL-1483191|Reactome:R-CEL-204174|Reactome:R-CEL-264642|Reactome:R-CEL-5362517|Reactome:R-CEL-9013407|Reactome:R-CEL-9837999|Reactome:R-CEL-…
RFU76917.1	9c39f7bfb22e573f16982376a712fdf9	461	Pfam	PF22664	Trichothecene 3-O-acetyltransferase-like N-terminal domain	24	177	1.3e-53	T	22-01-2026	IPR054710	Trichothecene 3-O-acetyltransferase-like, N-terminal	-	MetaCyc:PWY-3602|MetaCyc:PWY-361|MetaCyc:PWY-4801|MetaCyc:PWY-4922|MetaCyc:PWY-5048|MetaCyc:PWY-5139|MetaCyc:PWY-5268|MetaCyc:PWY-5284|MetaCyc:PWY-5292|MetaCyc:PWY-5307|MetaCyc:PWY-5313|MetaCyc:PWY-5317|MetaCyc:PWY-5318|MetaCyc:PWY-5353|MetaCyc:PWY-5400|MetaCyc:PWY-5473|MetaCyc:PWY-5475|MetaCyc:PWY-5477|MetaCyc:PWY-5660|MetaCyc:PWY-5679|MetaCyc:PWY-5710|MetaCyc:PWY-5794|MetaCyc:PWY-5846|MetaCyc:P…
XP_018657305.1	63a588000ae19c40bbca6c2c1ec52b76	491	Pfam	PF02458	Transferase family	150	367	2.7e-21	T	22-01-2026	-	-	-	-
XP_018657305.1	63a588000ae19c40bbca6c2c1ec52b76	491	Gene3D	G3DSA:3.30.559.10	-	1	236	2.7e-25	T	22-01-2026	IPR023213	Chloramphenicol acetyltransferase-like domain superfamily	-	Reactome:R-BTA-200425|Reactome:R-BTA-204174|Reactome:R-BTA-389887|Reactome:R-BTA-5362517|Reactome:R-BTA-70895|Reactome:R-BTA-9013407|Reactome:R-BTA-9033241|Reactome:R-BTA-9837999|Reactome:R-BTA-9857492|Reactome:R-BTA-9859138|Reactome:R-BTA-9861559|Reactome:R-CEL-1483191|Reactome:R-CEL-204174|Reactome:R-CEL-264642|Reactome:R-CEL-5362517|Reactome:R-CEL-9013407|Reactome:R-CEL-9837999|Reactome:R-CEL-…
XP_018657305.1	63a588000ae19c40bbca6c2c1ec52b76	491	Gene3D	G3DSA:3.30.559.10	-	237	481	1.4e-27	T	22-01-2026	IPR023213	Chloramphenicol acetyltransferase-like domain superfamily	-	Reactome:R-BTA-200425|Reactome:R-BTA-204174|Reactome:R-BTA-389887|Reactome:R-BTA-5362517|Reactome:R-BTA-70895|Reactome:R-BTA-9013407|Reactome:R-BTA-9033241|Reactome:R-BTA-9837999|Reactome:R-BTA-9857492|Reactome:R-BTA-9859138|Reactome:R-BTA-9861559|Reactome:R-CEL-1483191|Reactome:R-CEL-204174|Reactome:R-CEL-264642|Reactome:R-CEL-5362517|Reactome:R-CEL-9013407|Reactome:R-CEL-9837999|Reactome:R-CEL-…
XP_018657305.1	63a588000ae19c40bbca6c2c1ec52b76	491	PANTHER	PTHR31642	TRICHOTHECENE 3-O-ACETYLTRANSFERASE	8	427	2.9e-25	T	22-01-2026	IPR050317	Plant and Fungal Acyltransferase	GO:0016747(PANTHER)	MetaCyc:PWY-3602|MetaCyc:PWY-361|MetaCyc:PWY-4801|MetaCyc:PWY-4922|MetaCyc:PWY-5048|MetaCyc:PWY-5139|MetaCyc:PWY-5268|MetaCyc:PWY-5284|MetaCyc:PWY-5292|MetaCyc:PWY-5307|MetaCyc:PWY-5313|MetaCyc:PWY-5317|MetaCyc:PWY-5318|MetaCyc:PWY-5353|MetaCyc:PWY-5400|MetaCyc:PWY-5473|MetaCyc:PWY-5475|MetaCyc:PWY-5477|MetaCyc:PWY-5660|MetaCyc:PWY-5679|MetaCyc:PWY-5710|MetaCyc:PWY-5794|MetaCyc:PWY-5846|MetaCyc:P…
[truncated: 400 more rows]
